# Supplementary material for: The m6A methylation and expression profiles of mouse neural stem cells after hypoxia/reoxygenation
Source: Stem Cell Res Ther. 2024 Feb 16;15:43. doi: 10.1186/s13287-024-03658-8 (PMC10870567; doi:10.1186/s13287-024-03658-8)
Supplement: Supplementary file 1 — Additional file 1: Table S1. The detailed information of raw data. [file 13287_2024_3658_MOESM1_ESM.xlsx]

## Sheet: Sheet1
Table S1. The detailed information of raw data
Sample	Raw Reads	Raw Bases	Clean Reads	Clean Bases	Valid Bases	Q30	GC
Control-A.IP	80.89M	12.13G	80.89M	11.67G	0.9622	0.918105	0.455
Control-A.Input	85.29M	12.79G	85.29M	12.51G	0.9781	0.917285	0.45
Control-B.IP	122.47M	18.37G	122.46M	17.67G	0.9618	0.930615	0.455
Control-B.Input	98.18M	14.73G	98.18M	14.54G	0.9875	0.910265	0.455
Control-C.IP	98.05M	14.71G	98.04M	14.08G	0.9572	0.922095	0.455
Control-C.Input	93.56M	14.03G	93.56M	13.83G	0.9854	0.90953	0.455
H/R-A.IP	67.82M	10.17G	67.82M	9.74G	0.9573	0.924745	0.485
H/R-A.Input	98.44M	14.77G	98.44M	14.58G	0.9872	0.90189	0.455
H/R-B.IP	94.08M	14.11G	94.07M	13.39G	0.949	0.9206	0.475
H/R-B.Input	81.27M	12.19G	81.27M	12.04G	0.9873	0.903375	0.455
H/R-C.IP	75.74M	11.36G	75.73M	10.77G	0.9484	0.924745	0.485
H/R-C.Input	90.89M	13.63G	90.89M	13.37G	0.9807	0.92386	0.45
