# Supplementary material for: The m6A methylation and expression profiles of mouse neural stem cells after hypoxia/reoxygenation
Source: Stem Cell Res Ther. 2024 Feb 16;15:43. doi: 10.1186/s13287-024-03658-8 (PMC10870567; doi:10.1186/s13287-024-03658-8)
Supplement: Supplementary file 2 — Additional file 2: Table S2. Statistical analysis of reads mapped in reference genome. [file 13287_2024_3658_MOESM2_ESM.xlsx]

## Sheet: Sheet1
Table S2. Statistical analysis of reads mapped in reference genome
Sample	Total reads	Total mapped reads	Multiple mapped	Uniquely mapped	Reads mapped to '+'	Reads mapped to '-'	Non-splice reads	Splice reads	Reads mapped in proper pairs
Control-A.Input	86101075	21044584(24.44%)	629593(0.73%)	20414991(23.71%)	10193467(11.84%)	10221524(11.87%)	15918124(18.49%)	4496867(5.22%)	19161348(22.25%)
Control-A.IP	84054179	46676670(55.53%)	2319223(2.76%)	44357447(52.77%)	22111167(26.31%)	22246280(26.47%)	33922053(40.36%)	10435394(12.42%)	40198328(47.82%)
Control-B.Input	98994486	19458171(19.66%)	655751(0.66%)	18802420(18.99%)	9390361(9.49%)	9412059(9.51%)	14331305(14.48%)	4471115(4.52%)	17701800(17.88%)
Control-B.IP	126642148	68743397(54.28%)	2856831(2.26%)	65886566(52.03%)	32878207(25.96%)	33008359(26.06%)	52891136(41.76%)	12995430(10.26%)	59525898(47.00%)
Control-C.Input	94512744	16817202(17.79%)	777107(0.82%)	16040095(16.97%)	8011571(8.48%)	8028524(8.49%)	12005711(12.70%)	4034384(4.27%)	15119112(16.00%)
Control-C.IP	101469857	51042202(50.30%)	2337367(2.30%)	48704835(48.00%)	24295772(23.94%)	24409063(24.06%)	38606736(38.05%)	10098099(9.95%)	43474828(42.85%)
H/R-A.Input	100044038	37907531(37.89%)	1289779(1.29%)	36617752(36.60%)	18286793(18.28%)	18330959(18.32%)	27899943(27.89%)	8717809(8.71%)	34578394(34.56%)
H/R-A.IP	69809831	46528798(66.65%)	1475966(2.11%)	45052832(64.54%)	22489267(32.22%)	22563565(32.32%)	34207645(49.00%)	10845187(15.54%)	40963676(58.68%)
H/R-B.Input	82756572	35248825(42.59%)	1198467(1.45%)	34050358(41.15%)	17001977(20.54%)	17048381(20.60%)	25911482(31.31%)	8138876(9.83%)	32170460(38.87%)
H/R-B.IP	98213706	64698132(65.87%)	3051985(3.11%)	61646147(62.77%)	30757361(31.32%)	30888786(31.45%)	46298635(47.14%)	15347512(15.63%)	55680570(56.69%)
H/R-C.Input	92445176	35713163(38.63%)	1243849(1.35%)	34469314(37.29%)	17216813(18.62%)	17252501(18.66%)	26279569(28.43%)	8189745(8.86%)	32548598(35.21%)
H/R-C.IP	77911562	51595949(66.22%)	1615534(2.07%)	49980415(64.15%)	24953176(32.03%)	25027239(32.12%)	37401268(48.00%)	12579147(16.15%)	45089484(57.87%)
