# Supplementary material for: The m6A methylation and expression profiles of mouse neural stem cells after hypoxia/reoxygenation
Source: Stem Cell Res Ther. 2024 Feb 16;15:43. doi: 10.1186/s13287-024-03658-8 (PMC10870567; doi:10.1186/s13287-024-03658-8)
Supplement: Supplementary file 3 — Additional file 3: Table S3. The detailed information of m6A peaks. [file 13287_2024_3658_MOESM3_ESM.xlsx]

## Sheet: control-A
Table S3.1 The detailed information of m6A peaks in A sample of control group
PeakID	Chrom	txStart	txEnd	Peak_length	Transcript_id	GeneName	-10*log10(P-value)	Fold_enrichment
MACS_peak_2444	chr1	160906410	160906699	289	NM_001024952	Rc3h1	361.6	43
MACS_peak_2450	chr1	161018931	161020406	1475	NM_173424	Zbtb37	595.28	25.11
MACS_peak_2456	chr1	161089999	161090511	512	NM_001039482	Klhl20	72.02	18.81
MACS_peak_2458	chr1	161095528	161095737	209	NM_001039482	Klhl20	125.96	14
MACS_peak_2462	chr1	161108924	161109795	871	uc007dfi.1	Klhl20	171.83	17.5
MACS_peak_2466	chr1	161817453	161818809	1356	NM_172645	Suco	1822.98	41.25
MACS_peak_2468	chr1	161834035	161835193	1158	NM_172645	Suco	488.11	11.73
MACS_peak_2473	chr1	161970226	161972806	2580	NM_026078	Pigc	501.56	23.76
MACS_peak_2484	chr1	162533354	162534550	1196	ENSMUST00000028017	Mettl13	98.34	11.06
MACS_peak_2489	chr1	162676690	162676817	127	NM_001081290	Prrc2c	88.64	10.77
MACS_peak_2490	chr1	162698878	162699033	155	NM_001081290	Prrc2c	53.69	8.33
MACS_peak_2491	chr1	162704368	162706621	2253	NM_001081290	Prrc2c	3100	18
MACS_peak_2492	chr1	162710282	162710829	547	NM_001081290	Prrc2c	3100	202.87
MACS_peak_2496	chr1	163385686	163386697	1011	NM_178883	Gorab	246.49	17.85
MACS_peak_2498	chr1	163394590	163394692	102	NM_178883	Gorab	68.28	14.38
MACS_peak_2499	chr1	163396807	163397169	362	uc007dhn.1	Gorab	95.83	23.33
MACS_peak_2513	chr1	163951557	163952616	1059	uc007dht.1	Scyl3	426.74	22.32
MACS_peak_2515	chr1	163995913	163997244	1331	NM_027279	Mettl18	74.5	9.2
MACS_peak_2517	chr1	164249045	164249456	411	NM_054087	Slc19a2	61.34	11.62
MACS_peak_2518	chr1	164263389	164265261	1872	NM_054087	Slc19a2	101.58	9.02
MACS_peak_2519	chr1	164275584	164275761	177	ENSMUST00000027867	Ccdc181	171.27	27.6
MACS_peak_2520	chr1	164278173	164278314	141	NM_029115	Ccdc181	175.79	18.3
MACS_peak_2521	chr1	164279866	164280814	948	NM_029115	Ccdc181	1986.25	36.95
MACS_peak_2522	chr1	164282390	164282537	147	NM_029115	Ccdc181	482.96	35.73
MACS_peak_2523	chr1	164286240	164286395	155	NM_029115	Ccdc181	120.06	15.89
MACS_peak_2527	chr1	164302283	164302720	437	NM_025505	Blzf1	425.27	20.35
MACS_peak_2531	chr1	164328292	164328431	139	uc007dil.1	Nme7	705.68	54.03
MACS_peak_2554	chr1	165310268	165310993	725	NM_001081126	Gpr161	582.21	58.97
MACS_peak_2555	chr1	165317239	165317344	105	NM_001081126	Gpr161	108.71	15.4
MACS_peak_2556	chr1	165318748	165318868	120	NM_001081126	Gpr161	164.48	22.37
MACS_peak_2557	chr1	165321435	165322930	1495	ENSMUST00000111450	Gpr161	370.42	24.66
MACS_peak_2558	chr1	165339884	165340023	139	NM_028759	Dcaf6	807.83	37.25
MACS_peak_2559	chr1	165350883	165351280	397	NM_028759	Dcaf6	86.49	18.59
MACS_peak_2572	chr1	165479466	165479578	112	NM_027430	Mpc2	59.74	10.35
MACS_peak_2575	chr1	165592261	165593677	1416	NM_001001880	Mpzl1	137.28	21.02
MACS_peak_2579	chr1	165773843	165775308	1465	ENSMUST00000111432	Creg1	554.8	11.95
MACS_peak_2580	chr1	165875195	165876048	853	NM_011137	Pou2f1	1249.48	48.19
MACS_peak_2589	chr1	166098152	166099409	1257	NM_001033344	Dusp27	138.44	21.79
MACS_peak_2590	chr1	166099841	166101386	1545	NM_001033344	Dusp27	242.43	28.47
MACS_peak_2594	chr1	166395879	166400165	4286	NM_175170	Pogk	245.2	17.24
MACS_peak_2596	chr1	166408997	166409391	394	ENSMUST00000131487	Pogk	82.55	13.77
MACS_peak_2600	chr1	167226083	167226521	438	NM_030724	Uck2	201.21	23.25
MACS_peak_2603	chr1	167308669	167308933	264	NM_001039483	Tmco1	3122.63	70.51
MACS_peak_2604	chr1	167314106	167314166	60	NM_001039483	Tmco1	1491.13	29.81
MACS_peak_2608	chr1	167352519	167352665	146	NM_019993	Aldh9a1	82.83	13.94
MACS_peak_2622	chr1	168431313	168432270	957	ENSMUST00000072863	Pbx1	108.21	13.95
MACS_peak_2626	chr1	169497933	169498920	987	NM_023284	Nuf2	220.11	28.06
MACS_peak_2640	chr1	170174749	170174964	215	NM_133806	Uap1	355.56	45.9
MACS_peak_2646	chr1	170668750	170669263	513	NM_177068	Olfml2b	609.35	26.45
MACS_peak_2647	chr1	170681723	170682789	1066	NM_177068	Olfml2b	448.88	33.08
MACS_peak_2664	chr1	171217532	171218581	1049	uc007dnh.1	Nr1i3	79.92	21.79
MACS_peak_2666	chr1	171246993	171247122	129	ENSMUST00000013737	Ndufs2	104.03	19.13
MACS_peak_2667	chr1	171250420	171251469	1049	ENSMUST00000111315	Adamts4	227.56	22.78
MACS_peak_2668	chr1	171258751	171260637	1886	ENSMUST00000111314	Adamts4	969.51	32.87
MACS_peak_2673	chr1	171329144	171329526	382	NM_011615	Dedd	279.45	20.18
MACS_peak_2678	chr1	171357787	171358402	615	ENSMUST00000006579	Pfdn2	474.8	21.8
MACS_peak_2680	chr1	171417640	171418757	1117	uc007dok.1	Usf1	815.2	24.76
MACS_peak_2681	chr1	171463076	171464603	1527	ENSMUST00000043839	F11r	749.3	42.72
MACS_peak_2684	chr1	171503559	171504725	1166	NM_019484	Alyref2	315.42	36.31
MACS_peak_2691	chr1	172003305	172004862	1557	ENSMUST00000027837	Vangl2	237.86	31.58
MACS_peak_2692	chr1	172006089	172006321	232	NM_033509	Vangl2	89.36	16.27
MACS_peak_2696	chr1	172148177	172148691	514	uc007dpx.2	Dcaf8	149.72	16.39
MACS_peak_2697	chr1	172148988	172149321	333	uc007dpx.2	Dcaf8	165.82	15.84
MACS_peak_2698	chr1	172165847	172165918	71	NM_153555	Dcaf8	479.74	34.68
MACS_peak_2699	chr1	172172328	172173430	1102	uc007dpr.2	Dcaf8	836.85	29.72
MACS_peak_2700	chr1	172194555	172196393	1838	NM_153555	Dcaf8	699.02	38.97
MACS_peak_2702	chr1	172206596	172206804	208	ENSMUST00000013842	Pea15a	183.44	27.68
MACS_peak_2708	chr1	172631038	172631826	788	NM_026725	Dusp23	56.84	19.46
MACS_peak_2712	chr1	173736186	173736471	285	NM_001204910	AI607873	83.47	29.05
MACS_peak_2713	chr1	173755606	173756029	423	NM_008329	Ifi204	119.81	7.9
MACS_peak_2715	chr1	173761598	173761883	285	NM_008329	Ifi204	207.29	24.36
MACS_peak_2724	chr1	173871377	173871545	168	NM_001170853	Mndal	107.37	12.37
MACS_peak_2725	chr1	173872851	173873019	168	NM_001170853	Mndal	89.56	12.7
MACS_peak_2726	chr1	173874350	173874472	122	NM_001170853	Mndal	62.94	17.57
MACS_peak_2727	chr1	173901678	173902042	364	NM_001033450	Mnda	71.96	11.02
MACS_peak_2728	chr1	173905472	173905631	159	NM_001033450	Mnda	51.24	10.86
MACS_peak_2729	chr1	173907596	173907881	285	NM_001033450	Mnda	233.6	18.01
MACS_peak_2730	chr1	173912813	173913127	314	uc007dsa.1	Mnda	165.09	15.05
MACS_peak_2732	chr1	173928274	173929516	1242	NM_001302649	Ifi203	118.47	14.21
MACS_peak_2735	chr1	173937741	173938026	285	NM_001302649	Ifi203	668.6	24.08
MACS_peak_2737	chr1	173974732	173975146	414	NM_008327	Ifi202b	202.2	11.13
MACS_peak_2744	chr1	175601135	175601566	431	ENSMUST00000027810	Fh1	53.03	12.3
MACS_peak_2746	chr1	175685202	175688353	3151	NM_021350	Chml	345.51	20.34
MACS_peak_2749	chr1	175900879	175901453	574	NM_012012	Exo1	71.25	13.65
MACS_peak_2756	chr1	176749925	176750378	453	uc007dub.1	Cep170	277.48	13.33
MACS_peak_2757	chr1	176755165	176756983	1818	NM_001099637	Cep170	3100	32.65
MACS_peak_2758	chr1	176758396	176758517	121	NM_001099637	Cep170	154.82	9.71
MACS_peak_2760	chr1	176769232	176769526	294	NM_001099637	Cep170	137.21	10.92
MACS_peak_2761	chr1	176774433	176774910	477	NM_001099637	Cep170	1904.08	20.22
MACS_peak_2762	chr1	176780035	176780395	360	uc007dug.2	Cep170	177.92	14.08
MACS_peak_2767	chr1	176868211	176868364	153	NM_029756	Sdccag8	344.46	27.03
MACS_peak_2769	chr1	176877989	176878106	117	NM_029756	Sdccag8	78.55	11.93
MACS_peak_2771	chr1	176919543	176919686	143	NM_029756	Sdccag8	102.59	18.3
MACS_peak_2772	chr1	176946107	176946235	128	NM_029756	Sdccag8	97.74	16.15
MACS_peak_2791	chr1	177446621	177450764	4143	NM_013915	Zbtb18	3100	56.34
MACS_peak_2799	chr1	178336952	178337797	845	ENSMUST00000037748	Hnrnpu	3100	43.73
MACS_peak_2801	chr1	178529124	178529625	501	NM_001161665	Kif26b	67.36	14.53
MACS_peak_2811	chr1	178914761	178918176	3415	NM_001161665	Kif26b	329.76	28.18
MACS_peak_2812	chr1	178932106	178932834	728	NM_001161665	Kif26b	270.89	33.99
MACS_peak_2834	chr1	179531303	179531464	161	NM_008249	Tfb2m	75.42	11.08
MACS_peak_2838	chr1	179579337	179580126	789	uc007dvm.1	Cnst	55.09	11.7
MACS_peak_2839	chr1	179601701	179602330	629	uc007dvn.1	Cnst	472.88	27.89
MACS_peak_2841	chr1	179606436	179606533	97	NM_146105	Cnst	104.9	13.83
MACS_peak_2842	chr1	179609785	179610666	881	NM_146105	Cnst	3100	119.49
MACS_peak_2843	chr1	179622766	179622902	136	NM_146105	Cnst	80.31	10.47
MACS_peak_2844	chr1	179624998	179626307	1309	NM_146105	Cnst	411.82	28.71
MACS_peak_2846	chr1	179746981	179747256	275	uc007dvq.1	Ahctf1	255.31	27.31
MACS_peak_2848	chr1	179752310	179754072	1762	NM_026375	Ahctf1	3100	24.84
MACS_peak_2864	chr1	180084371	180084505	134	NM_001033285	Cdc42bpa	71.13	8.13
MACS_peak_2866	chr1	180101024	180101272	248	NM_001033285	Cdc42bpa	367.66	33.59
MACS_peak_2867	chr1	180106046	180106152	106	NM_001033285	Cdc42bpa	369.11	20
MACS_peak_2872	chr1	180142276	180142339	63	NM_001033285	Cdc42bpa	99.76	7.41
MACS_peak_2875	chr1	180162034	180164874	2840	NM_001033285	Cdc42bpa	261.17	18.62
MACS_peak_2876	chr1	180227003	180227728	725	NM_011183	Psen2	90.84	14.82
MACS_peak_2879	chr1	180332482	180334230	1748	NM_001081175	Itpkb	1154.98	27.38
MACS_peak_2887	chr1	180577582	180577698	116	NM_007415	Parp1	66.44	12.82
MACS_peak_2888	chr1	180579153	180579368	215	NM_007415	Parp1	121.05	13.95
MACS_peak_2889	chr1	180580532	180580635	103	NM_007415	Parp1	110.22	12.26
MACS_peak_2893	chr1	180689267	180690343	1076	NM_001103182	Lin9	52.54	8.11
MACS_peak_2894	chr1	180726042	180726378	336	NM_133225	Acbd3	846.65	38.45
MACS_peak_2895	chr1	180733165	180733307	142	NM_133225	Acbd3	1823.98	60.09
MACS_peak_2896	chr1	180734376	180734517	141	NM_133225	Acbd3	3100	105.69
MACS_peak_2897	chr1	180736691	180736850	159	NM_133225	Acbd3	3100	83.23
MACS_peak_2898	chr1	180738462	180738637	175	NM_133225	Acbd3	678.39	27.95
MACS_peak_2899	chr1	180745070	180745257	187	NM_133225	Acbd3	910.87	29.65
MACS_peak_2900	chr1	180746793	180747078	285	NM_133225	Acbd3	3100	80.5
MACS_peak_2905	chr1	180859900	180860070	170	NM_145943	Sde2	213.37	21.95
MACS_peak_2906	chr1	180861097	180861218	121	NM_145943	Sde2	216.28	18.42
MACS_peak_2907	chr1	180862357	180862841	484	NM_145943	Sde2	784.65	18.57
MACS_peak_2910	chr1	180989553	180989980	427	ENSMUST00000036928	Ephx1	988.03	17.67
MACS_peak_2915	chr1	181139070	181139167	97	NM_026171	Nvl	65.09	13.54
MACS_peak_2918	chr1	181144050	181144157	107	NM_026171	Nvl	90.47	14.52
MACS_peak_2919	chr1	181173299	181177831	4532	NM_145514	Wdr26	82.74	33.84
MACS_peak_2920	chr1	181180406	181180648	242	ENSMUST00000159290	Wdr26	186.35	26.05
MACS_peak_2925	chr1	181904304	181905897	1593	NM_008680	Enah	1551.18	22.91
MACS_peak_2927	chr1	181913306	181913373	67	NM_008680	Enah	768.49	13.5
MACS_peak_2928	chr1	181917198	181917247	49	NM_008680	Enah	230.68	20.58
MACS_peak_2929	chr1	181918437	181918583	146	NM_008680	Enah	2091.56	23.28
MACS_peak_2930	chr1	181919324	181919629	305	NM_008680	Enah	159.99	20.6
MACS_peak_2931	chr1	181923559	181923840	281	NM_008680	Enah	1974.41	47.57
MACS_peak_2933	chr1	181930677	181930762	85	NM_008680	Enah	234.67	11.06
MACS_peak_2934	chr1	181956110	181956571	461	uc007dxt.1	Enah	65.57	11.23
MACS_peak_2939	chr1	182315767	182317285	1518	NM_175127	Fbxo28	1610.33	50.33
MACS_peak_2942	chr1	182446273	182446736	463	NM_173378	Trp53bp2	395.5	23.92
MACS_peak_2943	chr1	182448400	182449179	779	NM_173378	Trp53bp2	1366.38	27.23
MACS_peak_2945	chr1	182458759	182458959	200	NM_173378	Trp53bp2	209.23	13.18
MACS_peak_2946	chr1	182461686	182462433	747	NM_173378	Trp53bp2	330.81	20.35
MACS_peak_2947	chr1	182467255	182468235	980	ENSMUST00000068505	Capn2	167.33	10.19
MACS_peak_2951	chr1	183086263	183089870	3607	NM_026866	Disp1	2296.57	50.55
MACS_peak_2956	chr1	183135354	183135876	522	NM_026866	Disp1	450.43	25.5
MACS_peak_2957	chr1	183173495	183173623	128	NM_026866	Disp1	104.21	20.63
MACS_peak_2962	chr1	183330796	183330934	138	NM_177389	Mia3	266.89	15.5
MACS_peak_2963	chr1	183332825	183332927	102	NM_177389	Mia3	712.16	25.7
MACS_peak_2964	chr1	183334109	183334248	139	NM_177389	Mia3	3100	38.09
MACS_peak_2965	chr1	183335030	183335158	128	ENSMUST00000069922	Mia3	679.98	18.08
MACS_peak_2966	chr1	183335924	183336029	105	NM_177389	Mia3	229.49	10.83
MACS_peak_2967	chr1	183338058	183338169	111	NM_177389	Mia3	67.07	6.64
MACS_peak_2968	chr1	183356345	183359015	2670	NM_177389	Mia3	3100	37.69
MACS_peak_2969	chr1	183362044	183362131	87	NM_177389	Mia3	167.02	18.55
MACS_peak_2970	chr1	183365646	183365780	134	NM_177389	Mia3	599.14	16.84
MACS_peak_2971	chr1	183369396	183369565	169	NM_177389	Mia3	1149.91	47.4
MACS_peak_2976	chr1	184036800	184037652	852	NM_022019	Dusp10	1578.89	32.38
MACS_peak_2978	chr1	184068851	184069223	372	NM_022019	Dusp10	115.82	9.39
MACS_peak_2979	chr1	184074257	184075433	1176	NM_022019	Dusp10	258.8	20.88
MACS_peak_2981	chr1	184727139	184727991	852	ENSMUST00000048572	Hlx	155.45	19.46
MACS_peak_2992	chr1	185283846	185284706	860	NM_001163754	Rab3gap2	509.66	30.71
MACS_peak_2995	chr1	185332172	185332321	149	ENSMUST00000151769	Bpnt1	58.17	10.05
MACS_peak_2999	chr1	185394362	185394473	111	NM_029735	Eprs	214.84	5.95
MACS_peak_3000	chr1	185397059	185397267	208	NM_029735	Eprs	295.47	12.25
MACS_peak_3001	chr1	185398393	185398506	113	NM_029735	Eprs	415.57	6.29
MACS_peak_3002	chr1	185401308	185401668	360	NM_029735	Eprs	1481.72	31.65
MACS_peak_3003	chr1	185407490	185408840	1350	uc007dzf.1	Eprs	3100	51.76
MACS_peak_3012	chr1	186623185	186625606	2421	NM_009367	Tgfb2	345.75	24.83
MACS_peak_3013	chr1	186628882	186629036	154	NM_009367	Tgfb2	300.22	27.19
MACS_peak_3014	chr1	186630609	186630787	178	NM_009367	Tgfb2	72.81	17.06
MACS_peak_3018	chr1	186721088	186721546	458	NM_026041	Rrp15	446.94	38.35
MACS_peak_3019	chr1	186736115	186736314	199	NM_026041	Rrp15	457.81	50.55
MACS_peak_3023	chr1	187215507	187215676	169	ENSMUST00000097443	Gpatch2	269.28	25
MACS_peak_3024	chr1	187225502	187226219	717	NM_026367	Gpatch2	3100	116.14
MACS_peak_3025	chr1	187230783	187230845	62	NM_026367	Gpatch2	68.33	16.19
MACS_peak_3034	chr1	188971097	188972683	1586	NM_172650	Kctd3	1300.98	44
MACS_peak_3035	chr1	188974286	188974471	185	NM_172650	Kctd3	221.94	15.09
MACS_peak_3041	chr1	189642002	189642802	800	NM_001081363	Cenpf	84.58	23.82
MACS_peak_3042	chr1	189648610	189649087	477	NM_001081363	Cenpf	229.3	26.15
MACS_peak_3045	chr1	189652260	189655092	2832	NM_001081363	Cenpf	1862.41	34.31
MACS_peak_3046	chr1	189656644	189660072	3428	NM_001081363	Cenpf	1374.64	26.71
MACS_peak_3048	chr1	189668515	189668638	123	NM_001081363	Cenpf	67.28	15.69
MACS_peak_3051	chr1	189678938	189679141	203	NM_001081363	Cenpf	135.28	20.34
MACS_peak_3052	chr1	189680220	189680506	286	NM_001081363	Cenpf	74.76	15.98
MACS_peak_3053	chr1	189682844	189682951	107	NM_001081363	Cenpf	133.7	22.95
MACS_peak_3054	chr1	189683767	189683964	197	NM_001081363	Cenpf	157.92	24.69
MACS_peak_3063	chr1	189850023	189852065	2042	uc007eat.1	Ptpn14	3100	43.17
MACS_peak_3065	chr1	189880491	189880866	375	NM_026796	Smyd2	1478.41	44.62
MACS_peak_3069	chr1	190772878	190773703	825	NM_178775	Rps6kc1	837.93	53.91
MACS_peak_3073	chr1	190798474	190800581	2107	uc007ebg.1	Rps6kc1	1240.73	37.41
MACS_peak_3088	chr1	191045829	191046336	507	NM_001163421	Tatdn3	98.33	22.95
MACS_peak_3090	chr1	191170295	191171679	1384	ENSMUST00000027941	Atf3	3100	30.81
MACS_peak_3091	chr1	191177230	191177474	244	NM_007498	Atf3	382.84	19.95
MACS_peak_3092	chr1	191183092	191183303	211	NM_007498	Atf3	75.04	16.84
MACS_peak_3103	chr1	191396235	191397041	806	NM_144880	Ppp2r5a	255.69	28.05
MACS_peak_3106	chr1	191619595	191619781	186	NM_178632	Ints7	76.3	15.12
MACS_peak_3107	chr1	191621164	191621846	682	ENSMUST00000045450	Ints7	368.62	42.33
MACS_peak_3112	chr1	191755931	191756027	96	NM_172266	Lpgat1	83.63	12.16
MACS_peak_3113	chr1	191778382	191779361	979	NM_172266	Lpgat1	362.96	22.43
MACS_peak_3118	chr1	191908850	191910137	1287	NM_009579	Slc30a1	418.19	29.92
MACS_peak_3119	chr1	191997202	191998007	805	NM_011633	Traf5	56.99	15.26
MACS_peak_3121	chr1	192055376	192057214	1838	uc007edg.2	Traf5	430.04	28.61
MACS_peak_3132	chr1	192844476	192847215	2739	ENSMUST00000155579	Sertad4	242.41	26.06
MACS_peak_3134	chr1	192855442	192855729	287	NM_198247	Sertad4	56.65	20.34
MACS_peak_3136	chr1	193107137	193107786	649	NM_145415	Diexf	231.37	33.99
MACS_peak_3140	chr1	193128266	193128546	280	NM_145415	Diexf	183.23	21.41
MACS_peak_3141	chr1	193130043	193130251	208	NM_145415	Diexf	132.41	25.66
MACS_peak_3142	chr1	193174244	193175403	1159	NM_181048	A130010J15Rik	145.84	16.55
MACS_peak_3145	chr1	194619828	194620397	569	NM_008882	Plxna2	2459.99	105
MACS_peak_3146	chr1	194643685	194644947	1262	NM_008882	Plxna2	272.64	12.15
MACS_peak_3157	chr1	194810061	194810274	213	NM_008882	Plxna2	76.13	15.74
MACS_peak_3158	chr1	194812065	194814960	2895	NM_008882	Plxna2	646.08	21
MACS_peak_3168	chr1	195097381	195098841	1460	uc007eeu.1	Cr1l	412.37	12.8
MACS_peak_3170	chr1	195111079	195111155	76	NM_013499	Cr1l	163.14	21.16
MACS_peak_3178	chr10	3956812	3958205	1393	NM_001033253	Plekhg1	245.09	19.46
MACS_peak_3179	chr10	3963400	3965382	1982	NM_001033253	Plekhg1	103.65	16.27
MACS_peak_3192	chr10	4266362	4266668	306	NM_031185	Akap12	65.15	11.71
MACS_peak_3195	chr10	4353141	4357939	4798	NM_031185	Akap12	3100	56.92
MACS_peak_3196	chr10	4358477	4359437	960	NM_031185	Akap12	55.72	13.8
MACS_peak_3197	chr10	4367128	4369851	2723	NM_001033466	Zbtb2	919.74	23.02
MACS_peak_3200	chr10	4426857	4427691	834	uc007ehc.2	Rmnd1	897.41	26.98
MACS_peak_3205	chr10	5020195	5022247	2052	NM_022027	Syne1	2222.66	23.37
MACS_peak_3210	chr10	5128379	5128576	197	NM_001079686	Syne1	82.29	14.92
MACS_peak_3231	chr10	5801151	5801242	91	NM_025995	Fbxo5	140.06	18.61
MACS_peak_3232	chr10	5801868	5802532	664	NM_025995	Fbxo5	1450.2	42.27
MACS_peak_3233	chr10	5805258	5805600	342	ENSMUST00000019907	Fbxo5	78.59	16.27
MACS_peak_3234	chr10	5812621	5813406	785	NM_175374	Mtrf1l	393.55	14.58
MACS_peak_3235	chr10	5814040	5814177	137	NM_175374	Mtrf1l	121.69	17.91
MACS_peak_3241	chr10	7119061	7120586	1525	NM_172546	Cnksr3	308.69	16.53
MACS_peak_3243	chr10	7160643	7160807	164	NM_172546	Cnksr3	823.37	32.57
MACS_peak_3247	chr10	7211631	7212237	606	NM_172546	Cnksr3	1439.1	46.91
MACS_peak_3268	chr10	7701609	7703120	1511	NM_010690	Lats1	3100	71.2
MACS_peak_3269	chr10	7705459	7706042	583	NM_010690	Lats1	1055.95	12.36
MACS_peak_3272	chr10	7767946	7768585	639	NM_145418	Ginm1	353.88	20.38
MACS_peak_3277	chr10	7807270	7807382	112	NM_026141	Ppil4	546.11	26.65
MACS_peak_3278	chr10	7810361	7810458	97	NM_026141	Ppil4	191.64	9.99
MACS_peak_3280	chr10	7814663	7814811	148	NM_026141	Ppil4	3100	37.6
MACS_peak_3281	chr10	7820951	7823043	2092	ENSMUST00000015901	Ppil4	3100	69.83
MACS_peak_3282	chr10	7905647	7907577	1930	NM_138667	Tab2	892.84	16.16
MACS_peak_3285	chr10	7919113	7920614	1501	NM_138667	Tab2	3100	34.94
MACS_peak_3286	chr10	7924684	7924872	188	NM_138667	Tab2	192.41	22.1
MACS_peak_3312	chr10	8518160	8518825	665	NM_177387	Ust	148.36	26.41
MACS_peak_3313	chr10	8724697	8725760	1063	NM_175155	Sash1	54.88	13.65
MACS_peak_3315	chr10	8729327	8730436	1109	NM_175155	Sash1	155.95	19.46
MACS_peak_3318	chr10	9759975	9760954	979	NM_001081344	Stxbp5	1226.56	26.88
MACS_peak_3319	chr10	9762744	9762965	221	NM_001081344	Stxbp5	107.81	11.97
MACS_peak_3331	chr10	11151612	11152466	854	uc007ejn.1	Shprh	554.51	14.85
MACS_peak_3332	chr10	11162808	11163062	254	NM_172937	Shprh	78.4	9.5
MACS_peak_3335	chr10	11281329	11281500	171	NM_027968	Fbxo30	1715.06	94.71
MACS_peak_3336	chr10	11289519	11291572	2053	NM_027968	Fbxo30	3100	14.36
MACS_peak_3343	chr10	12405853	12406094	241	NM_011682	Utrn	69.48	10.4
MACS_peak_3349	chr10	12714132	12714374	242	NM_011682	Utrn	992.59	16.65
MACS_peak_3350	chr10	12720017	12720105	88	NM_011682	Utrn	680.46	15.69
MACS_peak_3351	chr10	12720818	12720942	124	NM_011682	Utrn	3100	28.6
MACS_peak_3352	chr10	12727732	12727912	180	NM_011682	Utrn	383.81	24.76
MACS_peak_3362	chr10	12939982	12941983	2001	NM_029075	Stx11	1902.94	43.65
MACS_peak_3364	chr10	12963999	12964259	260	NM_029075	Stx11	58.29	18.01
MACS_peak_3366	chr10	13008449	13009183	734	NM_175102	Sf3b5	438.4	10.31
MACS_peak_3368	chr10	13127141	13127901	760	NM_009538	Plagl1	539.23	40.67
MACS_peak_3369	chr10	13127988	13129326	1338	NM_009538	Plagl1	2142.95	126.25
MACS_peak_3370	chr10	13178637	13178996	359	NM_181470	Ltv1	921.13	31.12
MACS_peak_3371	chr10	13212791	13214273	1482	NM_001033257	Phactr2	2391.72	92.16
MACS_peak_3372	chr10	13224783	13224860	77	NM_001033257	Phactr2	498.22	49.97
MACS_peak_3373	chr10	13232538	13232676	138	NM_001033257	Phactr2	148.56	33.99
MACS_peak_3374	chr10	13234149	13234211	62	NM_001033257	Phactr2	279.47	23.82
MACS_peak_3375	chr10	13239909	13239965	56	NM_001033257	Phactr2	344.93	40.38
MACS_peak_3376	chr10	13245410	13245567	157	NM_001033257	Phactr2	558.05	21.46
MACS_peak_3377	chr10	13247001	13247195	194	NM_001033257	Phactr2	592.93	24.65
MACS_peak_3378	chr10	13253341	13253879	538	NM_001033257	Phactr2	95.29	10.17
MACS_peak_3381	chr10	13291794	13291962	168	NM_001033257	Phactr2	79.05	13.91
MACS_peak_3383	chr10	13514706	13515958	1252	NM_025799	Fuca2	95.59	11.58
MACS_peak_3384	chr10	13546349	13546481	132	NM_019961	Pex3	52.89	10.37
MACS_peak_3386	chr10	13552893	13553361	468	ENSMUST00000019944	Adat2	71.27	13.37
MACS_peak_3401	chr10	13966378	13966697	319	NM_010437	Hivep2	156.76	28.47
MACS_peak_3406	chr10	14127292	14132798	5506	NM_010437	Hivep2	1469.39	38.23
MACS_peak_3407	chr10	14139384	14139560	176	NM_010437	Hivep2	51.22	13.82
MACS_peak_3408	chr10	14143058	14143954	896	NM_010437	Hivep2	761.66	20.64
MACS_peak_3409	chr10	14148911	14150029	1118	NM_010437	Hivep2	2803.99	44.75
MACS_peak_3410	chr10	14150296	14151378	1082	NM_010437	Hivep2	1212.76	48.85
MACS_peak_3413	chr10	14409672	14409825	153	NM_001002268	Adgrg6	94.3	6.1
MACS_peak_3416	chr10	14458079	14458148	69	NM_001002268	Adgrg6	1747.71	23.85
MACS_peak_3417	chr10	14467132	14467756	624	NM_001002268	Adgrg6	1573.62	11.13
MACS_peak_3422	chr10	14523061	14523571	510	ENSMUST00000096020	Gm10335	3100	32.8
MACS_peak_3444	chr10	17723937	17725674	1737	NM_010828	Cited2	3100	92.53
MACS_peak_3446	chr10	17914991	17916032	1041	NM_001033432	Heca	3100	102.79
MACS_peak_3448	chr10	17947508	17948067	559	NM_001033432	Heca	1154.45	96.16
MACS_peak_3452	chr10	18124879	18125155	276	NM_009048	Reps1	98.38	18.15
MACS_peak_3458	chr10	18523790	18527042	3252	NM_173390	Nhsl1	3100	23.61
MACS_peak_3459	chr10	18531267	18533892	2625	ENSMUST00000037341	Nhsl1	3100	82.43
MACS_peak_3460	chr10	19001510	19003015	1505	NM_009397	Tnfaip3	914.45	37.14
MACS_peak_3468	chr10	19356538	19358595	2057	NM_053008	Olig3	392.17	30.49
MACS_peak_3472	chr10	19607256	19607381	125	NM_010511	Ifngr1	272.35	23.61
MACS_peak_3473	chr10	19609136	19610229	1093	ENSMUST00000020188	Ifngr1	2844.16	21.16
MACS_peak_3480	chr10	20325139	20325805	666	NM_153787	Bclaf1	547.99	22.85
MACS_peak_3481	chr10	20333253	20333572	319	uc007enx.1	Bclaf1	2108.68	23.31
MACS_peak_3482	chr10	20340051	20341055	1004	NM_153787	Bclaf1	433.94	23.87
MACS_peak_3483	chr10	20357254	20357766	512	NM_027930	Mtfr2	103.48	21.79
MACS_peak_3484	chr10	20360534	20361238	704	NM_027930	Mtfr2	52.73	11.53
MACS_peak_3485	chr10	20952570	20952752	182	NM_026203	Ahi1	627	51.02
MACS_peak_3486	chr10	20959611	20960080	469	NM_026203	Ahi1	3100	121.85
MACS_peak_3487	chr10	20963672	20963892	220	NM_026203	Ahi1	1331.95	71.39
MACS_peak_3560	chr10	24149316	24149603	287	NM_016797	Stx7	339.26	43.65
MACS_peak_3563	chr10	24155234	24155384	150	NM_016797	Stx7	55.1	7.97
MACS_peak_3574	chr10	25169630	25171248	1618	NM_018747	Akap7	87.01	12.54
MACS_peak_3583	chr10	25283892	25284041	149	NM_018747	Akap7	130.16	20.83
MACS_peak_3584	chr10	25289598	25289730	132	NM_018747	Akap7	312.53	18.24
MACS_peak_3586	chr10	25296927	25297073	146	ENSMUST00000177124	Akap7	82.49	27.02
MACS_peak_3603	chr10	26279937	26280413	476	NM_172787	L3mbtl3	82.07	10.92
MACS_peak_3659	chr10	28465757	28466060	303	NM_008983	Ptprk	81.78	8.32
MACS_peak_3668	chr10	29196264	29197440	1176	NM_026138	Soga3	187.69	20.63
MACS_peak_3670	chr10	29224249	29225301	1052	NM_001162537	9330159F19Rik	52.15	14.23
MACS_peak_3675	chr10	29344175	29347883	3708	NM_026518	Rnf146	856.55	26.62
MACS_peak_3677	chr10	29453106	29454329	1223	NM_028351	Rspo3	115.15	11.12
MACS_peak_3682	chr10	29499931	29500129	198	NM_028351	Rspo3	2070.36	123.92
MACS_peak_3683	chr10	29504580	29504727	147	NM_028351	Rspo3	252.6	34.99
MACS_peak_3685	chr10	29535231	29535867	636	NM_028351	Rspo3	417.53	23.05
MACS_peak_3687	chr10	29698745	29699379	634	ENSMUST00000092620	Gm10275	1690.39	15.86
MACS_peak_3703	chr10	30662293	30662441	148	NM_172495	Ncoa7	69.08	12.17
MACS_peak_3708	chr10	30690756	30691787	1031	NM_172495	Ncoa7	1637.35	39.93
MACS_peak_3710	chr10	30722645	30722866	221	NM_172495	Ncoa7	62.91	14.67
MACS_peak_3723	chr10	31327880	31328204	324	ENSMUST00000000304	Hddc2	286.45	23.48
MACS_peak_3727	chr10	31379214	31379330	116	NM_009413	Tpd52l1	1595.72	61.91
MACS_peak_3733	chr10	31445711	31445921	210	NM_009413	Tpd52l1	1966.9	47.41
MACS_peak_3744	chr10	31608383	31609725	1342	NM_001146349	Rnf217	809.19	33.97
MACS_peak_3754	chr10	33926935	33927621	686	NM_028287	Zufsp	3100	25.1
MACS_peak_3755	chr10	33940157	33940279	122	NM_028287	Zufsp	57.38	16.46
MACS_peak_3756	chr10	33948928	33949498	570	NM_028287	Zufsp	1596.55	35.34
MACS_peak_3759	chr10	34001657	34001790	133	NM_025614	Rwdd1	463.47	18.72
MACS_peak_3760	chr10	34002423	34002567	144	NM_025614	Rwdd1	3100	45.93
MACS_peak_3761	chr10	34008992	34009123	131	NM_025614	Rwdd1	392.42	11.47
MACS_peak_3762	chr10	34012071	34012137	66	NM_025614	Rwdd1	308.13	14.31
MACS_peak_3764	chr10	34091351	34092515	1164	NM_178908	Fam26e	161.29	13.06
MACS_peak_3766	chr10	34151392	34153974	2582	NM_172508	Dse	3100	52.98
MACS_peak_3767	chr10	34155908	34156116	208	NM_172508	Dse	52.6	7.91
MACS_peak_3770	chr10	34183691	34184160	469	NM_172508	Dse	812.71	14.49
MACS_peak_3771	chr10	34207079	34207551	472	NM_172508	Dse	2791.82	123.75
MACS_peak_3773	chr10	34282189	34284885	2696	NM_009433	Tspyl1	3100	67.87
MACS_peak_3774	chr10	34297420	34299639	2219	NM_030203	Tspyl4	88.54	13.65
MACS_peak_3793	chr10	35711209	35711891	682	ENSMUST00000080898	Amd2	112.9	28.18
MACS_peak_3800	chr10	37133242	37136935	3693	NM_008538	Marcks	636.28	23.66
MACS_peak_3806	chr10	39369763	39370190	427	ENSMUST00000063091	Fyn	82.17	12.11
MACS_peak_3812	chr10	39533808	39533962	154	NM_008054	Fyn	294.45	21.49
MACS_peak_3814	chr10	39551386	39551518	132	NM_008054	Fyn	779.8	46.02
MACS_peak_3815	chr10	39563763	39565381	1618	ENSMUST00000063091	Fyn	634.57	17.33
MACS_peak_3821	chr10	39625849	39626659	810	NM_134000	Traf3ip2	219.58	20.89
MACS_peak_3822	chr10	39634534	39634724	190	NM_134000	Traf3ip2	178.65	27.19
MACS_peak_3835	chr10	39821105	39825258	4153	NM_011264	Rev3l	2157.21	14.9
MACS_peak_3836	chr10	39827709	39828605	896	NM_011264	Rev3l	218.14	10.25
MACS_peak_3837	chr10	39830898	39830981	83	NM_011264	Rev3l	186.47	20.65
MACS_peak_3848	chr10	40223507	40223920	413	NM_023323	Rpf2	67.04	8.87
MACS_peak_3849	chr10	40225296	40225441	145	NM_023323	Rpf2	71.2	13.84
MACS_peak_3852	chr10	40249202	40249831	629	NM_026113	Gtf3c6	2094.37	93.95
MACS_peak_3853	chr10	40251155	40251269	114	NM_026113	Gtf3c6	1638.87	41.85
MACS_peak_3854	chr10	40254400	40254464	64	NM_026113	Gtf3c6	303.03	33.28
MACS_peak_3855	chr10	40301748	40302188	440	NM_009665	Amd1	944.24	29.03
MACS_peak_3856	chr10	40349307	40349721	414	NM_198164	Cdk19	2914.43	140.7
MACS_peak_3863	chr10	40479674	40481242	1568	NM_198164	Cdk19	448.73	17.47
MACS_peak_3864	chr10	40831621	40833118	1497	NM_027879	Cdc40	165.68	21.29
MACS_peak_3865	chr10	40849744	40849841	97	NM_027879	Cdc40	134.4	11.04
MACS_peak_3868	chr10	40936109	40936738	629	NM_031877	Wasf1	59	7.33
MACS_peak_3878	chr10	41451088	41452679	1591	NM_001277230	Zbtb24	3100	49.41
MACS_peak_3883	chr10	41519499	41519700	201	NM_016898	Cd164	330.2	16.17
MACS_peak_3884	chr10	41523172	41523244	72	NM_016898	Cd164	500.1	18.13
MACS_peak_3885	chr10	41524106	41524145	39	NM_016898	Cd164	220.47	8.67
MACS_peak_3889	chr10	41718839	41719907	1068	NM_026643	Cep57l1	274.2	16.14
MACS_peak_3890	chr10	41721556	41721701	145	NM_026643	Cep57l1	156.43	16.05
MACS_peak_3897	chr10	41810573	41811300	727	NM_001162908	Sesn1	305.48	27.33
MACS_peak_3905	chr10	41907271	41908424	1153	NM_001013370	Sesn1	747.56	22.73
MACS_peak_3908	chr10	42185098	42186295	1197	ENSMUST00000105502	Foxo3	3051.97	30.44
MACS_peak_3909	chr10	42196267	42197901	1634	ENSMUST00000175881	Foxo3	3100	40.34
MACS_peak_3911	chr10	42274815	42275598	783	uc007eyo.1	Foxo3	579.54	18.58
MACS_peak_3913	chr10	42312584	42313616	1032	NM_145743	Lace1	194.19	19.46
MACS_peak_3930	chr10	42761495	42761888	393	NM_153055	Sec63	498.99	14.99
MACS_peak_3932	chr10	42810842	42810925	83	NM_153055	Sec63	208.94	9.95
MACS_peak_3934	chr10	42815054	42815213	159	NM_153055	Sec63	3100	60.8
MACS_peak_3935	chr10	42816367	42816469	102	NM_153055	Sec63	2341.85	29.64
MACS_peak_3936	chr10	42823880	42823979	99	NM_153055	Sec63	3100	31.38
MACS_peak_3937	chr10	42827876	42827981	105	NM_153055	Sec63	3100	25.47
MACS_peak_3938	chr10	42828890	42830823	1933	NM_153055	Sec63	452.7	24.94
MACS_peak_3939	chr10	43002499	43004414	1915	NM_175407	Sobp	511.62	21.57
MACS_peak_3942	chr10	43020981	43022918	1937	NM_175407	Sobp	3045.79	105.16
MACS_peak_3979	chr10	43439798	43440602	804	ENSMUST00000095725	Pdss2	188.93	11.83
MACS_peak_3981	chr10	43509846	43512531	2685	NM_199028	Bend3	2020.36	85.58
MACS_peak_3983	chr10	43525120	43525408	288	NM_026411	1700021F05Rik	1062.01	42.23
MACS_peak_3984	chr10	43530597	43530670	73	NM_026411	1700021F05Rik	1693.28	59.94
MACS_peak_3985	chr10	43532675	43533157	482	NM_026411	1700021F05Rik	2891.18	40.09
MACS_peak_3986	chr10	43540939	43540994	55	NM_026411	1700021F05Rik	692.19	75.82
MACS_peak_3988	chr10	43582603	43584265	1662	NM_009846	Cd24a	150.1	12.21
MACS_peak_3993	chr10	43950380	43951957	1577	NM_172393	Aim1	120.1	12.34
MACS_peak_3994	chr10	43956648	43956811	163	NM_172393	Aim1	55.63	10.85
MACS_peak_3999	chr10	43997051	43999347	2296	NM_172393	Aim1	1450.21	31.38
MACS_peak_4000	chr10	44003427	44004846	1419	NM_172393	Aim1	61.12	11.04
MACS_peak_4006	chr10	44346956	44347074	118	NM_053069	Atg5	109.28	17.44
MACS_peak_4035	chr10	50592668	50592897	229	NM_198007	Ascc3	261.64	21.43
MACS_peak_4036	chr10	50604750	50604882	132	NM_198007	Ascc3	244.42	10.05
MACS_peak_4037	chr10	50607919	50608070	151	NM_198007	Ascc3	130.3	8.88
MACS_peak_4056	chr10	52284539	52285609	1070	uc007fbc.1	Dcbld1	69.24	24.11
MACS_peak_4057	chr10	52288333	52288545	212	uc007fbc.1	Dcbld1	60.66	18.3
MACS_peak_4063	chr10	52317031	52317151	120	NM_025705	Dcbld1	82.81	14.14
MACS_peak_4064	chr10	52319475	52320439	964	NM_025705	Dcbld1	617.27	25.1
MACS_peak_4067	chr10	52381610	52382102	492	NM_053187	Gopc	102.97	14.48
MACS_peak_4079	chr10	53283836	53283944	108	NM_001204983	Cep85l	194.96	27.03
MACS_peak_4081	chr10	53292257	53292375	118	NM_001204983	Cep85l	124.19	20.81
MACS_peak_4082	chr10	53298052	53298205	153	NM_001204983	Cep85l	255.67	19.38
MACS_peak_4084	chr10	53301501	53301681	180	NM_001204983	Cep85l	115.88	15.09
MACS_peak_4090	chr10	53348471	53349259	788	NM_001204983	Cep85l	2835.17	34.66
MACS_peak_4092	chr10	53536328	53538767	2439	ENSMUST00000075540	Mcm9	1883.8	38.67
MACS_peak_4097	chr10	53607664	53608374	710	NM_025541	Asf1a	329.94	18.69
MACS_peak_4109	chr10	54074415	54075270	855	NM_008548	Man1a	3100	143.11
MACS_peak_4139	chr10	56387533	56390419	2886	NM_010288	Gja1	1816.71	15.45
MACS_peak_4152	chr10	58255712	58255882	170	ENSMUST00000160427	Gcc2	82.41	18.95
MACS_peak_4156	chr10	58269261	58271706	2445	NM_027375	Gcc2	3100	31.64
MACS_peak_4161	chr10	58281356	58281519	163	NM_027375	Gcc2	738.03	35.09
MACS_peak_4168	chr10	58476156	58480819	4663	NM_011240	Ranbp2	3100	15.6
MACS_peak_4169	chr10	58490609	58490755	146	NM_011240	Ranbp2	238.78	15.87
MACS_peak_4179	chr10	58813358	58814126	768	NM_172788	Sh3rf3	502.71	44.67
MACS_peak_4206	chr10	59135819	59138916	3097	NM_172788	Sh3rf3	138.97	18.49
MACS_peak_4213	chr10	59221921	59224307	2386	NM_172939	Sowahc	747.46	30.58
MACS_peak_4215	chr10	59323295	59323476	181	NM_011030	P4ha1	259.02	9.72
MACS_peak_4232	chr10	59702565	59702687	122	NM_144822	Micu1	214.29	14.5
MACS_peak_4234	chr10	59727956	59728118	162	NM_144822	Micu1	342.77	14.87
MACS_peak_4235	chr10	59732982	59733157	175	NM_144822	Micu1	748.28	23.74
MACS_peak_4246	chr10	59863178	59864134	956	NM_144822	Micu1	107.27	14.6
MACS_peak_4249	chr10	59879555	59879810	255	ENSMUST00000147914	Dnajb12	120.46	21.41
MACS_peak_4252	chr10	59895587	59895760	173	NM_019965	Dnajb12	912.14	30.56
MACS_peak_4253	chr10	59897490	59899302	1812	ENSMUST00000147914	Dnajb12	984.3	25.38
MACS_peak_4272	chr10	60185212	60186729	1517	NM_016803	Chst3	171.77	30.79
MACS_peak_4283	chr10	60831086	60831581	495	NM_029770	Unc5b	450.77	25.29
MACS_peak_4284	chr10	61100284	61101008	724	NM_009163	Sgpl1	122.07	14.44
MACS_peak_4285	chr10	61147522	61147665	143	NM_009163	Sgpl1	399.3	38.64
MACS_peak_4287	chr10	61197111	61198959	1848	NM_001081127	Adamts14	411.22	15.65
MACS_peak_4291	chr10	61270856	61271257	401	NM_001081127	Adamts14	217	16.22
MACS_peak_4295	chr10	61320786	61321242	456	NM_013753	Pald1	77.45	18.3
MACS_peak_4298	chr10	61452401	61452669	268	NM_010124	Eif4ebp2	69.93	12.7
MACS_peak_4311	chr10	61580129	61582228	2099	NM_153542	Lrrc20	166.34	24.09
MACS_peak_4314	chr10	61702033	61702773	740	NM_027912	Tysnd1	231.11	13.88
MACS_peak_4322	chr10	62231019	62231218	199	NM_197996	Tspan15	96	13.66
MACS_peak_4323	chr10	62268854	62270056	1202	NM_010438	Hk1	1453.71	18.18
MACS_peak_4330	chr10	62429208	62429834	626	ENSMUST00000020273	Supv3l1	790.62	39.94
MACS_peak_4334	chr10	62598231	62598891	660	NM_019553	Ddx21	3100	51.28
MACS_peak_4335	chr10	62602127	62602298	171	NM_019553	Ddx21	3100	154.5
MACS_peak_4337	chr10	62646913	62647201	288	NM_053183	Ddx50	197.69	14.84
MACS_peak_4338	chr10	62651024	62651218	194	ENSMUST00000020270	Ddx50	3100	68.23
MACS_peak_4340	chr10	62746900	62747086	186	NM_026201	Ccar1	465.84	19.74
MACS_peak_4341	chr10	62750546	62750693	147	NM_026201	Ccar1	1611.43	16.11
MACS_peak_4342	chr10	62751742	62751854	112	NM_026201	Ccar1	835.18	25.94
MACS_peak_4343	chr10	62753173	62753413	240	NM_026201	Ccar1	3100	61.15
MACS_peak_4344	chr10	62756482	62756674	192	NM_026201	Ccar1	3100	77.41
MACS_peak_4345	chr10	62760093	62760279	186	NM_026201	Ccar1	3100	103.63
MACS_peak_4346	chr10	62763439	62763523	84	NM_026201	Ccar1	702.8	36.7
MACS_peak_4351	chr10	63000232	63000400	168	NM_027425	Rufy2	64.24	15
MACS_peak_4355	chr10	63243819	63244163	344	NM_026101	Herc4	236.39	19.27
MACS_peak_4357	chr10	63319936	63320964	1028	NM_019812	Sirt1	217.66	23.37
MACS_peak_4358	chr10	63321748	63322300	552	NM_019812	Sirt1	222.73	16.35
MACS_peak_4365	chr10	67014901	67015047	146	NM_178606	Reep3	64.91	6.28
MACS_peak_4374	chr10	67218953	67220635	1682	NM_207221	Jmjd1c	3100	27.39
MACS_peak_4375	chr10	67224736	67226919	2183	NM_001242396	Jmjd1c	3100	30.04
MACS_peak_4376	chr10	67252371	67252672	301	ENSMUST00000173762	Jmjd1c	140	21.37
MACS_peak_4377	chr10	67266688	67268166	1478	NM_001036293	Nrbf2	3100	39.89
MACS_peak_4379	chr10	67285096	67285305	209	ENSMUST00000077839	Nrbf2	90.57	23.75
MACS_peak_4382	chr10	67539744	67541643	1899	NM_010118	Egr2	70.16	10.17
MACS_peak_4383	chr10	67544510	67548955	4445	NM_001005419	Ado	125.45	18.36
MACS_peak_4385	chr10	67909200	67909959	759	NM_178679	Zfp365	3100	85.11
MACS_peak_4386	chr10	67912370	67912662	292	NM_178679	Zfp365	543.12	49.45
MACS_peak_4387	chr10	68041378	68042285	907	NM_001081346	Rtkn2	65.83	11.62
MACS_peak_4389	chr10	68092915	68098173	5258	uc029qyp.1	Arid5b	3100	34.24
MACS_peak_4390	chr10	68101894	68102093	199	NM_023598	Arid5b	1940.09	36.43
MACS_peak_4392	chr10	68118234	68118348	114	uc007fmi.1	Arid5b	218.18	22.67
MACS_peak_4395	chr10	68136485	68136626	141	uc007fmf.1	Arid5b	80.72	11.71
MACS_peak_4405	chr10	69209761	69210941	1180	ENSMUST00000170048	A930033H14Rik	411.74	25.2
MACS_peak_4411	chr10	69269902	69270873	971	NM_001081347	Rhobtb1	590.98	29.55
MACS_peak_4417	chr10	69352835	69352938	103	ENSMUST00000020099	Cdk1	1001.74	23.69
MACS_peak_4418	chr10	69533707	69534284	577	NM_146005	Ank3	2762.23	39.49
MACS_peak_4451	chr10	69986082	69988632	2550	ENSMUST00000182992	Ank3	953.84	35.12
MACS_peak_4453	chr10	70001922	70002601	679	NM_146005	Ank3	2419.5	30.84
MACS_peak_4454	chr10	70004609	70004991	382	NM_009670	Ank3	867.1	18.62
MACS_peak_4455	chr10	70015570	70015805	235	ENSMUST00000182029	Ank3	142.51	22.56
MACS_peak_4456	chr10	70023831	70025676	1845	NM_009670	Ank3	774.79	19.92
MACS_peak_4472	chr10	70924726	70925378	652	ENSMUST00000143791	Bicc1	776.7	31.77
MACS_peak_4473	chr10	70930590	70930690	100	NM_031397	Bicc1	65.15	11.76
MACS_peak_4474	chr10	70932084	70932245	161	NM_031397	Bicc1	64.85	12.01
MACS_peak_4475	chr10	70935633	70935988	355	uc007foi.1	Bicc1	97.78	14.88
MACS_peak_4485	chr10	71227786	71228699	913	NM_009360	Tfam	1281.94	28.18
MACS_peak_4486	chr10	71234864	71235014	150	NM_009360	Tfam	59.07	9.5
MACS_peak_4488	chr10	71255050	71255874	824	NM_145420	Ube2d1	1161.98	19.2
MACS_peak_4494	chr10	71285100	71285262	162	NM_145420	Ube2d1	664.14	50.42
MACS_peak_4499	chr10	71372704	71372880	176	uc007fot.1	Ipmk	61.77	8.73
MACS_peak_4503	chr10	71381204	71382628	1424	NM_027184	Ipmk	299.72	13.21
MACS_peak_4508	chr10	72654844	72654977	133	ENSMUST00000020081	Zwint	322.71	21.89
MACS_peak_4509	chr10	72667898	72669792	1894	NM_025635	Zwint	114.72	43.63
MACS_peak_4538	chr10	74990840	74992140	1300	uc007fpu.1	Gnaz	546.27	25.27
MACS_peak_4539	chr10	75014867	75016131	1264	ENSMUST00000037813	Gnaz	336.99	26.73
MACS_peak_4540	chr10	75016429	75016907	478	ENSMUST00000037813	Gnaz	223.95	30.55
MACS_peak_4542	chr10	75052470	75054748	2278	ENSMUST00000147802	Rab36	76.19	14.8
MACS_peak_4543	chr10	75060895	75062310	1415	NM_001081412	Bcr	323.39	11.07
MACS_peak_4548	chr10	75182239	75184923	2684	NM_001081412	Bcr	87.79	31.86
MACS_peak_4549	chr10	75212072	75212219	147	NM_153406	Specc1l	144.29	36.6
MACS_peak_4551	chr10	75230681	75230871	190	NM_153406	Specc1l	120.84	8.18
MACS_peak_4552	chr10	75241064	75241646	582	uc007fqd.1	Specc1l	89.25	10.96
MACS_peak_4553	chr10	75245078	75246712	1634	NM_153406	Specc1l	3100	19.29
MACS_peak_4554	chr10	75248436	75248644	208	NM_153406	Specc1l	3100	52.01
MACS_peak_4556	chr10	75257867	75257941	74	NM_153406	Specc1l	623.43	14.11
MACS_peak_4557	chr10	75258967	75259143	176	NM_153406	Specc1l	680.88	29.42
MACS_peak_4561	chr10	75307236	75307353	117	NM_153406	Specc1l	50.81	7.48
MACS_peak_4562	chr10	75309789	75312400	2611	NM_153406	Specc1l	575.54	20.15
MACS_peak_4563	chr10	75506567	75508969	2402	ENSMUST00000039796	Gucd1	378.23	24.6
MACS_peak_4565	chr10	75517740	75517886	146	ENSMUST00000147269	Gucd1	207.54	13.3
MACS_peak_4567	chr10	75532176	75532369	193	NM_026095	Snrpd3	548.53	12.41
MACS_peak_4568	chr10	75535260	75535440	180	NM_026095	Snrpd3	80.82	7.9
MACS_peak_4575	chr10	75656774	75657452	678	NM_172549	Cabin1	321.71	24.91
MACS_peak_4581	chr10	75859352	75859543	191	NM_010798	Mif	3100	16.66
MACS_peak_4583	chr10	75893397	75893517	120	NM_024440	Derl3	72.15	11.45
MACS_peak_4584	chr10	75896768	75897088	320	NM_011418	Smarcb1	198.55	14.77
MACS_peak_4586	chr10	75937720	75938049	329	ENSMUST00000059658	Gm867	60.67	20.5
MACS_peak_4588	chr10	76032611	76032749	138	NM_177475	Zfp280b	138.14	29.34
MACS_peak_4589	chr10	76038233	76041450	3217	NM_177475	Zfp280b	1668.08	28.14
MACS_peak_4596	chr10	76313175	76313194	19	NM_001081419	Dip2a	3100	64.14
MACS_peak_4598	chr10	76351253	76351779	526	NM_008787	Pcnt	138.51	16.01
MACS_peak_4600	chr10	76374850	76375300	450	NM_008787	Pcnt	602.73	34.48
MACS_peak_4601	chr10	76380162	76380439	277	NM_008787	Pcnt	138.62	20
MACS_peak_4603	chr10	76387426	76387529	103	NM_008787	Pcnt	50.82	13.12
MACS_peak_4604	chr10	76388851	76389532	681	NM_008787	Pcnt	897.47	23.31
MACS_peak_4605	chr10	76392193	76393039	846	NM_008787	Pcnt	1484.21	35.97
MACS_peak_4606	chr10	76399855	76400026	171	NM_008787	Pcnt	133.81	11.46
MACS_peak_4607	chr10	76401331	76401535	204	NM_008787	Pcnt	508.22	21.62
MACS_peak_4608	chr10	76404421	76404651	230	NM_008787	Pcnt	132.73	13.3
MACS_peak_4612	chr10	76419977	76420542	565	NM_008787	Pcnt	1709.24	31.76
MACS_peak_4613	chr10	76422767	76423225	458	NM_008787	Pcnt	1981.85	41.41
MACS_peak_4614	chr10	76426884	76426972	88	NM_008787	Pcnt	75.56	14.47
MACS_peak_4616	chr10	76436425	76436681	256	NM_008787	Pcnt	145.8	24.4
MACS_peak_4617	chr10	76440142	76440355	213	NM_008787	Pcnt	118	14.78
MACS_peak_4618	chr10	76442564	76442912	348	NM_008787	Pcnt	429.06	59.84
MACS_peak_4620	chr10	76462057	76463319	1262	NM_172550	Ybey	439.64	45.28
MACS_peak_4622	chr10	76468773	76469114	341	NM_172550	Ybey	59.39	16.57
MACS_peak_4623	chr10	76469948	76471252	1304	NM_019434	Mcm3ap	626.37	21.2
MACS_peak_4628	chr10	76595755	76596811	1056	NM_146007	Col6a2	243.36	20
MACS_peak_4633	chr10	76610649	76610703	54	NM_146007	Col6a2	127.23	25.27
MACS_peak_4636	chr10	76614336	76614935	599	NM_146007	Col6a2	175.45	19.44
MACS_peak_4637	chr10	76708791	76710181	1390	NM_009933	Col6a1	79.22	13.09
MACS_peak_4644	chr10	76850221	76850348	127	uc007fva.2	Pcbp3	249.98	20.34
MACS_peak_4654	chr10	77052177	77053407	1230	ENSMUST00000081654	Col18a1	915.24	23.22
MACS_peak_4657	chr10	77085266	77085396	130	NM_009929	Col18a1	370.48	20.51
MACS_peak_4658	chr10	77087375	77087429	54	NM_009929	Col18a1	194.99	14.64
MACS_peak_4659	chr10	77089199	77089428	229	ENSMUST00000156009	Col18a1	1098.81	29.49
MACS_peak_4660	chr10	77095990	77096535	545	NM_009929	Col18a1	2807.1	14.22
MACS_peak_4661	chr10	77112217	77113946	1729	ENSMUST00000149744	Col18a1	579.8	20.17
MACS_peak_4667	chr10	77166438	77166548	110	ENSMUST00000081654	Col18a1	1841.59	66.76
MACS_peak_4671	chr10	77268526	77269586	1060	NM_030262	Pofut2	1365.77	12.84
MACS_peak_4672	chr10	77294187	77294961	774	NM_130895	Adarb1	95.04	11.54
MACS_peak_4683	chr10	77486654	77488473	1819	NM_133998	Fam207a	53.44	9.96
MACS_peak_4685	chr10	77497362	77497513	151	NM_133998	Fam207a	168.75	10.36
MACS_peak_4691	chr10	77606570	77606902	332	ENSMUST00000099538	Sumo3	617.9	54.97
MACS_peak_4702	chr10	78077892	78079498	1606	NM_015790	Icosl	278.49	30.17
MACS_peak_4708	chr10	78170909	78172134	1225	NM_029546	Pwp2	3072.44	38.75
MACS_peak_4709	chr10	78173832	78174051	219	NM_029546	Pwp2	866.34	33.14
MACS_peak_4710	chr10	78186724	78188094	1370	ENSMUST00000000384	Trappc10	311.38	20.78
MACS_peak_4711	chr10	78188755	78188950	195	NM_001081055	Trappc10	81.08	13.74
MACS_peak_4717	chr10	78271562	78273775	2213	NM_053014	Agpat3	1069.44	31.19
MACS_peak_4725	chr10	78393308	78393756	448	ENSMUST00000072739	Gm10146	769.25	40.93
MACS_peak_4726	chr10	78400361	78400984	623	NM_010925	Rrp1	3100	23.49
MACS_peak_4727	chr10	78401849	78401966	117	NM_010925	Rrp1	3100	32.21
MACS_peak_4728	chr10	78403504	78403584	80	NM_010925	Rrp1	192.67	15.18
MACS_peak_4729	chr10	78404924	78405286	362	NM_010925	Rrp1	315.12	12.1
MACS_peak_4733	chr10	78584502	78585911	1409	NM_027875	Syde1	459.48	46.33
MACS_peak_4767	chr10	78983778	78984703	925	NM_147071	Olfr1352	115.06	29.42
MACS_peak_4777	chr10	79064373	79068051	3678	NM_001004362	2610008E11Rik	441.08	17.85
MACS_peak_4786	chr10	79540244	79541199	955	NM_027422	Mier2	629.38	27.84
MACS_peak_4790	chr10	79675399	79676126	727	NM_148934	Tpgs1	1979.11	60
MACS_peak_4792	chr10	79687848	79688398	550	NM_177613	Cdc34	289.96	20.7
MACS_peak_4793	chr10	79716633	79717219	586	NM_008226	Hcn2	55.76	17.72
MACS_peak_4794	chr10	79724387	79724811	424	NM_008226	Hcn2	457.31	43.96
MACS_peak_4795	chr10	79734857	79736108	1251	NM_008226	Hcn2	249.14	21.59
MACS_peak_4796	chr10	79739142	79739931	789	NM_172551	Polrmt	261.1	35.29
MACS_peak_4797	chr10	79743177	79743728	551	NM_172551	Polrmt	88.16	13.5
MACS_peak_4800	chr10	79755118	79755305	187	NM_023304	Fgf22	130.42	20.05
MACS_peak_4801	chr10	79758514	79759236	722	NM_144528	Rnf126	1298.74	31.24
MACS_peak_4803	chr10	79766752	79766952	200	NM_144528	Rnf126	65.8	19.85
MACS_peak_4806	chr10	79793571	79793740	169	NM_023128	Palm	1264.67	83.91
MACS_peak_4808	chr10	79807577	79807708	131	NM_023128	Palm	1300.85	30.82
MACS_peak_4810	chr10	79819040	79820896	1856	NM_023128	Palm	1779.38	31.02
MACS_peak_4817	chr10	79930634	79931288	654	NM_007880	Arid3a	1414.67	76.99
MACS_peak_4818	chr10	79951739	79952671	932	NM_007880	Arid3a	690.08	71.76
MACS_peak_4821	chr10	79967470	79968778	1308	NM_175450	Wdr18	59.67	22.34
MACS_peak_4823	chr10	80015305	80015572	267	NM_013850	Abca7	711.63	20.3
MACS_peak_4827	chr10	80080409	80081596	1187	uc007gbs.1	Sbno2	318.72	23.98
MACS_peak_4831	chr10	80115802	80116907	1105	NM_011492	Stk11	1938.02	29.55
MACS_peak_4833	chr10	80145422	80145818	396	NM_025313	Atp5d	2839.52	27.93
MACS_peak_4834	chr10	80148271	80148349	78	NM_021565	Midn	56.42	5.57
MACS_peak_4835	chr10	80149681	80150313	632	NM_021565	Midn	249.67	17.9
MACS_peak_4836	chr10	80158005	80158368	363	NM_021565	Midn	373.33	14.39
MACS_peak_4838	chr10	80174816	80175146	330	ENSMUST00000041882	1600002K03Rik	395.83	37.79
MACS_peak_4841	chr10	80232237	80233047	810	NM_023431	Mum1	2409.38	25.9
MACS_peak_4847	chr10	80264983	80265178	195	ENSMUST00000105362	Dazap1	117.9	14.27
MACS_peak_4849	chr10	80287535	80288413	878	NM_001122605	Dazap1	543.51	20.27
MACS_peak_4855	chr10	80318253	80319547	1294	ENSMUST00000020341	2310011J03Rik	291.62	11.11
MACS_peak_4856	chr10	80320182	80320548	366	NM_025521	2310011J03Rik	146.51	19.22
MACS_peak_4858	chr10	80323853	80323954	101	NM_008793	Pcsk4	66.77	21.52
MACS_peak_4860	chr10	80335109	80336441	1332	NM_139292	Reep6	3100	118.12
MACS_peak_4862	chr10	80380467	80382621	2154	NM_198615	Mex3d	1922.62	39.72
MACS_peak_4863	chr10	80386660	80387659	999	ENSMUST00000105350	Mex3d	309.29	27.5
MACS_peak_4864	chr10	80392538	80393280	742	ENSMUST00000142997	Mbd3	3100	36.58
MACS_peak_4865	chr10	80399121	80399550	429	ENSMUST00000092295	Mbd3	52.46	16.24
MACS_peak_4866	chr10	80402996	80403155	159	NM_025650	Uqcr11	53.47	8.23
MACS_peak_4867	chr10	80404135	80404286	151	NM_025650	Uqcr11	219.24	12.63
MACS_peak_4869	chr10	80409252	80410274	1022	NM_011548	Tcf3	3100	114.35
MACS_peak_4874	chr10	80549332	80551065	1733	NM_025852	Rexo1	2469.02	41.5
MACS_peak_4876	chr10	80567827	80569222	1395	NM_078477	Klf16	145.47	20.68
MACS_peak_4877	chr10	80583654	80584322	668	uc007gdw.2	Abhd17a	1145.06	31.5
MACS_peak_4878	chr10	80590174	80590341	167	NM_145421	Abhd17a	68.86	21.21
MACS_peak_4879	chr10	80606020	80608850	2830	ENSMUST00000178231	Adat3	149.72	16.67
MACS_peak_4880	chr10	80614603	80615783	1180	NM_019575	Scamp4	3100	26.53
MACS_peak_4881	chr10	80622779	80622950	171	NM_134002	Csnk1g2	983.29	92.96
MACS_peak_4882	chr10	80634213	80634641	428	NM_134002	Csnk1g2	3100	75.17
MACS_peak_4885	chr10	80656129	80656598	469	NM_145361	Btbd2	90.33	19
MACS_peak_4890	chr10	80691068	80691567	499	NM_172457	Mob3a	132.26	23.43
MACS_peak_4894	chr10	80709766	80709956	190	NM_007460	Ap3d1	1978.41	68.38
MACS_peak_4895	chr10	80713972	80714160	188	NM_007460	Ap3d1	3100	171.57
MACS_peak_4898	chr10	80790610	80793069	2459	uc007gem.1	Dot1l	643.03	26.34
MACS_peak_4899	chr10	80852820	80853288	468	uc007gez.1	Lsm7	234.86	15.13
MACS_peak_4901	chr10	80855274	80855388	114	NM_175195	Sppl2b	401.5	35.14
MACS_peak_4902	chr10	80866499	80868708	2209	uc007gfe.1	Sppl2b	1590.6	26.51
MACS_peak_4904	chr10	80899449	80900259	810	NM_013895	Timm13	431.42	21.27
MACS_peak_4906	chr10	80931532	80932204	672	NM_008655	Gadd45b	1106.25	38.77
MACS_peak_4914	chr10	81028537	81029566	1029	ENSMUST00000117276	Slc39a3	312.48	26.76
MACS_peak_4915	chr10	81029613	81031700	2087	NM_134135	Slc39a3	56.92	12.24
MACS_peak_4917	chr10	81044072	81045003	931	NM_024499	Sgta	1982.21	15.43
MACS_peak_4925	chr10	81123619	81124697	1078	NM_023138	Map2k2	3100	398.2
MACS_peak_4926	chr10	81136454	81136699	245	NM_010731	Zbtb7a	163.45	31.67
MACS_peak_4927	chr10	81137952	81138070	118	ENSMUST00000117956	Zbtb7a	84.89	21.5
MACS_peak_4928	chr10	81143961	81145217	1256	NM_010731	Zbtb7a	2726.17	28.05
MACS_peak_4929	chr10	81147969	81152222	4253	ENSMUST00000048128	Zbtb7a	3100	100.31
MACS_peak_4930	chr10	81153265	81154372	1107	ENSMUST00000005064	Pias4	191.71	15.35
MACS_peak_4931	chr10	81163461	81164190	729	uc007ggd.2	Pias4	1500.91	58.65
MACS_peak_4932	chr10	81167684	81167851	167	ENSMUST00000005064	Pias4	1302.18	113.01
MACS_peak_4936	chr10	81241811	81242417	606	uc007ggq.2	Zfr2	106.72	22.85
MACS_peak_4937	chr10	81262622	81263059	437	ENSMUST00000105328	Matk	66.41	16.94
MACS_peak_4939	chr10	81268778	81269461	683	NM_018758	Apba3	401.48	21
MACS_peak_4940	chr10	81273048	81273247	199	NM_018758	Apba3	324.62	24.03
MACS_peak_4941	chr10	81292962	81293152	190	NM_008844	Pip5k1c	78.82	17.43
MACS_peak_4943	chr10	81317765	81319974	2209	NM_008844	Pip5k1c	1423.79	27.62
MACS_peak_4945	chr10	81363769	81364587	818	ENSMUST00000044844	Mfsd12	883.85	64.82
MACS_peak_4946	chr10	81366755	81367550	795	ENSMUST00000140901	Fzr1	531.35	30.71
MACS_peak_4948	chr10	81387706	81388352	646	NM_133964	Dohh	85.65	15.87
MACS_peak_4950	chr10	81398271	81401071	2800	NM_008688	Nfic	3100	62.91
MACS_peak_4951	chr10	81403351	81403428	77	NM_008688	Nfic	1631.78	26.25
MACS_peak_4952	chr10	81404823	81405008	185	NM_008688	Nfic	1845.04	43.04
MACS_peak_4955	chr10	81420266	81420798	532	NM_008688	Nfic	571.91	20.11
MACS_peak_4956	chr10	81427075	81427186	111	ENSMUST00000105321	Nfic	183.59	29.7
MACS_peak_4959	chr10	81486248	81487605	1357	ENSMUST00000020463	Ncln	59.57	13.26
MACS_peak_4960	chr10	81561043	81561316	273	uc007gin.2	Aes	715.62	26.69
MACS_peak_4962	chr10	81590903	81591139	236	ENSMUST00000142948	Tle6	68.28	13.96
MACS_peak_4967	chr10	81642516	81644090	1574	uc007gjd.1	Ankrd24	467.7	36.31
MACS_peak_4969	chr10	81662922	81665044	2122	NM_001142963	Gm10778	1147.21	16.04
MACS_peak_4971	chr10	81719856	81721976	2120	NM_001243067	Zfp433	224.71	12.72
MACS_peak_4978	chr10	81742820	81746575	3755	NM_199062	Zfp781	468.33	13.13
MACS_peak_4981	chr10	81822051	81824173	2122	NM_001142963	Gm10778	761.88	16.77
MACS_peak_4985	chr10	81878966	81881086	2120	NM_001243067	Zfp433	85.4	12.85
MACS_peak_4994	chr10	81901910	81905665	3755	NM_199062	Zfp781	371.47	10.52
MACS_peak_5011	chr10	82128012	82128098	86	NM_001163064	AU041133	101.29	23.82
MACS_peak_5013	chr10	82150705	82153065	2360	NM_001163064	AU041133	207.99	12.78
MACS_peak_5048	chr10	83190944	83192720	1776	NM_021439	Chst11	779.46	26.56
MACS_peak_5056	chr10	83304303	83304315	12	NM_177388	Slc41a2	205	32.08
MACS_peak_5057	chr10	83316054	83316789	735	NM_177388	Slc41a2	900.92	23.91
MACS_peak_5072	chr10	83590986	83591183	197	NM_001033375	A230046K03Rik	3196.33	34.67
MACS_peak_5078	chr10	84370904	84371888	984	ENSMUST00000020220	Nuak1	327.64	26.8
MACS_peak_5079	chr10	84373291	84375387	2096	NM_001004363	Nuak1	1074.35	14.93
MACS_peak_5090	chr10	84526304	84528777	2473	NM_175451	Ckap4	3100	26.54
MACS_peak_5091	chr10	84533446	84533888	442	NM_175451	Ckap4	1940.91	61.01
MACS_peak_5099	chr10	84725650	84727178	1528	NM_027423	Polr3b	888.48	43.16
MACS_peak_5100	chr10	84917612	84917825	213	NM_183172	Ric8b	92.17	18.1
MACS_peak_5103	chr10	84947411	84948020	609	NM_183172	Ric8b	948.34	27.03
MACS_peak_5112	chr10	85102626	85102997	371	NM_001013028	Tmem263	3100	120.79
MACS_peak_5113	chr10	85110798	85110865	67	NM_001013028	Tmem263	1306.24	31.19
MACS_peak_5114	chr10	85114407	85115582	1175	NM_001013028	Tmem263	2138.99	32.05
MACS_peak_5118	chr10	85386813	85388478	1665	NM_028709	Btbd11	126.72	22.95
MACS_peak_5135	chr10	85658139	85659165	1026	NM_028709	Btbd11	377.93	21.97
MACS_peak_5136	chr10	85871830	85872014	184	NM_133993	Pwp1	86.13	12.95
MACS_peak_5137	chr10	85891967	85893439	1472	NM_181650	Prdm4	105.95	15.14
MACS_peak_5138	chr10	85899174	85899343	169	NM_181650	Prdm4	60.02	14
MACS_peak_5139	chr10	85907120	85908070	950	uc007gng.1	Prdm4	317.07	11.23
MACS_peak_5142	chr10	85938636	85939119	483	NM_145422	Rtcb	642.81	11.31
MACS_peak_5153	chr10	86698318	86698438	120	NM_011631	Hsp90b1	3100	21.65
MACS_peak_5170	chr10	86833930	86835423	1493	NM_175331	Nt5dc3	539.49	14.03
MACS_peak_5193	chr10	88433048	88434088	1040	NM_001004164	Gnptab	2364.63	41.38
MACS_peak_5203	chr10	89412705	89414492	1787	NM_001033331	Gas2l3	2128.98	38.88
MACS_peak_5216	chr10	89638720	89641116	2396	ENSMUST00000174252	Scyl2	1410.99	30.04
MACS_peak_5217	chr10	89641990	89642110	120	NM_198021	Scyl2	151.62	16.46
MACS_peak_5224	chr10	89732173	89732295	122	NM_025914	Actr6	124.02	11.43
MACS_peak_5228	chr10	89804711	89806213	1502	NM_029166	Uhrf1bp1l	2766.59	21.95
MACS_peak_5240	chr10	91082978	91083296	318	ENSMUST00000020150	Ikbip	185.39	16.11
MACS_peak_5243	chr10	91095783	91098658	2875	NM_026166	Ikbip	3100	37.11
MACS_peak_5244	chr10	91101754	91102613	859	NM_027078	Ikbip	808.33	22.32
MACS_peak_5250	chr10	91171037	91171619	582	NM_011605	Tmpo	1680.56	60.1
MACS_peak_5266	chr10	93583293	93584293	1000	NM_175488	Ccdc38	1408.87	25.11
MACS_peak_5267	chr10	93587997	93588123	126	NM_027246	Snrpf	842.05	23.42
MACS_peak_5268	chr10	93589412	93589684	272	ENSMUST00000181835	4933408J17Rik	227.83	11.16
MACS_peak_5270	chr10	93644470	93645000	530	NM_021320	Ntn4	851.68	60
MACS_peak_5277	chr10	93682417	93682696	279	NM_021320	Ntn4	68.57	17.43
MACS_peak_5281	chr10	93745716	93747207	1491	ENSMUST00000020204	Ntn4	326.55	33.1
MACS_peak_5284	chr10	93845610	93847114	1504	NM_001206851	Usp44	1050.52	24.02
MACS_peak_5285	chr10	93871487	93871649	162	NM_019648	Metap2	686.3	16.29
MACS_peak_5287	chr10	93886993	93887101	108	NM_019648	Metap2	3100	111.7
MACS_peak_5288	chr10	93889537	93889911	374	NM_019648	Metap2	3100	111.61
MACS_peak_5289	chr10	93968611	93971209	2598	NM_001304572	Vezt	2990.13	50.33
MACS_peak_5290	chr10	93973387	93973609	222	NM_001304720	Vezt	243.54	18.64
MACS_peak_5293	chr10	94043301	94045633	2332	NM_053072	Fgd6	1661.98	30.14
MACS_peak_5303	chr10	94198954	94199130	176	ENSMUST00000020209	Ndufa12	3100	118.85
MACS_peak_5304	chr10	94199949	94200032	83	NM_025551	Ndufa12	3100	78.95
MACS_peak_5307	chr10	94220680	94221364	684	ENSMUST00000020209	Ndufa12	667.92	23.97
MACS_peak_5310	chr10	94514856	94515104	248	NM_172051	Tmcc3	117.32	23.53
MACS_peak_5315	chr10	94578422	94579339	917	NM_172051	Tmcc3	3100	43.38
MACS_peak_5324	chr10	94718851	94719119	268	NM_029852	Cep83	243.73	12.14
MACS_peak_5329	chr10	94748940	94749055	115	NM_029852	Cep83	253.88	12.87
MACS_peak_5331	chr10	94766441	94766517	76	NM_029852	Cep83	571.41	54.33
MACS_peak_5332	chr10	94768818	94768976	158	NM_029852	Cep83	1297.11	36.28
MACS_peak_5333	chr10	94770944	94771074	130	NM_029852	Cep83	1884.32	50.26
MACS_peak_5336	chr10	94786743	94786847	104	NM_029852	Cep83	236.96	24.88
MACS_peak_5337	chr10	95174745	95175978	1233	NM_009950	Cradd	200.9	26.74
MACS_peak_5352	chr10	95411489	95413110	1621	NM_007706	Socs2	507.51	17.38
MACS_peak_5355	chr10	95490245	95490412	167	NM_026065	Mrpl42	816.71	31.59
MACS_peak_5357	chr10	95496823	95496887	64	NM_026065	Mrpl42	116.53	17.2
MACS_peak_5359	chr10	95501889	95501927	38	NM_026065	Mrpl42	368.41	14.13
MACS_peak_5360	chr10	95515161	95515237	76	NM_080560	Ube2n	646.56	21.59
MACS_peak_5361	chr10	95563661	95564167	506	NM_027722	Nudt4	102.63	16.47
MACS_peak_5370	chr10	95989561	95989689	128	NM_001001932	Eea1	127.27	15.12
MACS_peak_5371	chr10	95994884	95994998	114	NM_001001932	Eea1	436.02	24.14
MACS_peak_5373	chr10	95996936	95997092	156	NM_001001932	Eea1	116.59	7.63
MACS_peak_5377	chr10	96010774	96011113	339	NM_001001932	Eea1	1080.52	30.86
MACS_peak_5378	chr10	96012084	96012234	150	NM_001001932	Eea1	76.28	10.58
MACS_peak_5380	chr10	96023896	96024052	156	NM_001001932	Eea1	66.5	7.93
MACS_peak_5381	chr10	96026556	96026887	331	NM_001001932	Eea1	527.04	14.36
MACS_peak_5382	chr10	96028392	96028587	195	NM_001001932	Eea1	128.33	17.79
MACS_peak_5383	chr10	96031510	96031693	183	NM_001001932	Eea1	131.44	16.99
MACS_peak_5384	chr10	96036579	96036765	186	NM_001001932	Eea1	3100	66.12
MACS_peak_5385	chr10	96038692	96038878	186	NM_001001932	Eea1	3100	70.62
MACS_peak_5386	chr10	96039522	96039761	239	NM_001001932	Eea1	948.42	27.15
MACS_peak_5396	chr10	98915151	98915371	220	NM_026482	Atp2b1	936.96	79.75
MACS_peak_5398	chr10	98968693	98969124	431	NM_026482	Atp2b1	1204.18	22.36
MACS_peak_5399	chr10	98979703	98979901	198	NM_026482	Atp2b1	77.37	8.75
MACS_peak_5400	chr10	98986890	98987145	255	NM_026482	Atp2b1	1604.76	28.75
MACS_peak_5401	chr10	98991061	98991202	141	NM_026482	Atp2b1	2671.82	37.14
MACS_peak_5402	chr10	98993866	98993905	39	NM_026482	Atp2b1	719.99	44.54
MACS_peak_5403	chr10	98994645	98994807	162	NM_026482	Atp2b1	768.27	32.51
MACS_peak_5404	chr10	99018714	99018897	183	NM_026482	Atp2b1	125.87	15.55
MACS_peak_5406	chr10	99107102	99107504	402	ENSMUST00000159990	Poc1b	195.28	37.85
MACS_peak_5407	chr10	99108134	99111123	2989	NM_015737	Galnt4	657.89	24.75
MACS_peak_5412	chr10	99263230	99264091	861	NM_026268	Dusp6	616.93	28.5
MACS_peak_5430	chr10	100096017	100097570	1553	NM_013598	Kitl	1495.03	17.51
MACS_peak_5434	chr10	100445612	100447743	2131	NM_001110013	Tmtc3	3100	31.02
MACS_peak_5436	chr10	100487161	100487350	189	ENSMUST00000058154	Tmtc3	222.7	18.88
MACS_peak_5437	chr10	100489319	100489389	70	NM_146009	Cep290	378.47	24.52
MACS_peak_5438	chr10	100490146	100490193	47	NM_146009	Cep290	89.49	19.44
MACS_peak_5440	chr10	100492647	100492791	144	NM_146009	Cep290	822.94	62.92
MACS_peak_5441	chr10	100494900	100494954	54	NM_146009	Cep290	274.61	38.64
MACS_peak_5442	chr10	100495822	100495975	153	NM_146009	Cep290	476.91	34.86
MACS_peak_5443	chr10	100496688	100496871	183	NM_146009	Cep290	567.93	28.67
MACS_peak_5446	chr10	100500146	100500270	124	NM_146009	Cep290	130.39	16.38
MACS_peak_5447	chr10	100501102	100501275	173	NM_146009	Cep290	297.54	21.55
MACS_peak_5448	chr10	100508663	100508826	163	NM_146009	Cep290	790.79	41.36
MACS_peak_5449	chr10	100510486	100510587	101	NM_146009	Cep290	298.86	26.86
MACS_peak_5453	chr10	100518644	100518875	231	NM_146009	Cep290	50.42	10.84
MACS_peak_5458	chr10	100537435	100537891	456	NM_146009	Cep290	54.56	13.87
MACS_peak_5459	chr10	100538925	100539090	165	NM_146009	Cep290	58.06	10.18
MACS_peak_5461	chr10	100541549	100541816	267	NM_146009	Cep290	242.89	28.07
MACS_peak_5464	chr10	100548727	100548949	222	NM_146009	Cep290	936.06	28.96
MACS_peak_5465	chr10	100551816	100551972	156	NM_146009	Cep290	757.55	37.41
MACS_peak_5471	chr10	100567010	100567152	142	NM_146009	Cep290	89.14	13.32
MACS_peak_5473	chr10	100568814	100568909	95	NM_146009	Cep290	64.37	9.81
MACS_peak_5508	chr10	105825997	105826591	594	NM_207522	Mettl25	209.65	20.6
MACS_peak_5510	chr10	105841066	105841655	589	ENSMUST00000020049	Ccdc59	196.69	25.71
MACS_peak_5513	chr10	105847016	105847833	817	ENSMUST00000020049	Ccdc59	720.18	26.49
MACS_peak_5524	chr10	108214387	108214506	119	NM_027892	Ppp1r12a	2703.36	22.32
MACS_peak_5526	chr10	108253324	108253495	171	NM_027892	Ppp1r12a	1334.72	30.93
MACS_peak_5527	chr10	108259755	108259846	91	NM_027892	Ppp1r12a	1397.08	41.61
MACS_peak_5528	chr10	108260835	108261036	201	NM_027892	Ppp1r12a	2506.57	36.97
MACS_peak_5529	chr10	108268571	108268707	136	NM_027892	Ppp1r12a	408.01	14.74
MACS_peak_5530	chr10	108271721	108271769	48	NM_027892	Ppp1r12a	421.65	14.62
MACS_peak_5532	chr10	108332687	108333311	624	NM_054056	Pawr	1960.53	71.6
MACS_peak_5534	chr10	108382729	108382861	132	NM_054056	Pawr	646.44	20.19
MACS_peak_5536	chr10	108391697	108391732	35	NM_054056	Pawr	123.8	19.32
MACS_peak_5538	chr10	108409462	108409610	148	NM_054056	Pawr	507.53	19.4
MACS_peak_5539	chr10	108411963	108412068	105	NM_054056	Pawr	138.82	16.67
MACS_peak_5543	chr10	109766928	109767637	709	NM_001081035	Nav3	304.36	34.47
MACS_peak_5549	chr10	109852504	109853534	1030	NM_001081035	Nav3	1113.43	28.72
MACS_peak_5556	chr10	110754080	110754568	488	uc007gzn.1	E2f7	111.27	17.43
MACS_peak_5560	chr10	110778818	110779302	484	NM_178609	E2f7	64.77	16.19
MACS_peak_5562	chr10	110782197	110782619	422	NM_178609	E2f7	137.66	22.95
MACS_peak_5564	chr10	110943229	110944531	1302	NM_172554	Zdhhc17	96.85	23.13
MACS_peak_5572	chr10	111299212	111301716	2504	NM_027914	Bbs10	255.45	11.81
MACS_peak_5574	chr10	111506381	111507648	1267	NM_009344	Phlda1	3100	32.39
MACS_peak_5583	chr10	112925427	112929026	3599	NM_001033474	Atxn7l3b	3100	86.42
MACS_peak_5589	chr10	115251381	115251493	112	NM_025706	Tbc1d15	601.16	61.27
MACS_peak_5591	chr10	115315193	115315591	398	NM_024454	Rab21	87.69	8.2
MACS_peak_5594	chr10	115370932	115372946	2014	NM_025780	Thap2	480.43	27.09
MACS_peak_5596	chr10	115376351	115376547	196	NM_025780	Thap2	60.06	12.31
MACS_peak_5597	chr10	115384958	115385807	849	NM_001033261	Zfc3h1	2551.06	24.06
MACS_peak_5598	chr10	115390649	115391066	417	NM_001033261	Zfc3h1	2038.52	31.52
MACS_peak_5599	chr10	115398004	115398069	65	NM_001033261	Zfc3h1	1809.19	24.64
MACS_peak_5600	chr10	115401608	115401832	224	NM_001033261	Zfc3h1	3100	100.1
MACS_peak_5605	chr10	116485160	116486286	1126	NM_028082	Cnot2	199.48	12.39
MACS_peak_5611	chr10	116905783	116907118	1335	NM_001003950	Rab3ip	2836.68	77.19
MACS_peak_5612	chr10	116910281	116910381	100	NM_001003950	Rab3ip	86.93	16.25
MACS_peak_5620	chr10	117070126	117074879	4753	NM_177798	Frs2	553.68	24.38
MACS_peak_5621	chr10	117076810	117076974	164	NM_177798	Frs2	100.97	16.1
MACS_peak_5624	chr10	117215140	117215836	696	NM_026570	Yeats4	3100	78.64
MACS_peak_5625	chr10	117217211	117217358	147	uc007hcw.2	Yeats4	1029.03	22.89
MACS_peak_5631	chr10	117688874	117690785	1911	NM_010786	Mdm2	3100	52.25
MACS_peak_5632	chr10	117692581	117692737	156	NM_010786	Mdm2	67.95	10.76
MACS_peak_5633	chr10	117733677	117736233	2556	NM_029875	Slc35e3	927.04	28.65
MACS_peak_5634	chr10	117745784	117746358	574	NM_029875	Slc35e3	110.08	18.43
MACS_peak_5636	chr10	117845830	117845974	144	NM_024457	Rap1b	143.42	19.42
MACS_peak_5640	chr10	118158301	118158604	303	NM_010785	Mdm1	93.5	20.34
MACS_peak_5645	chr10	118859348	118861153	1805	NM_001014390	Dyrk2	3100	52.72
MACS_peak_5647	chr10	118868720	118868903	183	NM_001014390	Dyrk2	181.52	28.18
MACS_peak_5649	chr10	119210654	119212148	1494	NM_027994	Cand1	790.16	14.5
MACS_peak_5652	chr10	120084086	120084973	887	NM_080446	Helb	1059.3	36.92
MACS_peak_5655	chr10	120105158	120106037	879	NM_080446	Helb	1508.38	36.86
MACS_peak_5658	chr10	120112684	120112987	303	ENSMUST00000020449	Helb	155.42	28.47
MACS_peak_5659	chr10	120227185	120227549	364	ENSMUST00000130198	Llph	3100	142.93
MACS_peak_5660	chr10	120231202	120232071	869	ENSMUST00000020444	Llph	3100	64.79
MACS_peak_5686	chr10	120977783	120979332	1549	ENSMUST00000119093	Lemd3	2632.17	52.49
MACS_peak_5689	chr10	121410349	121413085	2736	ENSMUST00000026902	Rassf3	1078.23	43.82
MACS_peak_5699	chr10	121750302	121752491	2189	NM_173022	BC048403	596.28	24.29
MACS_peak_5725	chr10	123112948	123113687	739	NM_027604	Usp15	1123.49	31.39
MACS_peak_5726	chr10	123119108	123119197	89	NM_027604	Usp15	702.46	28.54
MACS_peak_5738	chr10	126013251	126013521	270	NM_177152	Lrig3	692.94	27.68
MACS_peak_5739	chr10	126014675	126015359	684	NM_177152	Lrig3	1530.12	36.57
MACS_peak_5741	chr10	126887247	126887694	447	NM_001159559	Xrcc6bp1	231.76	31.21
MACS_peak_5745	chr10	126996360	126997751	1391	NM_146012	Ctdsp2	51.96	12.95
MACS_peak_5748	chr10	127032207	127033314	1107	ENSMUST00000116231	Mettl21b	57.79	12.78
MACS_peak_5750	chr10	127055133	127056911	1778	ENSMUST00000040307	March9	964.74	23.86
MACS_peak_5751	chr10	127079774	127080771	997	NM_001033263	Agap2	86.54	17.43
MACS_peak_5752	chr10	127085112	127085152	40	NM_001033263	Agap2	89.13	13.65
MACS_peak_5753	chr10	127098340	127098637	297	NM_177614	Os9	3100	36.8
MACS_peak_5754	chr10	127120956	127121160	204	NM_177614	Os9	99.8	13.97
MACS_peak_5755	chr10	127171615	127172340	725	NM_008080	B4galnt1	275.32	22.35
MACS_peak_5763	chr10	127454629	127454756	127	NM_027900	R3hdm2	104.73	6.82
MACS_peak_5764	chr10	127457649	127457728	79	NM_027900	R3hdm2	61.31	8.05
MACS_peak_5765	chr10	127458809	127458950	141	NM_027900	R3hdm2	816.35	25.08
MACS_peak_5766	chr10	127462187	127462283	96	NM_001168292	R3hdm2	3100	52.79
MACS_peak_5769	chr10	127471767	127472000	233	NM_027900	R3hdm2	270.36	19.61
MACS_peak_5770	chr10	127476519	127476698	179	NM_027900	R3hdm2	964.73	26.53
MACS_peak_5774	chr10	127498368	127499384	1016	NM_027900	R3hdm2	2113.76	20.99
MACS_peak_5777	chr10	127620617	127621148	531	NM_008512	Lrp1	3100	157.13
MACS_peak_5781	chr10	127659794	127660987	1193	NM_009284	Stat6	2766.5	36.82
MACS_peak_5783	chr10	127666375	127666710	335	ENSMUST00000026469	Nab2	88.28	19.35
MACS_peak_5786	chr10	127741514	127745023	3509	NM_198035	Zbtb39	1682.29	23.49
MACS_peak_5790	chr10	128029765	128030037	272	ENSMUST00000026461	Prim1	50.06	14.57
MACS_peak_5792	chr10	128110754	128111562	808	uc007hlf.1	Baz2a	111.91	8.7
MACS_peak_5793	chr10	128116546	128116757	211	NM_054078	Baz2a	990.49	26.57
MACS_peak_5799	chr10	128252191	128252941	750	NM_011589	Timeless	1424.59	44.6
MACS_peak_5804	chr10	128322458	128322775	317	NM_019953	Cnpy2	74.98	8.92
MACS_peak_5807	chr10	128401394	128401923	529	NM_027257	Nabp2	462.31	11.07
MACS_peak_5810	chr10	128438082	128439503	1421	NM_001164237	Rnf41	884.09	37.1
MACS_peak_5813	chr10	128482683	128482942	259	NM_198160	Smarcc2	3100	78.3
MACS_peak_5820	chr10	128625206	128625337	131	NM_013765	Rps26	3100	56.38
MACS_peak_5821	chr10	128626062	128626240	178	NM_013765	Rps26	3100	19.18
MACS_peak_5822	chr10	128670030	128671926	1896	NM_173733	Suox	390.24	26.43
MACS_peak_5824	chr10	128720135	128720506	371	NM_016811	Dgka	744.05	50.71
MACS_peak_5830	chr10	128806167	128807620	1453	NM_028873	Dnajc14	3100	28.18
MACS_peak_5832	chr10	128814565	128814883	318	uc007hok.1	Dnajc14	74.03	14.81
MACS_peak_5833	chr10	128838443	128838490	47	NM_025364	Sarnp	1046.69	22.81
MACS_peak_5836	chr10	128882294	128885486	3192	ENSMUST00000026408	Gdf11	759.53	27.17
MACS_peak_5838	chr10	128891246	128891718	472	NM_010272	Gdf11	71.69	21.21
MACS_peak_5840	chr10	128922653	128922888	235	ENSMUST00000135161	Rdh5	57.45	13.15
MACS_peak_5841	chr10	128939039	128939167	128	NM_008398	Itga7	77.77	10.58
MACS_peak_5864	chr11	3164556	3164713	157	NM_030207	Sfi1	70.57	14.85
MACS_peak_5870	chr11	3177426	3177521	95	NM_030207	Sfi1	75.96	27.6
MACS_peak_5882	chr11	3289913	3292181	2268	uc007hsj.2	Patz1	732.99	23.08
MACS_peak_5890	chr11	3344204	3345884	1680	NM_010718	Limk2	92.09	12.22
MACS_peak_5893	chr11	3415972	3418087	2115	NM_145355	Rnf185	844.44	10.34
MACS_peak_5894	chr11	3452415	3452956	541	NM_145355	Rnf185	172.06	26.9
MACS_peak_5899	chr11	3514816	3515073	257	NM_053267	Selm	62.33	9
MACS_peak_5904	chr11	3649493	3650146	653	NM_001159288	Morc2a	2818.02	24.49
MACS_peak_5908	chr11	3689034	3690471	1437	ENSMUST00000096441	Morc2a	1690.43	21.85
MACS_peak_5911	chr11	3896942	3899678	2736	NM_173745	Dusp18	1029.96	31.16
MACS_peak_5912	chr11	3907020	3907984	964	ENSMUST00000109995	Slc35e4	472.32	19.44
MACS_peak_5913	chr11	3912565	3914302	1737	ENSMUST00000109995	Slc35e4	456.93	29.57
MACS_peak_5914	chr11	3917086	3917709	623	NM_015749	Tcn2	60.44	15.01
MACS_peak_5917	chr11	3976193	3976778	585	ENSMUST00000042344	4930556J24Rik	1562.42	24.5
MACS_peak_5918	chr11	3978826	3979590	764	NM_022889	Pes1	127.79	12.04
MACS_peak_5920	chr11	4140486	4141192	706	NM_027859	Rnf215	79.49	11.08
MACS_peak_5921	chr11	4148438	4149084	646	NM_177616	Ccdc157	231.87	24.3
MACS_peak_5928	chr11	4214700	4215505	805	NM_134023	Tbc1d10a	453.58	20.36
MACS_peak_5932	chr11	4270904	4272514	1610	NM_008501	Lif	191.5	21.23
MACS_peak_5946	chr11	4701967	4702220	253	NM_197979	Uqcr10	75.93	9.94
MACS_peak_5953	chr11	4791090	4791213	123	NM_010898	Nf2	58.37	7.41
MACS_peak_5959	chr11	4899790	4899906	116	NM_172438	Thoc5	96.02	22.95
MACS_peak_5960	chr11	4901151	4901295	144	NM_172438	Thoc5	173.38	26.12
MACS_peak_5961	chr11	4902211	4902432	221	ENSMUST00000142543	Thoc5	217.56	21.21
MACS_peak_5964	chr11	4986852	4987051	199	NM_007454	Ap1b1	97.71	15.38
MACS_peak_5968	chr11	5054158	5054828	670	NM_030228	Gas2l1	92.25	20.63
MACS_peak_5969	chr11	5054971	5056689	1718	NM_030228	Gas2l1	111.63	15.56
MACS_peak_5971	chr11	5060469	5062326	1857	uc007hvt.2	Gas2l1	1133.09	59.91
MACS_peak_5972	chr11	5069686	5070103	417	NM_007968	Ewsr1	188.78	18.96
MACS_peak_5976	chr11	5191606	5195121	3515	NM_032396	Kremen1	3100	88.81
MACS_peak_5980	chr11	5279193	5282505	3312	NM_001290501	Znrf3	1182.02	20.92
MACS_peak_5990	chr11	5704209	5704732	523	NM_026080	Mrps24	1650.57	39.57
MACS_peak_5992	chr11	5714966	5718263	3297	NM_178623	Urgcp	3100	55.04
MACS_peak_5993	chr11	5741096	5741176	80	NM_178623	Urgcp	187.93	19.23
MACS_peak_5994	chr11	5761848	5762376	528	ENSMUST00000170116	Urgcp	403.46	47.35
MACS_peak_5998	chr11	5788482	5788642	160	NM_013810	Dbnl	128.82	25.96
MACS_peak_6004	chr11	5827859	5829115	1256	NM_017401	Polm	272.01	19.79
MACS_peak_6005	chr11	5861865	5862398	533	NM_009636	Aebp1	192.33	20.75
MACS_peak_6006	chr11	5863938	5864277	339	NM_009636	Aebp1	1529.2	24.57
MACS_peak_6007	chr11	5871244	5872248	1004	NM_009636	Aebp1	238.42	36.39
MACS_peak_6011	chr11	6105690	6108355	2665	ENSMUST00000066496	Nudcd3	2406.38	46.46
MACS_peak_6017	chr11	6193153	6193476	323	NM_173748	Nudcd3	593.54	31.01
MACS_peak_6018	chr11	6199942	6200292	350	NM_173748	Nudcd3	808.24	59.96
MACS_peak_6019	chr11	6258374	6259258	884	NM_026538	Ddx56	54.38	14.91
MACS_peak_6020	chr11	6291596	6291769	173	NM_001252287	Ogdh	1109.61	66.88
MACS_peak_6023	chr11	6403119	6403364	245	NM_028601	Zmiz2	77.37	12.63
MACS_peak_6024	chr11	6404989	6406162	1173	NM_028601	Zmiz2	1507.35	38.7
MACS_peak_6027	chr11	6472743	6476076	3333	NM_011221	Purb	3100	27.44
MACS_peak_6028	chr11	6546886	6547029	143	NM_146014	Ccm2	287.87	42.41
MACS_peak_6030	chr11	6569963	6570137	174	NM_146014	Ccm2	149.93	34.77
MACS_peak_6033	chr11	6596080	6596761	681	NM_146014	Ccm2	877.36	31.2
MACS_peak_6041	chr11	7171873	7173198	1325	NM_009622	Adcy1	84.88	13.94
MACS_peak_6044	chr11	8431651	8434638	2987	NM_001083587	Tns3	3100	50.9
MACS_peak_6046	chr11	8450854	8451495	641	NM_001083587	Tns3	222.51	12.74
MACS_peak_6049	chr11	8492092	8493337	1245	NM_001083587	Tns3	3100	55.62
MACS_peak_6050	chr11	8518198	8518303	105	NM_001083587	Tns3	140.73	15.83
MACS_peak_6051	chr11	8519440	8519570	130	NM_001083587	Tns3	92.42	9.24
MACS_peak_6063	chr11	11800462	11803057	2595	NM_021891	Fignl1	881.19	15.96
MACS_peak_6065	chr11	12236607	12238059	1452	ENSMUST00000172919	Cobl	73.69	10.68
MACS_peak_6067	chr11	12253088	12254971	1883	NM_172496	Cobl	3073.57	32.78
MACS_peak_6068	chr11	12256144	12256242	98	NM_172496	Cobl	154.26	17.46
MACS_peak_6069	chr11	12266855	12267144	289	NM_172496	Cobl	327.54	29.6
MACS_peak_6097	chr11	16911493	16913949	2456	ENSMUST00000020329	Egfr	374.81	13.48
MACS_peak_6103	chr11	16951409	16952058	649	NM_176982	Fbxo48	76.38	14.53
MACS_peak_6105	chr11	16953141	16953681	540	uc007ibt.1	Fbxo48	97.03	15.4
MACS_peak_6111	chr11	17945606	17947567	1961	NM_026576	Etaa1	665.02	25.89
MACS_peak_6112	chr11	17952577	17952703	126	NM_026576	Etaa1	94.42	14.82
MACS_peak_6122	chr11	18880427	18881922	1495	NM_010789	Meis1	91.85	21.55
MACS_peak_6130	chr11	19018305	19018969	664	NM_010789	Meis1	540.56	57.38
MACS_peak_6134	chr11	20008412	20008477	65	NM_033523	Spred2	172.45	22.83
MACS_peak_6135	chr11	20018051	20018753	702	uc007icq.1	Spred2	477.69	30.87
MACS_peak_6136	chr11	20020781	20022932	2151	uc029rku.1	Spred2	396.86	21.18
MACS_peak_6139	chr11	20112804	20112951	147	NM_146243	Actr2	67.23	16.67
MACS_peak_6141	chr11	20238386	20240698	2312	uc007icz.1	Cep68	609.98	13.57
MACS_peak_6145	chr11	20302179	20304500	2321	NM_018861	Slc1a4	2764.38	12.43
MACS_peak_6151	chr11	20543252	20543760	508	NM_021372	Sertad2	247.67	23.75
MACS_peak_6159	chr11	20631976	20632273	297	NM_001038625	Sertad2	664.78	30.64
MACS_peak_6160	chr11	20647801	20653023	5222	NM_021372	Sertad2	1531.57	21.05
MACS_peak_6164	chr11	20725684	20727639	1955	NM_181411	Aftph	1956.16	16.32
MACS_peak_6167	chr11	20741305	20741589	284	ENSMUST00000035350	Aftph	175.49	23.14
MACS_peak_6169	chr11	20825557	20826515	958	NM_173752	Lgalsl	390.61	11.02
MACS_peak_6170	chr11	20829268	20829446	178	NM_173752	Lgalsl	106.54	9.58
MACS_peak_6175	chr11	21147956	21150327	2371	NM_023324	Peli1	618.48	34.31
MACS_peak_6198	chr11	21711461	21712071	610	NM_145425	Wdpcp	264.93	21.47
MACS_peak_6227	chr11	22005825	22006871	1046	NM_153078	Ehbp1	51.32	12.32
MACS_peak_6228	chr11	22013483	22013557	74	NM_153078	Ehbp1	59.38	14.79
MACS_peak_6229	chr11	22014854	22014954	100	NM_153078	Ehbp1	95.94	6.87
MACS_peak_6231	chr11	22059136	22059261	125	NM_153078	Ehbp1	190.42	14.13
MACS_peak_6232	chr11	22068358	22068506	148	NM_153078	Ehbp1	293.2	14.56
MACS_peak_6233	chr11	22089524	22089668	144	NM_153078	Ehbp1	234.3	15.6
MACS_peak_6235	chr11	22095317	22096199	882	NM_153078	Ehbp1	2613.57	27.7
MACS_peak_6256	chr11	22285487	22285874	387	NM_153078	Ehbp1	713.85	21.72
MACS_peak_6257	chr11	22286681	22286795	114	NM_153078	Ehbp1	191.37	26.44
MACS_peak_6258	chr11	22518380	22519234	854	ENSMUST00000059319	Tmem17	269.56	36.6
MACS_peak_6270	chr11	22834738	22837195	2457	NM_016888	B3gnt2	1150.18	18.2
MACS_peak_6271	chr11	22859493	22859804	311	ENSMUST00000062844	B3gnt2	2081.44	111.2
MACS_peak_6273	chr11	22899436	22900057	621	ENSMUST00000159081	Commd1	136.31	14.39
MACS_peak_6277	chr11	22972004	22975116	3112	NM_011663	Zrsr1	3100	75.1
MACS_peak_6278	chr11	23019999	23021133	1134	NM_028672	Fam161a	97.03	12.49
MACS_peak_6281	chr11	23306894	23307016	122	NM_001190401	Usp34	128.61	13.8
MACS_peak_6282	chr11	23320660	23320748	88	NM_001190401	Usp34	182.87	17.46
MACS_peak_6283	chr11	23333438	23333859	421	NM_001190401	Usp34	1133.9	21.2
MACS_peak_6285	chr11	23361586	23361716	130	NM_001190401	Usp34	76.91	12.61
MACS_peak_6286	chr11	23363790	23364512	722	NM_001190401	Usp34	3100	90.5
MACS_peak_6288	chr11	23464216	23464851	635	NM_001190401	Usp34	61.44	11.24
MACS_peak_6291	chr11	23497774	23498020	246	NM_172391	Ahsa2	73.46	10.78
MACS_peak_6303	chr11	23655435	23656130	695	NM_023651	Pex13	84.15	15.12
MACS_peak_6307	chr11	23741890	23743040	1150	NM_009044	Rel	572.34	17
MACS_peak_6311	chr11	23770679	23770970	291	NM_009044	Rel	86.33	14.23
MACS_peak_6313	chr11	23885571	23885572	1	NM_172555	Papolg	560.38	22.13
MACS_peak_6314	chr11	23891742	23891904	162	NM_172555	Papolg	95.06	11.62
MACS_peak_6315	chr11	23895021	23895270	249	NM_172555	Papolg	2108.3	85.11
MACS_peak_6319	chr11	26386811	26387310	499	ENSMUST00000004120	Fancl	54.83	16.27
MACS_peak_6337	chr11	26593354	26593738	384	ENSMUST00000089614	Gm6899	165.41	24.69
MACS_peak_6361	chr11	29187950	29188574	624	NM_134034	Smek2	930.64	20.15
MACS_peak_6362	chr11	29194572	29194646	74	NM_134034	Smek2	291.01	14.95
MACS_peak_6366	chr11	29229907	29229959	52	NM_025740	Cfap36	107.58	20.31
MACS_peak_6368	chr11	29234357	29234472	115	NM_025740	Cfap36	54.39	9.02
MACS_peak_6379	chr11	29447895	29448068	173	NM_176841	Ccdc88a	51.24	11.2
MACS_peak_6381	chr11	29453118	29453277	159	NM_176841	Ccdc88a	302.55	21.43
MACS_peak_6382	chr11	29455369	29455516	147	NM_176841	Ccdc88a	202.57	32.2
MACS_peak_6383	chr11	29456457	29456602	145	NM_176841	Ccdc88a	612.18	43.3
MACS_peak_6385	chr11	29460848	29461223	375	uc007igx.1	Ccdc88a	80.14	10.71
MACS_peak_6386	chr11	29461549	29462261	712	uc007igx.1	Ccdc88a	493.35	37.26
MACS_peak_6387	chr11	29463119	29464190	1071	NM_176841	Ccdc88a	3100	57.36
MACS_peak_6392	chr11	29503851	29504311	460	NM_176841	Ccdc88a	1785.61	42.73
MACS_peak_6393	chr11	29507694	29508338	644	NM_176841	Ccdc88a	542.05	19.51
MACS_peak_6394	chr11	29512818	29513676	858	NM_026465	Prorsd1	259.58	14.69
MACS_peak_6400	chr11	29706417	29708770	2353	NM_194051	Rtn4	1135.74	11.94
MACS_peak_6421	chr11	30024379	30025100	721	NM_146016	Eml6	133.06	16.7
MACS_peak_6424	chr11	30117635	30118010	375	NM_009260	Sptbn1	2914.68	14
MACS_peak_6425	chr11	30138591	30139462	871	NM_009260	Sptbn1	3100	53.85
MACS_peak_6426	chr11	30140470	30140624	154	NM_009260	Sptbn1	827.52	14.2
MACS_peak_6447	chr11	30649300	30649587	287	ENSMUST00000074613	Acyp2	55.37	16.85
MACS_peak_6469	chr11	30976810	30977746	936	NM_026527	Chac2	69.15	11.51
MACS_peak_6470	chr11	30986111	30986365	254	NM_026527	Chac2	99.9	23.53
MACS_peak_6482	chr11	31357810	31360528	2718	ENSMUST00000020546	Stc2	324.86	16.9
MACS_peak_6483	chr11	31367725	31369103	1378	uc007iij.1	Stc2	170.9	29.33
MACS_peak_6485	chr11	31665149	31665867	718	NM_001024919	Bod1	202.59	13.65
MACS_peak_6491	chr11	31870939	31873412	2473	NM_026252	Cpeb4	3100	27.07
MACS_peak_6493	chr11	31924625	31924660	35	NM_026252	Cpeb4	148.36	21.69
MACS_peak_6502	chr11	32417079	32417205	126	NM_177364	Sh3pxd2b	251.34	23.1
MACS_peak_6503	chr11	32422022	32425200	3178	NM_177364	Sh3pxd2b	1834.91	19.87
MACS_peak_6504	chr11	32455369	32455546	177	ENSMUST00000051053	Ubtd2	447.71	58.39
MACS_peak_6507	chr11	32499224	32499461	237	NM_173784	Ubtd2	407.94	13.77
MACS_peak_6509	chr11	32516089	32517168	1079	NM_173784	Ubtd2	713.93	17.26
MACS_peak_6515	chr11	32598438	32598984	546	NM_009288	Stk10	557.09	25.93
MACS_peak_6516	chr11	32600740	32600871	131	NM_009288	Stk10	170.74	22.47
MACS_peak_6517	chr11	32604120	32604300	180	NM_009288	Stk10	390.2	30.79
MACS_peak_6518	chr11	32610632	32610725	93	NM_009288	Stk10	101.86	23.53
MACS_peak_6520	chr11	32614524	32614713	189	NM_009288	Stk10	76.09	12.9
MACS_peak_6523	chr11	32622423	32623368	945	NM_009288	Stk10	223.51	20.56
MACS_peak_6531	chr11	33161105	33161225	120	NM_008722	Npm1	3100	23.46
MACS_peak_6538	chr11	34809266	34809842	576	NM_027411	Spdl1	54.83	12.49
MACS_peak_6547	chr11	35769709	35769947	238	NM_145962	Pank3	245.93	14.6
MACS_peak_6548	chr11	35776085	35776438	353	NM_145962	Pank3	131.05	13.61
MACS_peak_6549	chr11	35834436	35834528	92	NM_025936	Rars	58.72	16.98
MACS_peak_6559	chr11	35979970	35980527	557	ENSMUST00000018993	Wwc1	151.64	20.5
MACS_peak_6567	chr11	40707564	40707717	153	NM_013552	Hmmr	243.81	24.17
MACS_peak_6575	chr11	43433730	43433819	89	NM_148673	Slu7	560.78	30.96
MACS_peak_6578	chr11	43443273	43443435	162	NM_148673	Slu7	627.01	23.05
MACS_peak_6579	chr11	43446011	43447293	1282	NM_148673	Slu7	3100	33.61
MACS_peak_6582	chr11	43704533	43706272	1739	NM_027557	Pwwp2a	1281.12	20.8
MACS_peak_6583	chr11	43720220	43722197	1977	NM_001164231	Pwwp2a	99.23	18.6
MACS_peak_6587	chr11	43741760	43741821	61	NM_133795	Ttc1	2111.58	44.04
MACS_peak_6589	chr11	43747921	43748008	87	ENSMUST00000109278	Ttc1	337.34	46.24
MACS_peak_6597	chr11	43835139	43836489	1350	NM_007416	Adra1b	103.57	24.08
MACS_peak_6611	chr11	44454572	44456034	1462	uc007ind.1	Ublcp1	92.13	16.5
MACS_peak_6615	chr11	44563919	44565520	1601	NM_028862	Rnf145	1450.62	26.81
MACS_peak_6632	chr11	45886430	45886539	109	NM_001045520	Clint1	63.22	6.68
MACS_peak_6633	chr11	45887385	45887550	165	NM_001045520	Clint1	313.14	8.9
MACS_peak_6634	chr11	45890621	45890799	178	NM_001045520	Clint1	185.68	9.87
MACS_peak_6635	chr11	45893870	45894117	247	NM_001045520	Clint1	227.76	13.88
MACS_peak_6647	chr11	46440562	46441832	1270	NM_025426	Med7	351.26	19.21
MACS_peak_6658	chr11	48812299	48812395	96	NM_145377	Trim41	66.17	14.48
MACS_peak_6659	chr11	48815842	48817391	1549	NM_145377	Trim41	3100	113.65
MACS_peak_6665	chr11	48865244	48867003	1759	ENSMUST00000049519	Irgm1	2110.25	22.05
MACS_peak_6667	chr11	48894334	48895567	1233	ENSMUST00000109212	Gm5431	448	37.17
MACS_peak_6668	chr11	48907476	48908479	1003	NM_001045540	Gm12185	154.97	18.59
MACS_peak_6670	chr11	48915177	48916353	1176	NM_001045540	Gm12185	97.91	17.14
MACS_peak_6672	chr11	48946149	48948546	2397	NM_001114679	9930111J21Rik1	3100	38.6
MACS_peak_6673	chr11	48966253	48967975	1722	NM_173434	9930111J21Rik2	816.66	17.78
MACS_peak_6678	chr11	49015873	49020392	4519	ENSMUST00000101295	9930111J21Rik2	2036.66	28.36
MACS_peak_6680	chr11	49038096	49039818	1722	NM_173434	9930111J21Rik2	549.72	18.55
MACS_peak_6682	chr11	49057829	49059761	1932	NM_001145164	Tgtp2	133.02	11.19
MACS_peak_6684	chr11	49095388	49096987	1599	NM_008330	Ifi47	91.35	13.32
MACS_peak_6688	chr11	49203291	49203538	247	ENSMUST00000109198	Zfp62	433.88	35.83
MACS_peak_6691	chr11	49215063	49218816	3753	NM_009562	Zfp62	2091.48	24.14
MACS_peak_6692	chr11	49245192	49245617	425	NM_010794	Mgat1	348.88	46.11
MACS_peak_6695	chr11	49260570	49263030	2460	ENSMUST00000101293	Mgat1	2935.9	23.92
MACS_peak_6697	chr11	49712353	49712723	370	ENSMUST00000145353	Cnot6	401.42	54.03
MACS_peak_6700	chr11	49881218	49881282	64	NM_016961	Mapk9	181.86	13.08
MACS_peak_6701	chr11	50168695	50168802	107	NM_029745	Tbc1d9b	292.04	14.83
MACS_peak_6702	chr11	50170696	50172785	2089	NM_029745	Tbc1d9b	2012.68	26.26
MACS_peak_6703	chr11	50234605	50235103	498	NM_145926	Mgat4b	188.43	20.05
MACS_peak_6705	chr11	50255633	50258828	3195	ENSMUST00000059458	Maml1	882.52	19.54
MACS_peak_6706	chr11	50265594	50267010	1416	NM_175334	Maml1	3100	51.32
MACS_peak_6711	chr11	50392018	50392067	49	NM_172557	Rufy1	208.03	28.18
MACS_peak_6713	chr11	50397643	50397773	130	NM_172557	Rufy1	118.1	20.92
MACS_peak_6714	chr11	50398370	50398490	120	NM_172557	Rufy1	210.2	23.53
MACS_peak_6717	chr11	50404453	50404621	168	NM_172557	Rufy1	142.8	17.2
MACS_peak_6718	chr11	50406366	50406483	117	NM_172557	Rufy1	54.7	9.12
MACS_peak_6719	chr11	50407822	50407924	102	NM_172557	Rufy1	99.15	15.96
MACS_peak_6729	chr11	50796438	50796725	287	NM_001277305	Adamts2	59.05	11.42
MACS_peak_6730	chr11	50803568	50804921	1353	NM_175643	Adamts2	497.5	34.58
MACS_peak_6731	chr11	50814034	50815993	1959	NM_013922	Zfp354c	564.77	16.14
MACS_peak_6733	chr11	50899372	50901291	1919	NM_178447	Zfp2	77.08	10.07
MACS_peak_6735	chr11	51069222	51071343	2121	NM_009329	Zfp354a	152.5	9.2
MACS_peak_6739	chr11	51623091	51623714	623	NM_026631	Nhp2	367.74	29.43
MACS_peak_6740	chr11	51643571	51644148	577	NM_145974	N4bp3	91.45	21.79
MACS_peak_6741	chr11	51685414	51686092	678	NM_025319	0610009B22Rik	161.25	14.42
MACS_peak_6743	chr11	51736350	51736521	171	NM_175255	Sec24a	59.09	11.34
MACS_peak_6744	chr11	51743037	51744000	963	uc007iuo.1	Sec24a	1214.93	30.3
MACS_peak_6746	chr11	51756076	51756836	760	uc007iun.1	Sec24a	1057.3	82.21
MACS_peak_6749	chr11	51813955	51817700	3745	NM_199299	Jade2	2290.85	40.8
MACS_peak_6751	chr11	51821078	51821196	118	NM_199299	Jade2	155.33	25.69
MACS_peak_6752	chr11	51824942	51825407	465	NM_199299	Jade2	259.21	26.97
MACS_peak_6760	chr11	51975899	51977336	1437	NM_029976	Cdkn2aipnl	78.83	14.24
MACS_peak_6762	chr11	52098680	52099150	470	ENSMUST00000020608	Ppp2ca	1029.89	32.27
MACS_peak_6763	chr11	52120932	52121051	119	NM_019411	Ppp2ca	525.48	13.35
MACS_peak_6764	chr11	52121901	52123448	1547	ENSMUST00000020608	Ppp2ca	286.3	11
MACS_peak_6770	chr11	52253508	52253985	477	uc007ivi.1	Tcf7	135.91	22.41
MACS_peak_6773	chr11	52396427	52396603	176	NM_153117	9530068E07Rik	255.15	18.63
MACS_peak_6774	chr11	52403045	52403753	708	uc007ivn.1	9530068E07Rik	3100	42.95
MACS_peak_6776	chr11	53264834	53265141	307	uc007ivr.1	Hspa4	163.26	7.15
MACS_peak_6777	chr11	53265923	53266049	126	NM_008300	Hspa4	3084.84	19.63
MACS_peak_6779	chr11	53268489	53268585	96	NM_008300	Hspa4	1282.78	24.99
MACS_peak_6780	chr11	53269687	53269869	182	NM_008300	Hspa4	660.56	16.8
MACS_peak_6781	chr11	53324678	53324741	63	ENSMUST00000018383	Zcchc10	658.79	36.52
MACS_peak_6782	chr11	53327268	53327427	159	NM_026479	Zcchc10	168.19	29.92
MACS_peak_6783	chr11	53330686	53330731	45	NM_026479	Zcchc10	226.66	25.39
MACS_peak_6784	chr11	53332301	53333288	987	NM_026479	Zcchc10	561.42	40.23
MACS_peak_6785	chr11	53350766	53351129	363	NM_033565	Aff4	3100	137.27
MACS_peak_6787	chr11	53368629	53368786	157	uc007ivv.1	Aff4	3052.07	62.61
MACS_peak_6788	chr11	53372277	53373608	1331	uc007ivv.1	Aff4	3100	41.34
MACS_peak_6791	chr11	53399588	53400506	918	NM_033565	Aff4	3100	12.53
MACS_peak_6792	chr11	53402477	53402566	89	NM_033565	Aff4	601.41	24.53
MACS_peak_6793	chr11	53404355	53404602	247	NM_033565	Aff4	275.69	14.62
MACS_peak_6794	chr11	53411835	53412056	221	NM_033565	Aff4	279.24	17.01
MACS_peak_6796	chr11	53428801	53429150	349	ENSMUST00000061326	Uqcrq	817.98	28.35
MACS_peak_6797	chr11	53430535	53430831	296	NM_025352	Uqcrq	353.3	14.04
MACS_peak_6798	chr11	53567368	53567531	163	NM_008443	Kif3a	59.31	14.11
MACS_peak_6799	chr11	53583814	53584012	198	NM_008443	Kif3a	529.77	21.67
MACS_peak_6800	chr11	53586834	53586930	96	NM_008443	Kif3a	625.92	18.56
MACS_peak_6801	chr11	53593918	53594099	181	NM_008443	Kif3a	3100	58.64
MACS_peak_6804	chr11	53649518	53650655	1137	NM_009012	Rad50	237.83	10.12
MACS_peak_6807	chr11	53668021	53668444	423	uc007iws.1	Rad50	536.27	26.22
MACS_peak_6808	chr11	53669629	53669757	128	NM_009012	Rad50	1320.29	43.54
MACS_peak_6810	chr11	53674697	53674811	114	NM_009012	Rad50	2260.17	56.05
MACS_peak_6811	chr11	53675901	53676012	111	NM_009012	Rad50	610.42	44.74
MACS_peak_6813	chr11	53683201	53683439	238	NM_009012	Rad50	629.43	27.44
MACS_peak_6814	chr11	53684125	53684301	176	NM_009012	Rad50	400.63	17.2
MACS_peak_6815	chr11	53686149	53686307	158	NM_009012	Rad50	509.78	23.66
MACS_peak_6816	chr11	53688094	53688277	183	NM_009012	Rad50	542.07	23.55
MACS_peak_6818	chr11	53694900	53695066	166	NM_009012	Rad50	845.83	21.66
MACS_peak_6819	chr11	53698113	53698318	205	NM_009012	Rad50	178.47	18.77
MACS_peak_6832	chr11	54361059	54361844	785	ENSMUST00000093106	Acsl6	72.66	18.6
MACS_peak_6834	chr11	54502258	54503675	1417	NM_173753	Fnip1	1881.4	17.58
MACS_peak_6846	chr11	54660802	54661186	384	NM_175258	Rapgef6	101.9	10.87
MACS_peak_6849	chr11	54691237	54691740	503	NM_175258	Rapgef6	664.21	25.68
MACS_peak_6851	chr11	54723573	54723675	102	NM_178626	Cdc42se2	100.66	15.12
MACS_peak_6854	chr11	54787559	54787703	144	NM_178626	Cdc42se2	60.75	10.13
MACS_peak_6861	chr11	54869847	54870307	460	ENSMUST00000117710	Hint1	3100	39.07
MACS_peak_6863	chr11	54910784	54911571	787	ENSMUST00000108889	Tnip1	2067.05	48.17
MACS_peak_6865	chr11	54916795	54916987	192	NM_021327	Tnip1	731.94	33.98
MACS_peak_6866	chr11	54918605	54918737	132	NM_021327	Tnip1	87.62	11.93
MACS_peak_6869	chr11	54924097	54924229	132	NM_021327	Tnip1	126.05	13.87
MACS_peak_6875	chr11	54978961	54979521	560	NM_013472	Anxa6	54.96	8.83
MACS_peak_6879	chr11	55232670	55234074	1404	NM_153139	Slc36a1	159.25	29.75
MACS_peak_6884	chr11	55446640	55446784	144	ENSMUST00000108857	Atox1	130.86	12.54
MACS_peak_6888	chr11	55469684	55469801	117	ENSMUST00000018727	G3bp1	66.9	20.61
MACS_peak_6889	chr11	55485625	55485738	113	NM_013716	G3bp1	58.98	7.84
MACS_peak_6895	chr11	57482996	57484140	1144	NM_026342	Fam114a2	1416.42	27.25
MACS_peak_6898	chr11	57529468	57530863	1395	NM_145426	Mfap3	1369.07	21.01
MACS_peak_6910	chr11	57801636	57802289	653	NM_001081168	Sap30l	321.58	28.39
MACS_peak_6913	chr11	57809941	57810574	633	NM_001081168	Sap30l	165.81	14.06
MACS_peak_6915	chr11	58009191	58009547	356	NM_028451	Larp1	1083.01	50.53
MACS_peak_6916	chr11	58040689	58040755	66	NM_028451	Larp1	838.6	25.12
MACS_peak_6917	chr11	58041477	58041656	179	ENSMUST00000071487	Larp1	1741.6	21.44
MACS_peak_6919	chr11	58058558	58062034	3476	ENSMUST00000178636	Larp1	403.63	20.25
MACS_peak_6923	chr11	58117438	58118594	1156	NM_026949	Cnot8	107.17	12.65
MACS_peak_6925	chr11	58124931	58125418	487	NM_172558	Gemin5	222.76	19
MACS_peak_6927	chr11	58175276	58175342	66	NM_175001	Mrpl22	77.43	15.98
MACS_peak_6930	chr11	58199555	58199779	224	NM_018738	Igtp	116.85	26.14
MACS_peak_6932	chr11	58206043	58207574	1531	NM_018738	Igtp	290.3	13.81
MACS_peak_6933	chr11	58219463	58222783	3320	NM_019440	Irgm2	674.91	33.2
MACS_peak_6937	chr11	58315113	58317534	2421	NM_178761	Zfp672	571.37	41.29
MACS_peak_6938	chr11	58331253	58331863	610	NM_024480	Sh3bp5l	1648.16	35.12
MACS_peak_6940	chr11	58345929	58347728	1799	NM_024480	Sh3bp5l	237.46	19.96
MACS_peak_6944	chr11	58858235	58861005	2770	ENSMUST00000139337	Gm12258	132.42	11.21
MACS_peak_6948	chr11	58878775	58878868	93	NM_172403	2810021J22Rik	53.82	12.2
MACS_peak_6949	chr11	58879928	58881568	1640	NM_172403	2810021J22Rik	340.27	15.56
MACS_peak_6950	chr11	58889022	58891546	2524	NM_011758	Zfp39	980.09	23.97
MACS_peak_6960	chr11	58988724	58991457	2733	uc007jcz.1	Trim11	628.07	19.95
MACS_peak_6961	chr11	59157643	59158659	1016	NM_173785	Iba57	300.19	29.63
MACS_peak_6962	chr11	59176872	59177673	801	NM_080454	Gjc2	422.17	54.91
MACS_peak_6967	chr11	59205648	59206067	419	NM_026035	Mrpl55	279.08	35.2
MACS_peak_6971	chr11	59330892	59332217	1325	NM_139298	Wnt9a	837.48	37.62
MACS_peak_6978	chr11	59428340	59428813	473	NM_144521	Snap47	291.73	19.17
MACS_peak_6979	chr11	59437977	59438516	539	uc007jdt.1	Snap47	343.34	15.12
MACS_peak_6980	chr11	59447317	59447427	110	ENSMUST00000145550	Snap47	129.86	16.9
MACS_peak_6982	chr11	59455306	59456438	1132	NM_178659	Jmjd4	427.35	27.11
MACS_peak_6983	chr11	59461467	59464286	2819	NM_178417	Zfp867	216.23	11.95
MACS_peak_6985	chr11	59485519	59487817	2298	ENSMUST00000013262	Zkscan17	3170.19	38.08
MACS_peak_6986	chr11	59492114	59492228	114	NM_172941	Zkscan17	53.66	13.24
MACS_peak_6988	chr11	59735829	59736064	235	NM_012027	Mprip	150.24	15.4
MACS_peak_6990	chr11	59752489	59753060	571	NM_012027	Mprip	491.09	8.37
MACS_peak_6991	chr11	59754992	59755109	117	NM_012027	Mprip	131.27	8.23
MACS_peak_6992	chr11	59757523	59761327	3804	uc007jem.2	Mprip	3100	58.64
MACS_peak_6993	chr11	59764379	59764527	148	NM_012027	Mprip	183.69	15.97
MACS_peak_6994	chr11	59765407	59765525	118	NM_012027	Mprip	624.84	24.25
MACS_peak_6995	chr11	59791407	59792811	1404	NM_146018	Flcn	251.15	16.36
MACS_peak_7001	chr11	59960558	59962519	1961	NM_138675	Med9	256.06	16.9
MACS_peak_7002	chr11	60105046	60105394	348	NM_009021	Rai1	76.96	19.29
MACS_peak_7007	chr11	60185095	60191224	6129	uc007jfl.1	Rai1	3100	51.61
MACS_peak_7010	chr11	60239009	60239176	167	uc007jfp.1	Tom1l2	341.69	32.43
MACS_peak_7012	chr11	60280198	60280283	85	NM_153080	Tom1l2	305.58	16.62
MACS_peak_7017	chr11	60352756	60352905	149	NM_153080	Tom1l2	501.43	46.25
MACS_peak_7020	chr11	60438442	60438573	131	NM_025757	Gid4	76.82	13.64
MACS_peak_7024	chr11	60537682	60539195	1513	NM_172943	Alkbh5	62.4	19.3
MACS_peak_7033	chr11	60730915	60732951	2036	NM_001009927	Mief2	2411.58	85.84
MACS_peak_7035	chr11	60740057	60740701	644	ENSMUST00000002891	Top3a	277.38	20.63
MACS_peak_7036	chr11	60742191	60743124	933	uc007jgm.1	Top3a	97.59	12.85
MACS_peak_7037	chr11	60777524	60781067	3543	NM_175491	Smcr8	1834.29	17.83
MACS_peak_7038	chr11	60783753	60786352	2599	NM_001085440	Smcr8	366.46	19.47
MACS_peak_7039	chr11	60857717	60859191	1474	ENSMUST00000108718	Dhrs7b	386.03	40.45
MACS_peak_7040	chr11	60864451	60865348	897	NM_173453	Tmem11	3100	33.02
MACS_peak_7041	chr11	60878712	60879272	560	ENSMUST00000062677	Tmem11	127.44	29.63
MACS_peak_7054	chr11	61489604	61491686	2082	uc007jht.1	Mapk7	2201.87	48.75
MACS_peak_7055	chr11	61492903	61494137	1234	uc007jht.1	Mapk7	59.78	11.6
MACS_peak_7057	chr11	61535270	61535383	113	NM_010148	Epn2	191.2	21.74
MACS_peak_7058	chr11	61546149	61546911	762	NM_010148	Epn2	1440.78	26.89
MACS_peak_7060	chr11	61579566	61579687	121	NM_010148	Epn2	575.99	41.07
MACS_peak_7063	chr11	61776520	61777839	1319	NM_013881	Ulk2	793.48	27.86
MACS_peak_7064	chr11	61779673	61779809	136	NM_013881	Ulk2	557.18	28.08
MACS_peak_7065	chr11	61781591	61781749	158	NM_013881	Ulk2	60.96	13.78
MACS_peak_7066	chr11	61787428	61787525	97	NM_013881	Ulk2	92.65	18.23
MACS_peak_7075	chr11	61909847	61909946	99	NM_019921	Akap10	258.38	21.41
MACS_peak_7076	chr11	61915023	61915581	558	NM_019921	Akap10	376.26	17.11
MACS_peak_7084	chr11	62077023	62077236	213	NM_001029936	Specc1	640.94	34.09
MACS_peak_7087	chr11	62117699	62119451	1752	uc007jim.1	Specc1	3100	14.1
MACS_peak_7088	chr11	62128199	62128407	208	NM_001029936	Specc1	2461.54	35.18
MACS_peak_7089	chr11	62132275	62132481	206	ENSMUST00000049836	Specc1	1972.66	25.2
MACS_peak_7098	chr11	62267223	62267606	383	NM_027198	Zswim7	85.31	18.88
MACS_peak_7102	chr11	62373075	62373622	547	NM_001252313	Ncor1	2904.72	44.48
MACS_peak_7104	chr11	62383160	62383375	215	NM_011308	Ncor1	791.77	23.63
MACS_peak_7105	chr11	62384717	62384845	128	ENSMUST00000127471	Ncor1	3100	170.84
MACS_peak_7106	chr11	62389690	62389792	102	NM_011308	Ncor1	412.06	20.7
MACS_peak_7107	chr11	62390978	62391033	55	NM_011308	Ncor1	874.56	46.29
MACS_peak_7113	chr11	62512903	62513872	969	NM_001039536	Pigl	80.43	18.3
MACS_peak_7121	chr11	62664669	62666359	1690	NM_175002	Mmgt2	889.56	24.32
MACS_peak_7123	chr11	62713157	62715376	2219	NM_133208	Zfp287	799.16	44.85
MACS_peak_7125	chr11	62728281	62729093	812	NM_133208	Zfp287	73.33	13.3
MACS_peak_7127	chr11	62840391	62842917	2526	NM_053169	Trim16	993.75	37.05
MACS_peak_7138	chr11	63888305	63889745	1440	NM_018805	Hs3st3b1	468.14	22.05
MACS_peak_7139	chr11	63921333	63921884	551	NM_018805	Hs3st3b1	57.96	14.23
MACS_peak_7140	chr11	63962626	63964515	1889	NM_178379	Cox10	278.65	22.5
MACS_peak_7143	chr11	64073536	64073670	134	NM_178379	Cox10	334.41	38.64
MACS_peak_7146	chr11	64520197	64520934	737	NM_178870	Hs3st3a1	80.83	18.68
MACS_peak_7149	chr11	65688242	65690804	2562	ENSMUST00000046963	Map2k4	527.75	23.11
MACS_peak_7153	chr11	65828041	65829239	1198	NM_026107	Zkscan6	1280.27	36.32
MACS_peak_7163	chr11	67056514	67056607	93	NM_001040026	Sco1	73.9	13.11
MACS_peak_7165	chr11	67063905	67064523	618	NM_001040026	Sco1	251.5	14.34
MACS_peak_7169	chr11	67966221	67966517	296	ENSMUST00000021285	Stx8	311.52	41.54
MACS_peak_7187	chr11	68212013	68213334	1321	NM_008744	Ntn1	2203.33	46.05
MACS_peak_7188	chr11	68226535	68226610	75	NM_008744	Ntn1	379.51	18.03
MACS_peak_7189	chr11	68257454	68257508	54	NM_008744	Ntn1	77.59	9.24
MACS_peak_7190	chr11	68260496	68260646	150	NM_008744	Ntn1	112.49	18.05
MACS_peak_7192	chr11	68277422	68277611	189	NM_008744	Ntn1	76.73	10.84
MACS_peak_7197	chr11	68385102	68386184	1082	NM_008744	Ntn1	419.23	13.33
MACS_peak_7203	chr11	68785824	68785956	132	NM_175260	Myh10	61.67	16.56
MACS_peak_7204	chr11	68787337	68787544	207	NM_175260	Myh10	510.61	49.39
MACS_peak_7205	chr11	68790104	68790242	138	NM_175260	Myh10	316.94	20.92
MACS_peak_7206	chr11	68791862	68792034	172	NM_175260	Myh10	184.78	25.27
MACS_peak_7209	chr11	68798249	68798456	207	NM_175260	Myh10	74.61	11.91
MACS_peak_7210	chr11	68802107	68802356	249	NM_175260	Myh10	53.65	14.23
MACS_peak_7215	chr11	68814926	68815745	819	NM_175260	Myh10	63.58	16.48
MACS_peak_7217	chr11	68843820	68843974	154	NM_023668	Ndel1	59.81	6.52
MACS_peak_7219	chr11	68852941	68853135	194	ENSMUST00000018880	Ndel1	113.54	26.83
MACS_peak_7223	chr11	68904364	68904534	170	NM_009080	Rpl26	3100	64.54
MACS_peak_7237	chr11	69109080	69109784	704	NM_011065	Per1	142.42	21.73
MACS_peak_7243	chr11	69363972	69364143	171	NM_146019	Chd3	3100	119.05
MACS_peak_7244	chr11	69369135	69369426	291	NM_146019	Chd3	2778.7	160.94
MACS_peak_7246	chr11	69404005	69406173	2168	NM_001017426	Kdm6b	3100	58.45
MACS_peak_7251	chr11	69623490	69623870	380	ENSMUST00000092969	Sat2	185.91	22
MACS_peak_7253	chr11	69680142	69680850	708	NM_030702	Senp3	448.85	23.36
MACS_peak_7257	chr11	69733996	69735566	1570	ENSMUST00000058470	Polr2a	2080.16	15.85
MACS_peak_7259	chr11	69777471	69782315	4844	NM_029348	Zbtb4	2027.47	63.89
MACS_peak_7260	chr11	69823121	69826079	2958	ENSMUST00000056484	Nlgn2	1101.96	52.32
MACS_peak_7261	chr11	69826743	69827340	597	NM_198862	Nlgn2	425.66	32.71
MACS_peak_7263	chr11	69837047	69837784	737	uc007jrx.1	Nlgn2	658.98	44.47
MACS_peak_7266	chr11	69878334	69880985	2651	NM_153143	Kctd11	735.55	29.24
MACS_peak_7269	chr11	69998300	69999132	832	NM_030064	Phf23	3100	97.31
MACS_peak_7277	chr11	70216788	70217921	1133	ENSMUST00000060010	Slc16a13	403.08	29.05
MACS_peak_7279	chr11	70237783	70238470	687	uc007jud.2	0610010K14Rik	410.64	29.25
MACS_peak_7282	chr11	70393761	70395192	1431	NM_029231	Pelp1	3100	69.55
MACS_peak_7285	chr11	70440163	70440737	574	NM_145429	Arrb2	337.3	30.75
MACS_peak_7287	chr11	70453101	70453727	626	ENSMUST00000019067	Med11	1233.31	78.54
MACS_peak_7291	chr11	70557366	70558110	744	NM_008876	Pld2	760.59	49.58
MACS_peak_7294	chr11	70598979	70599041	62	NM_016713	Mink1	66.27	9.76
MACS_peak_7296	chr11	70604994	70605205	211	NM_016713	Mink1	191.53	16.84
MACS_peak_7299	chr11	70663768	70664220	452	NM_172561	Spag7	1067.67	31.61
MACS_peak_7300	chr11	70669462	70670262	800	NM_178116	Camta2	1472.44	111.75
MACS_peak_7308	chr11	70724821	70725008	187	NM_153103	Kif1c	442.99	23.43
MACS_peak_7309	chr11	70725887	70726502	615	NM_153103	Kif1c	2258.93	25.56
MACS_peak_7310	chr11	70728201	70730524	2323	NM_153103	Kif1c	303.37	27.02
MACS_peak_7312	chr11	70771208	70772928	1720	NM_177565	Zfp3	349.46	14
MACS_peak_7317	chr11	70884764	70884968	204	NM_019400	Rabep1	286.47	13.7
MACS_peak_7318	chr11	70887010	70887171	161	NM_019400	Rabep1	784.55	25.44
MACS_peak_7319	chr11	70893568	70894121	553	ENSMUST00000179114	Rabep1	250.69	18.86
MACS_peak_7321	chr11	70900471	70900607	136	NM_019400	Rabep1	1444.24	32.26
MACS_peak_7322	chr11	70904604	70904783	179	NM_019400	Rabep1	1639.98	35.22
MACS_peak_7324	chr11	70917314	70917782	468	NM_019400	Rabep1	3100	72.05
MACS_peak_7325	chr11	70919176	70919281	105	NM_019400	Rabep1	51.93	9.38
MACS_peak_7330	chr11	70937523	70937622	99	NM_019400	Rabep1	289.06	14.73
MACS_peak_7331	chr11	70940381	70943105	2724	NM_019400	Rabep1	202.14	34.23
MACS_peak_7332	chr11	70984090	70985517	1427	NM_178367	Dhx33	127.73	13.19
MACS_peak_7333	chr11	70985969	70987427	1458	NM_178367	Dhx33	1326.79	30.67
MACS_peak_7335	chr11	71009146	71010426	1280	NM_033562	Derl2	892.34	18.06
MACS_peak_7336	chr11	71019610	71020189	579	NM_025993	Mis12	1195.44	40.9
MACS_peak_7337	chr11	71025109	71027371	2262	ENSMUST00000048807	Mis12	126.12	19.77
MACS_peak_7338	chr11	71032488	71033617	1129	NM_134022	6330403K07Rik	149.15	16.23
MACS_peak_7348	chr11	72198362	72198963	601	NM_028963	4933427D14Rik	764.47	29.46
MACS_peak_7354	chr11	72301628	72301709	81	NM_001037713	Xaf1	248.48	19.83
MACS_peak_7355	chr11	72303326	72303462	136	NM_001037713	Xaf1	225.97	15.66
MACS_peak_7357	chr11	72308039	72308768	729	uc007jyr.2	Xaf1	224.78	20.04
MACS_peak_7361	chr11	72690001	72690034	33	NM_009671	Ankfy1	1064.27	40.17
MACS_peak_7363	chr11	72712156	72712349	193	NM_009671	Ankfy1	599.99	24.14
MACS_peak_7366	chr11	72767512	72769613	2101	NM_009671	Ankfy1	359.15	23.52
MACS_peak_7368	chr11	72777786	72778952	1166	NM_001024926	Cyb5d2	267.52	17.16
MACS_peak_7374	chr11	72924636	72927120	2484	NM_001045536	Zzef1	133.83	13.73
MACS_peak_7377	chr11	73040220	73041827	1607	NM_018883	Camkk1	221.58	19.75
MACS_peak_7388	chr11	73135483	73138101	2618	NM_010353	Gsg2	1153.73	81.05
MACS_peak_7391	chr11	73175664	73176751	1087	NM_025318	Emc6	79.04	20.39
MACS_peak_7392	chr11	73183231	73185051	1820	NM_031251	Ctns	557.81	19.82
MACS_peak_7397	chr11	73315996	73316407	411	uc007kam.2	Aspa	635.78	42.16
MACS_peak_7399	chr11	73324254	73324637	383	NM_023113	Aspa	99.65	10.29
MACS_peak_7413	chr11	74669414	74670313	899	NM_001081158	Cluh	1104.01	36.28
MACS_peak_7415	chr11	74723998	74724670	672	ENSMUST00000021091	Pafah1b1	129.22	26.05
MACS_peak_7418	chr11	74817158	74818700	1542	ENSMUST00000141755	Mettl16	136	11.56
MACS_peak_7422	chr11	74896824	74897080	256	NM_197943	Sgsm2	75.54	14.53
MACS_peak_7425	chr11	74928992	74930748	1756	NM_001002764	Smg6	3100	60.41
MACS_peak_7441	chr11	75177093	75178387	1294	NM_027136	Ovca2	679.8	20
MACS_peak_7448	chr11	75348225	75348383	158	NM_026653	Rpa1	276.07	41.63
MACS_peak_7451	chr11	75382461	75383018	557	uc007kdl.1	Smyd4	106.07	30.21
MACS_peak_7452	chr11	75390071	75391227	1156	NM_001102611	Smyd4	247.95	22.25
MACS_peak_7455	chr11	75440942	75442089	1147	NM_138950	Wdr81	489.92	36.22
MACS_peak_7456	chr11	75445403	75446093	690	NM_138950	Wdr81	829.93	45.67
MACS_peak_7457	chr11	75450793	75454717	3924	NM_138950	Wdr81	3100	55.7
MACS_peak_7461	chr11	75572314	75573547	1233	NM_173388	Slc43a2	369.64	31.85
MACS_peak_7463	chr11	75588096	75588352	256	ENSMUST00000143219	Pitpna	611.2	35.56
MACS_peak_7468	chr11	75603388	75603480	92	NM_008850	Pitpna	232.22	13.5
MACS_peak_7472	chr11	75679258	75679664	406	NM_133656	Crk	3100	69.25
MACS_peak_7473	chr11	75692196	75692860	664	uc007keq.2	Crk	3100	54.68
MACS_peak_7474	chr11	75703365	75706493	3128	NM_133656	Crk	710.3	13.91
MACS_peak_7475	chr11	75732868	75733091	223	ENSMUST00000067664	Ywhae	3100	56.55
MACS_peak_7479	chr11	76019193	76022240	3047	ENSMUST00000021207	Fam101b	55.52	10.75
MACS_peak_7486	chr11	76179412	76179647	235	ENSMUST00000056601	Vps53	135.58	27.31
MACS_peak_7488	chr11	76210570	76213923	3353	NM_177367	Gemin4	2580.53	45.06
MACS_peak_7490	chr11	76249894	76250622	728	NM_183263	Rnmtl1	1272.66	43.23
MACS_peak_7491	chr11	76257197	76258747	1550	ENSMUST00000021204	Nxn	512.82	13.8
MACS_peak_7492	chr11	76261541	76261666	125	NM_008750	Nxn	319.36	15.07
MACS_peak_7493	chr11	76263007	76263187	180	NM_008750	Nxn	87.36	13.01
MACS_peak_7498	chr11	76417834	76419193	1359	NM_198018	Abr	308.45	30.55
MACS_peak_7502	chr11	76729060	76730233	1173	NM_016810	Gosr1	89.39	11.33
MACS_peak_7536	chr11	77437625	77437772	147	NM_177710	Ssh2	51.71	14.07
MACS_peak_7537	chr11	77449387	77450222	835	NM_177710	Ssh2	1962.73	28.65
MACS_peak_7538	chr11	77453389	77458243	4854	NM_177710	Ssh2	3100	64.77
MACS_peak_7541	chr11	77470484	77472378	1894	ENSMUST00000145934	Ankrd13b	68.31	12.3
MACS_peak_7545	chr11	77540053	77540236	183	NM_144825	Taok1	236.39	17.3
MACS_peak_7546	chr11	77541624	77541837	213	NM_144825	Taok1	165.94	15.14
MACS_peak_7548	chr11	77549271	77549475	204	NM_144825	Taok1	76.02	8.18
MACS_peak_7550	chr11	77686138	77686507	369	NM_001024205	Nufip2	3100	217.86
MACS_peak_7551	chr11	77691541	77693254	1713	NM_001024205	Nufip2	3100	21.36
MACS_peak_7552	chr11	77705508	77705541	33	NM_001024205	Nufip2	179.62	8.98
MACS_peak_7555	chr11	77763257	77763379	122	ENSMUST00000108375	Myo18a	3100	158.62
MACS_peak_7556	chr11	77777234	77779260	2026	uc007khf.1	Myo18a	3100	109.09
MACS_peak_7557	chr11	77786821	77787747	926	ENSMUST00000092883	Gm10277	646.52	33.5
MACS_peak_7561	chr11	77812008	77812569	561	ENSMUST00000151373	Myo18a	86.9	13.07
MACS_peak_7562	chr11	77818101	77818278	177	NM_011586	Myo18a	1482.82	58.93
MACS_peak_7567	chr11	77845607	77845808	201	NM_011586	Myo18a	892.24	18.54
MACS_peak_7568	chr11	77849369	77849486	117	NM_011586	Myo18a	81.9	8.56
MACS_peak_7575	chr11	77982753	77983377	624	ENSMUST00000108360	Phf12	104.22	17.96
MACS_peak_7576	chr11	77984015	77984197	182	NM_174852	Phf12	432.85	26.22
MACS_peak_7579	chr11	78009400	78009923	523	uc007khr.2	Phf12	2061.1	36.69
MACS_peak_7580	chr11	78013170	78013291	121	NM_174852	Phf12	869.79	56.03
MACS_peak_7582	chr11	78023026	78023819	793	NM_174852	Phf12	3103.64	44.15
MACS_peak_7584	chr11	78029316	78030539	1223	ENSMUST00000049167	Phf12	160.6	20.18
MACS_peak_7585	chr11	78036861	78037866	1005	ENSMUST00000021187	Dhrs13	554.37	29.64
MACS_peak_7586	chr11	78094659	78094791	132	ENSMUST00000073705	Fam222b	89.14	21.2
MACS_peak_7589	chr11	78153696	78157339	3643	NM_145430	Fam222b	2529.46	47.71
MACS_peak_7590	chr11	78159416	78160948	1532	uc007kig.2	Traf4	2539.49	44.76
MACS_peak_7594	chr11	78206745	78207769	1024	ENSMUST00000002121	Supt6	231.28	12.63
MACS_peak_7596	chr11	78230927	78231201	274	NM_009297	Supt6	3100	35.57
MACS_peak_7597	chr11	78245547	78245987	440	ENSMUST00000002121	Supt6	924.92	41.18
MACS_peak_7598	chr11	78254850	78255496	646	NM_009143	Sdf2	118.68	11.25
MACS_peak_7599	chr11	78271290	78272383	1093	NM_001002004	2610507B11Rik	184.69	30.63
MACS_peak_7608	chr11	78539959	78540045	86	NM_018854	Ift20	228.1	15.13
MACS_peak_7609	chr11	78541816	78542796	980	NM_133706	Tmem97	1096.25	21.47
MACS_peak_7619	chr11	78750505	78751729	1224	NM_197989	Fam58b	1605.4	32.08
MACS_peak_7620	chr11	78826583	78826636	53	ENSMUST00000147875	Lyrm9	109.22	10.56
MACS_peak_7625	chr11	78962973	78963541	568	ENSMUST00000108268	Lgals9	1307.42	26.29
MACS_peak_7630	chr11	79044839	79045268	429	NM_013571	Ksr1	227.43	32.88
MACS_peak_7650	chr11	79526560	79528182	1622	NM_001033711	Evi2a	50.36	13.51
MACS_peak_7651	chr11	79578253	79579733	1480	NM_010897	Nf1	121.7	15.43
MACS_peak_7661	chr11	79934648	79936109	1461	NM_144826	Utp6	656.23	11.33
MACS_peak_7667	chr11	80080783	80080991	208	NM_018776	Crlf3	600.84	41.83
MACS_peak_7669	chr11	80094154	80096022	1868	NM_001029856	Atad5	1124.65	22.36
MACS_peak_7672	chr11	80132464	80133306	842	NM_001029856	Atad5	510.24	31.81
MACS_peak_7673	chr11	80134292	80134517	225	NM_001029856	Atad5	68.79	10.46
MACS_peak_7674	chr11	80136677	80137279	602	NM_183275	Tefm	145.57	17.34
MACS_peak_7676	chr11	80139865	80140570	705	ENSMUST00000131601	Tefm	239.49	26.1
MACS_peak_7677	chr11	80142076	80142175	99	ENSMUST00000050207	Tefm	76.09	18.59
MACS_peak_7678	chr11	80198560	80199080	520	NM_028019	Rnf135	216.34	23.89
MACS_peak_7682	chr11	80300911	80301088	177	NM_139228	Rhbdl3	59.87	9.59
MACS_peak_7694	chr11	80482125	80482965	840	ENSMUST00000041065	Myo1d	125.22	18.86
MACS_peak_7695	chr11	80483024	80484382	1358	NM_177390	Myo1d	483.76	21.84
MACS_peak_7714	chr11	82035570	82035737	167	ENSMUST00000000193	Ccl2	80.32	15.98
MACS_peak_7715	chr11	82764344	82766126	1782	NM_025884	Zfp830	3100	57.26
MACS_peak_7717	chr11	82783345	82783899	554	NM_010716	Lig3	3100	85.9
MACS_peak_7719	chr11	82801280	82804274	2994	NM_010716	Lig3	97.41	11.59
MACS_peak_7725	chr11	82979628	82981986	2358	ENSMUST00000038211	Slfn9	3100	49.91
MACS_peak_7727	chr11	82987238	82988308	1070	NM_172796	Slfn9	442.98	21.21
MACS_peak_7728	chr11	82990941	82991137	196	uc007koc.1	Slfn9	372.34	37.32
MACS_peak_7729	chr11	83002157	83003889	1732	NM_181545	Slfn8	3100	30.62
MACS_peak_7732	chr11	83016652	83017722	1070	NM_181545	Slfn8	1141.59	29.82
MACS_peak_7733	chr11	83020576	83020810	234	NM_181545	Slfn8	411.58	20.59
MACS_peak_7740	chr11	83302482	83302837	355	ENSMUST00000018875	Ap2b1	277.65	44.17
MACS_peak_7744	chr11	83440767	83442945	2178	ENSMUST00000103209	Mmp28	3100	51.63
MACS_peak_7748	chr11	83504641	83505104	463	NM_027427	Taf15	3100	82.01
MACS_peak_7749	chr11	83517114	83517172	58	NM_001045543	Heatr9	103.44	24.98
MACS_peak_7759	chr11	83765852	83766160	308	NM_145432	Heatr6	525.6	26.83
MACS_peak_7761	chr11	83781150	83783356	2206	NM_145432	Heatr6	678.2	27.9
MACS_peak_7763	chr11	83959446	83959533	87	NM_030096	Ddx52	203.34	13.88
MACS_peak_7764	chr11	83961749	83963088	1339	ENSMUST00000049257	Ddx52	645.94	26.98
MACS_peak_7771	chr11	84001857	84001970	113	NM_194341	Synrg	94.51	7.95
MACS_peak_7772	chr11	84008617	84009550	933	NM_194341	Synrg	625.85	20.36
MACS_peak_7776	chr11	84040796	84042746	1950	NM_194341	Synrg	508.47	23.59
MACS_peak_7777	chr11	84048040	84049310	1270	ENSMUST00000018792	Dusp14	2483.11	33.74
MACS_peak_7778	chr11	84068689	84068792	103	ENSMUST00000018792	Dusp14	249.04	35.2
MACS_peak_7780	chr11	84078919	84079777	858	NM_172562	Tada2a	306.23	11.82
MACS_peak_7794	chr11	84238825	84238962	137	NM_133360	Acaca	364.14	22.51
MACS_peak_7799	chr11	84399559	84401651	2092	NM_133360	Acaca	3100	75.46
MACS_peak_7802	chr11	84513291	84513522	231	ENSMUST00000018841	Aatf	80.77	9.73
MACS_peak_7807	chr11	84836364	84836513	149	NM_153144	Ggnbp2	1334.79	42.29
MACS_peak_7808	chr11	84837840	84837988	148	NM_153144	Ggnbp2	64.59	9.53
MACS_peak_7811	chr11	84869168	84869798	630	uc007kqx.1	Ggnbp2	268.45	23.13
MACS_peak_7814	chr11	84877327	84878512	1185	NM_027388	Pigw	58.6	13.53
MACS_peak_7815	chr11	84892672	84893055	383	uc007kra.2	Myo19	207.36	26.73
MACS_peak_7820	chr11	84985749	84986583	834	NM_001029934	Usp32	709.56	38.49
MACS_peak_7821	chr11	84992452	84992741	289	NM_001029934	Usp32	58.01	7.51
MACS_peak_7835	chr11	85311243	85311914	671	ENSMUST00000020835	Ppm1d	131.21	28.76
MACS_peak_7836	chr11	85339553	85339796	243	NM_016910	Ppm1d	73.43	9.68
MACS_peak_7837	chr11	85345635	85346481	846	NM_016910	Ppm1d	247.59	15.49
MACS_peak_7851	chr11	85825201	85826058	857	NM_138681	Bcas3	346.89	42.32
MACS_peak_7852	chr11	86060479	86062045	1566	NM_178309	Brip1	1218.42	75.25
MACS_peak_7853	chr11	86064777	86065101	324	NM_178309	Brip1	111.09	18.88
MACS_peak_7864	chr11	86298279	86299196	917	NM_001080931	Med13	3100	26.47
MACS_peak_7865	chr11	86319347	86320031	684	NM_001080931	Med13	3100	28.38
MACS_peak_7866	chr11	86328446	86328609	163	NM_001080931	Med13	809.27	15.17
MACS_peak_7868	chr11	86357459	86357602	143	ENSMUST00000043624	Med13	85.32	15.59
MACS_peak_7872	chr11	86544565	86544807	242	NM_028259	Rps6kb1	230.67	29.74
MACS_peak_7884	chr11	86683982	86684123	141	NM_175004	Ptrh2	448.56	40.65
MACS_peak_7885	chr11	86689558	86690611	1053	NM_175004	Ptrh2	660.9	19.86
MACS_peak_7886	chr11	86768845	86770261	1416	ENSMUST00000018569	Dhx40	302.35	25.33
MACS_peak_7887	chr11	86771029	86771258	229	NM_026191	Dhx40	2315.21	37.97
MACS_peak_7888	chr11	86771893	86771963	70	NM_026191	Dhx40	221.78	17.59
MACS_peak_7898	chr11	87080165	87081038	873	NM_024262	Smg8	461.43	24.5
MACS_peak_7900	chr11	87084994	87086777	1783	NM_024262	Smg8	616.41	18.98
MACS_peak_7904	chr11	87117667	87117844	177	NM_025377	Ska2	133.64	22.3
MACS_peak_7905	chr11	87121933	87122566	633	NM_025377	Ska2	277.62	20.45
MACS_peak_7912	chr11	87230752	87231928	1176	NM_177167	Ppm1e	166.08	22.6
MACS_peak_7923	chr11	87610932	87612316	1384	NM_133215	Mtmr4	1095.83	13.74
MACS_peak_7925	chr11	87983871	87984012	141	ENSMUST00000178105	Dynll2	508.46	18.36
MACS_peak_7926	chr11	87987242	87987533	291	NM_026556	Dynll2	1802.39	72.48
MACS_peak_7927	chr11	88068278	88068433	155	NM_016686	Vezf1	112.02	21.67
MACS_peak_7928	chr11	88073056	88073751	695	NM_016686	Vezf1	247.9	13.18
MACS_peak_7934	chr11	88169564	88170174	610	NM_198013	Cuedc1	108.17	13.14
MACS_peak_7937	chr11	88190054	88190125	71	NM_198013	Cuedc1	269.93	20.58
MACS_peak_7938	chr11	88192596	88194140	1544	NM_198013	Cuedc1	3100	102.04
MACS_peak_7958	chr11	88844258	88845865	1607	NM_009648	Akap1	3100	48.98
MACS_peak_7962	chr11	88924019	88924724	705	NM_029023	Scpep1	3100	25.69
MACS_peak_7965	chr11	88973863	88974202	339	uc007kwa.1	Coil	162.12	30.79
MACS_peak_7966	chr11	88981068	88982167	1099	NM_016706	Coil	1042.68	48.45
MACS_peak_7975	chr11	89039395	89040911	1516	NM_019505	Dgke	1347.83	69.63
MACS_peak_7980	chr11	90476522	90477803	1281	NM_011505	Stxbp4	116.24	11.93
MACS_peak_8006	chr11	93883666	93883782	116	NM_001013375	Utp18	228.29	21.71
MACS_peak_8007	chr11	93885333	93885766	433	NM_001013375	Utp18	318.95	25.51
MACS_peak_8012	chr11	93949813	93950046	233	NM_008705	Nme2	1035.52	11.94
MACS_peak_8013	chr11	93996213	93996573	360	NM_027569	Spag9	215.73	24.54
MACS_peak_8017	chr11	94024916	94024997	81	uc007kxz.1	Spag9	272.67	36.31
MACS_peak_8020	chr11	94071374	94071885	511	uc007kxw.1	Spag9	171.56	12.5
MACS_peak_8021	chr11	94072300	94072660	360	uc007kxw.1	Spag9	164.01	18.22
MACS_peak_8023	chr11	94082759	94082912	153	NM_027569	Spag9	301.05	30.39
MACS_peak_8032	chr11	94213485	94215495	2010	ENSMUST00000041589	Tob1	1631.25	17.88
MACS_peak_8034	chr11	94292545	94293278	733	ENSMUST00000107820	Luc7l3	398.92	16.87
MACS_peak_8035	chr11	94295919	94296080	161	NM_026313	Luc7l3	3100	49.07
MACS_peak_8040	chr11	94328000	94328387	387	NM_027799	Ankrd40	1966.81	53.38
MACS_peak_8041	chr11	94334427	94334907	480	NM_027799	Ankrd40	779.83	21.18
MACS_peak_8043	chr11	94339552	94341847	2295	NM_027799	Ankrd40	1828.24	35.44
MACS_peak_8044	chr11	94408583	94409876	1293	NM_009783	Cacna1g	483.16	29.47
MACS_peak_8046	chr11	94473375	94474026	651	NM_009783	Cacna1g	367.76	49.1
MACS_peak_8047	chr11	94490524	94491479	955	NM_027984	Epn3	78.64	21.21
MACS_peak_8048	chr11	94496001	94496681	680	NM_027984	Epn3	423.54	44.44
MACS_peak_8055	chr11	94638530	94638603	73	NM_133807	Lrrc59	97.62	18.8
MACS_peak_8056	chr11	94641219	94641393	174	NM_133807	Lrrc59	136.5	13.11
MACS_peak_8057	chr11	94650222	94651023	801	NM_177752	Eme1	112.96	20.05
MACS_peak_8061	chr11	94659608	94660089	481	ENSMUST00000025278	Mrpl27	119.19	13.84
MACS_peak_8062	chr11	94663846	94664909	1063	NM_145828	Xylt2	1037.73	21.23
MACS_peak_8069	chr11	94991034	94992918	1884	ENSMUST00000038696	Ppp1r9b	3100	195.47
MACS_peak_8070	chr11	94996148	94996667	519	uc007kzs.2	Ppp1r9b	345.06	26.5
MACS_peak_8071	chr11	94997993	94998114	121	NM_172261	Ppp1r9b	70	23.95
MACS_peak_8072	chr11	95000206	95000311	105	NM_172261	Ppp1r9b	209.23	25.8
MACS_peak_8073	chr11	95001841	95001994	153	NM_172261	Ppp1r9b	1442.14	37.51
MACS_peak_8074	chr11	95005304	95006899	1595	ENSMUST00000038696	Ppp1r9b	133.32	15.24
MACS_peak_8076	chr11	95024577	95026087	1510	NM_146025	Samd14	103.31	17.6
MACS_peak_8077	chr11	95044473	95045763	1290	ENSMUST00000001548	Itga3	3100	31.87
MACS_peak_8078	chr11	95055695	95055725	30	NM_013565	Itga3	214.93	15.59
MACS_peak_8087	chr11	95306048	95306196	148	NM_177619	Kat7	81.66	15.54
MACS_peak_8088	chr11	95310034	95310246	212	NM_177619	Kat7	241.78	38.75
MACS_peak_8089	chr11	95391487	95391776	289	ENSMUST00000021243	Slc35b1	3100	24.15
MACS_peak_8092	chr11	95491696	95493391	1695	NM_025287	Spop	3071.63	27.39
MACS_peak_8098	chr11	95679693	95680773	1080	NM_008831	Phb	636.95	12.75
MACS_peak_8102	chr11	95748999	95750147	1148	uc007laq.1	Zfp652	3100	37.94
MACS_peak_8104	chr11	95763538	95765433	1895	ENSMUST00000107717	Zfp652	3100	75.37
MACS_peak_8109	chr11	95868461	95868490	29	NM_008081	B4galnt2	81.26	19.46
MACS_peak_8112	chr11	96195972	96196667	695	ENSMUST00000062709	Hoxb13	182.28	27.6
MACS_peak_8113	chr11	96251104	96251813	709	ENSMUST00000129907	Gm53	270.62	20.67
MACS_peak_8115	chr11	96271329	96272058	729	NM_008270	Hoxb9	263.94	24.71
MACS_peak_8116	chr11	96282249	96283386	1137	NM_010461	Hoxb8	156.06	24.98
MACS_peak_8117	chr11	96284162	96285315	1153	NM_010461	Hoxb8	443.86	50.53
MACS_peak_8118	chr11	96289376	96289848	472	NM_010460	Hoxb7	182.28	31.38
MACS_peak_8119	chr11	96789126	96789353	227	ENSMUST00000018810	Cbx1	1093.19	75.8
MACS_peak_8121	chr11	96817413	96820516	3103	NM_008686	Nfe2l1	3100	58.63
MACS_peak_8123	chr11	96827197	96828223	1026	NM_008686	Nfe2l1	3100	42.49
MACS_peak_8124	chr11	96829818	96829968	150	NM_008686	Nfe2l1	3100	121.13
MACS_peak_8128	chr11	96860862	96861203	341	ENSMUST00000018816	Copz2	101.9	12.34
MACS_peak_8130	chr11	96943760	96944019	259	NM_134021	Pnpo	94.97	21.62
MACS_peak_8133	chr11	96961037	96962009	972	NM_030220	Sp2	357.17	20.56
MACS_peak_8139	chr11	97205844	97207268	1424	ENSMUST00000001480	Npepps	55.74	14.57
MACS_peak_8147	chr11	97328481	97329920	1439	NM_025927	Mrpl45	796.24	30.9
MACS_peak_8148	chr11	97362550	97363423	873	NM_138657	Socs7	270.78	29.63
MACS_peak_8155	chr11	97451391	97452544	1153	NM_021493	Arhgap23	1239.01	35.14
MACS_peak_8161	chr11	97492943	97493414	471	NM_001289118	4933428G20Rik	198.86	17.08
MACS_peak_8168	chr11	97669423	97669636	213	NM_139311	Mllt6	85	14.52
MACS_peak_8173	chr11	97715984	97718939	2955	NM_054051	Pip4k2b	3100	53.86
MACS_peak_8178	chr11	97746397	97747469	1072	NM_026186	Cwc25	3100	88.59
MACS_peak_8180	chr11	97752569	97752763	194	NM_026186	Cwc25	141.83	21.06
MACS_peak_8181	chr11	97753904	97754032	128	NM_026186	Cwc25	332.03	31.38
MACS_peak_8183	chr11	97757160	97757809	649	uc007les.2	Cwc25	291.36	26.09
MACS_peak_8184	chr11	97763208	97763381	173	NM_026186	Cwc25	75.87	8.67
MACS_peak_8187	chr11	97799564	97799862	298	ENSMUST00000043843	Lasp1	375.76	22.37
MACS_peak_8189	chr11	97824841	97824949	108	NM_010688	Lasp1	388.83	12.76
MACS_peak_8190	chr11	97993835	97994209	374	uc011ydy.1	Arl5c	176.89	32.25
MACS_peak_8191	chr11	98001507	98003362	1855	NM_145121	Cacnb1	822.08	43.86
MACS_peak_8193	chr11	98030270	98030493	223	NM_009078	Rpl19	3100	25.59
MACS_peak_8194	chr11	98088491	98089698	1207	NM_028149	Fbxl20	132.42	21.84
MACS_peak_8198	chr11	98152154	98158469	6315	ENSMUST00000107545	Med1	3100	52.93
MACS_peak_8199	chr11	98203058	98204410	1352	ENSMUST00000107539	Cdk12	3100	80.6
MACS_peak_8200	chr11	98210360	98211236	876	NM_026952	Cdk12	1326.85	18.7
MACS_peak_8203	chr11	98380457	98381112	655	NM_021547	Stard3	185.99	13.63
MACS_peak_8204	chr11	98436312	98437716	1404	NM_001003817	Erbb2	680.59	17.89
MACS_peak_8207	chr11	98682558	98682937	379	NM_009439	Psmd3	54.3	11.79
MACS_peak_8208	chr11	98704590	98705016	426	NM_011869	Med24	63.7	12.77
MACS_peak_8210	chr11	98741810	98742006	196	ENSMUST00000064187	Thra	443.73	45.03
MACS_peak_8213	chr11	98795515	98796604	1089	ENSMUST00000037915	Msl1	3100	114.43
MACS_peak_8214	chr11	98799999	98801052	1053	ENSMUST00000107485	Msl1	1619.85	26.32
MACS_peak_8215	chr11	98809675	98810091	416	ENSMUST00000017384	Casc3	326.9	20.93
MACS_peak_8217	chr11	98822719	98823399	680	NM_138660	Casc3	139.42	11.61
MACS_peak_8220	chr11	98863597	98863902	305	NM_197940	Wipf2	119.24	21.79
MACS_peak_8226	chr11	98899644	98900878	1234	NM_197940	Wipf2	189.91	17.28
MACS_peak_8228	chr11	98937695	98937879	184	NM_009024	Rara	192.83	36.02
MACS_peak_8229	chr11	98950244	98950795	551	NM_009024	Rara	593.1	24.36
MACS_peak_8230	chr11	98966346	98966495	149	NM_009024	Rara	120.11	22.08
MACS_peak_8231	chr11	98971581	98971786	205	NM_009024	Rara	59.59	14.52
MACS_peak_8232	chr11	98972511	98972670	159	NM_009024	Rara	659.69	40.14
MACS_peak_8233	chr11	98973419	98974942	1523	NM_009024	Rara	2372.23	43.67
MACS_peak_8234	chr11	98997828	98997919	91	NM_011623	Top2a	611.74	23.01
MACS_peak_8237	chr11	99209046	99210277	1231	ENSMUST00000103133	Smarce1	1736.01	41.54
MACS_peak_8239	chr11	99214033	99214135	102	NM_020618	Smarce1	2055.19	35.01
MACS_peak_8240	chr11	99215113	99215286	173	NM_020618	Smarce1	2274.74	57.2
MACS_peak_8241	chr11	99219219	99219391	172	NM_020618	Smarce1	101.39	8.03
MACS_peak_8249	chr11	100348860	100349619	759	NM_010404	Hap1	50.92	14.23
MACS_peak_8253	chr11	100429351	100429949	598	NM_001102650	Nt5c3b	87.58	17.42
MACS_peak_8255	chr11	100462611	100464445	1834	NM_172565	Klhl11	3100	56.82
MACS_peak_8263	chr11	100694883	100695342	459	NM_030150	Dhx58	432	44.26
MACS_peak_8267	chr11	100766031	100767024	993	ENSMUST00000017891	Ghdc	2031.15	87.94
MACS_peak_8272	chr11	100956732	100959325	2593	ENSMUST00000060792	Ptrf	1095.96	15.98
MACS_peak_8273	chr11	100969989	100970887	898	ENSMUST00000060792	Ptrf	133.64	9.44
MACS_peak_8278	chr11	101076240	101077672	1432	ENSMUST00000001802	Naglu	3100	54.14
MACS_peak_8279	chr11	101082624	101083706	1082	NM_027896	Coasy	263.91	24.78
MACS_peak_8280	chr11	101097350	101098620	1270	NM_026501	Fam134c	294.2	19.07
MACS_peak_8281	chr11	101126031	101126419	388	NM_134024	Tubg1	118.31	12.94
MACS_peak_8282	chr11	101162678	101163064	386	ENSMUST00000043397	Plekhh3	914.73	57.62
MACS_peak_8283	chr11	101170724	101171351	627	ENSMUST00000043397	Plekhh3	339.71	27.65
MACS_peak_8287	chr11	101274974	101275549	575	NM_175638	Wnk4	60.53	12.37
MACS_peak_8288	chr11	101277967	101278452	485	ENSMUST00000017332	Coa3	70.41	20.24
MACS_peak_8295	chr11	101418811	101419112	301	ENSMUST00000103102	Ptges3l	141.74	23.82
MACS_peak_8296	chr11	101424772	101425333	561	NM_026865	Ptges3l	121.61	18.01
MACS_peak_8299	chr11	101433451	101435673	2222	ENSMUST00000040561	Rundc1	1426.26	28.03
MACS_peak_8301	chr11	101471057	101471853	796	ENSMUST00000001347	Rnd2	84.04	15.19
MACS_peak_8302	chr11	101523324	101526639	3315	NM_009764	Brca1	3100	35.83
MACS_peak_8303	chr11	101552816	101552955	139	NM_008676	Nbr1	70.6	8.75
MACS_peak_8307	chr11	101666547	101667682	1135	NM_025404	Arl4d	226.35	18.5
MACS_peak_8311	chr11	101738129	101738561	432	NM_144831	Dhx8	3100	115.65
MACS_peak_8312	chr11	101740662	101740866	204	NM_144831	Dhx8	2200.43	54.17
MACS_peak_8314	chr11	101766639	101767358	719	ENSMUST00000039152	Dhx8	267.11	12.33
MACS_peak_8315	chr11	101972071	101974939	2868	NM_028207	Dusp3	2244.52	38.19
MACS_peak_8320	chr11	102193442	102194081	639	NM_175935	G6pc3	91.71	14.63
MACS_peak_8324	chr11	102290586	102291803	1217	NM_001098836	Atxn7l3	102.5	39.43
MACS_peak_8325	chr11	102305498	102306766	1268	NM_011551	Ubtf	1165.22	22.71
MACS_peak_8329	chr11	102476137	102482087	5950	NM_001159492	Gpatch8	3100	69.61
MACS_peak_8334	chr11	102604430	102607148	2718	NM_020510	Fzd2	333.03	24.71
MACS_peak_8337	chr11	102685451	102686496	1045	NM_025918	Ccdc43	527.62	30.24
MACS_peak_8341	chr11	102697510	102697782	272	ENSMUST00000092569	Ccdc43	442.84	51.13
MACS_peak_8342	chr11	102799517	102801195	1678	NM_008122	Gjc1	1490.02	12.14
MACS_peak_8345	chr11	102838471	102838896	425	NM_011431	Eftud2	153.86	28.59
MACS_peak_8348	chr11	102880894	102880974	80	NM_011431	Eftud2	601.85	36.6
MACS_peak_8351	chr11	102994046	102995172	1126	ENSMUST00000021313	Dcakd	184.24	11.3
MACS_peak_8352	chr11	103028443	103028702	259	ENSMUST00000021314	Nmt1	3100	92.79
MACS_peak_8353	chr11	103043167	103043276	109	NM_008707	Nmt1	2414.08	49.11
MACS_peak_8358	chr11	103116324	103118671	2347	NM_138753	Hexim1	3100	75.65
MACS_peak_8359	chr11	103138186	103139908	1722	NM_027658	Hexim2	415.76	28.33
MACS_peak_8360	chr11	103219761	103221189	1428	ENSMUST00000021324	Map3k14	77.07	9.71
MACS_peak_8369	chr11	103376592	103377513	921	NM_183034	Plekhm1	121.6	13.19
MACS_peak_8370	chr11	103386957	103387348	391	NM_183034	Plekhm1	61.54	17.49
MACS_peak_8371	chr11	103394687	103395314	627	NM_183034	Plekhm1	2056.83	49.14
MACS_peak_8372	chr11	103397026	103397274	248	NM_183034	Plekhm1	152.9	22.69
MACS_peak_8378	chr11	103697629	103697898	269	ENSMUST00000021329	Gosr2	57.14	13.25
MACS_peak_8393	chr11	104231389	104231607	218	ENSMUST00000106992	Mapt	103.34	19.2
MACS_peak_8396	chr11	104282367	104282480	113	NM_010838	Mapt	62.3	11.59
MACS_peak_8399	chr11	104298497	104299256	759	ENSMUST00000106989	Mapt	72.17	11.3
MACS_peak_8400	chr11	104302360	104302410	50	NM_010838	Mapt	286.72	34.5
MACS_peak_8405	chr11	104327971	104329214	1243	NM_010838	Mapt	240.83	29.73
MACS_peak_8406	chr11	104329374	104331293	1919	NM_010838	Mapt	226.11	22.85
MACS_peak_8410	chr11	104423450	104425293	1843	uc007lwo.1	Kansl1	3100	18.33
MACS_peak_8411	chr11	104503962	104505680	1718	NM_145436	Cdc27	112.9	21.9
MACS_peak_8412	chr11	104507137	104507294	157	NM_145436	Cdc27	91.05	9.56
MACS_peak_8423	chr11	105179109	105181433	2324	uc007lxc.2	1700052K11Rik	434.32	16.55
MACS_peak_8427	chr11	105241568	105241661	93	NM_001112705	Tlk2	390.82	15.4
MACS_peak_8429	chr11	105249484	105249637	153	NM_001112705	Tlk2	1516.29	36.91
MACS_peak_8432	chr11	105281084	105282196	1112	NM_001112705	Tlk2	819.47	21.05
MACS_peak_8458	chr11	105867166	105867774	608	NM_181071	Tanc2	188.09	10.86
MACS_peak_8464	chr11	105921747	105926575	4828	NM_181071	Tanc2	3100	45.86
MACS_peak_8465	chr11	106036871	106037261	390	NM_027946	Dcaf7	280.24	23.29
MACS_peak_8476	chr11	106153965	106155446	1481	ENSMUST00000002044	Map3k3	184.94	16.78
MACS_peak_8480	chr11	106213080	106213361	281	NM_026009	Ccdc47	77.23	6.79
MACS_peak_8482	chr11	106247491	106249140	1649	NM_028074	Ddx42	3100	68.76
MACS_peak_8484	chr11	106256011	106256079	68	ENSMUST00000021048	Ftsj3	81.99	11.76
MACS_peak_8485	chr11	106396719	106398754	2035	ENSMUST00000001059	Ern1	318.33	14.87
MACS_peak_8491	chr11	106548713	106548914	201	NM_198292	Tex2	70.41	13.01
MACS_peak_8492	chr11	106566964	106568627	1663	NM_198292	Tex2	474.65	15.68
MACS_peak_8506	chr11	107034874	107035839	965	NM_176850	Bptf	299.27	14.71
MACS_peak_8507	chr11	107046665	107047343	678	ENSMUST00000133317	Bptf	113.45	11.17
MACS_peak_8508	chr11	107052788	107053014	226	NM_176850	Bptf	1068.95	28.77
MACS_peak_8509	chr11	107054455	107055318	863	NM_176850	Bptf	163.14	17.69
MACS_peak_8510	chr11	107067126	107067255	129	NM_176850	Bptf	81.71	15.71
MACS_peak_8511	chr11	107072682	107074990	2308	NM_176850	Bptf	3100	22.77
MACS_peak_8512	chr11	107076521	107076701	180	NM_176850	Bptf	465.29	16.09
MACS_peak_8514	chr11	107078519	107078649	130	NM_176850	Bptf	730.75	14.97
MACS_peak_8515	chr11	107081215	107081571	356	NM_176850	Bptf	143.09	11.59
MACS_peak_8516	chr11	107095715	107095925	210	NM_176850	Bptf	197.78	19.31
MACS_peak_8517	chr11	107099565	107099789	224	NM_176850	Bptf	2669.73	34.37
MACS_peak_8518	chr11	107110812	107111635	823	NM_176850	Bptf	1998.47	22.11
MACS_peak_8519	chr11	107131273	107132127	854	ENSMUST00000106762	Bptf	3100	136.5
MACS_peak_8521	chr11	107171091	107171184	93	NM_133702	Nol11	68.82	11.11
MACS_peak_8529	chr11	107469890	107470720	830	NM_145823	Pitpnc1	109.53	21.83
MACS_peak_8537	chr11	107663607	107663815	208	NM_198298	Helz	81.84	9.27
MACS_peak_8538	chr11	107665998	107666078	80	NM_198298	Helz	80.56	11.94
MACS_peak_8539	chr11	107671046	107671761	715	uc007mau.1	Helz	585.62	27.5
MACS_peak_8540	chr11	107672528	107673045	517	NM_198298	Helz	3100	88.23
MACS_peak_8542	chr11	107685290	107685543	253	NM_198298	Helz	687.75	29.67
MACS_peak_8543	chr11	107686384	107686902	518	NM_198298	Helz	176.09	21.1
MACS_peak_8570	chr11	108923151	108924102	951	NM_015732	Axin2	161.08	23.82
MACS_peak_8578	chr11	109395913	109396991	1078	NM_010303	Gna13	672.8	18.1
MACS_peak_8580	chr11	109436562	109437097	535	NM_025275	Amz2	62.86	7.11
MACS_peak_8585	chr11	109650347	109650624	277	uc007mct.2	Prkar1a	174.09	14.68
MACS_peak_8586	chr11	109653778	109653961	183	NM_021880	Prkar1a	87.91	8.72
MACS_peak_8587	chr11	109672889	109673564	675	uc007mcw.1	Fam20a	129.49	20.67
MACS_peak_8599	chr11	112784810	112786403	1593	NM_011448	Sox9	184.58	22.66
MACS_peak_8623	chr11	113655859	113656648	789	NM_013581	Cog1	768.37	23.74
MACS_peak_8624	chr11	113661318	113663543	2225	NM_138598	Fam104a	79.73	17.11
MACS_peak_8626	chr11	113684411	113684810	399	NM_177777	D11Wsu47e	323.49	22.24
MACS_peak_8627	chr11	113687773	113689221	1448	NM_177777	D11Wsu47e	450.14	14.78
MACS_peak_8632	chr11	113726849	113729665	2816	NM_020006	Cdc42ep4	1207.98	17.86
MACS_peak_8634	chr11	113751687	113751824	137	ENSMUST00000053536	Cdc42ep4	59.87	12.2
MACS_peak_8637	chr11	114668608	114668814	206	ENSMUST00000106599	Rpl38	1413.09	13.86
MACS_peak_8638	chr11	114671733	114671856	123	NM_023372	Rpl38	940.57	20.34
MACS_peak_8640	chr11	114719128	114720984	1856	NM_053273	Ttyh2	150.97	10.09
MACS_peak_8654	chr11	115180314	115181181	867	ENSMUST00000021077	Slc9a3r1	294.44	18.29
MACS_peak_8659	chr11	115243369	115246335	2966	NM_001033393	Tmem104	1555.97	31.94
MACS_peak_8663	chr11	115393345	115396132	2787	NM_001080929	Cdr2l	3100	38.27
MACS_peak_8665	chr11	115410637	115411270	633	ENSMUST00000106539	Ict1	231.08	18.49
MACS_peak_8668	chr11	115419891	115419962	71	ENSMUST00000043931	Atp5h	497.16	13.48
MACS_peak_8669	chr11	115430148	115431274	1126	ENSMUST00000106533	Kctd2	550.88	23.74
MACS_peak_8675	chr11	115488716	115490467	1751	ENSMUST00000035240	Armc7	51.41	26.81
MACS_peak_8676	chr11	115497352	115498299	947	NM_008258	Hn1	218.7	15.99
MACS_peak_8677	chr11	115536097	115536276	179	ENSMUST00000153892	Sumo2	1148.54	30.56
MACS_peak_8682	chr11	115606817	115607624	807	NM_025305	Mrps7	1380.84	20.32
MACS_peak_8684	chr11	115614177	115615591	1414	ENSMUST00000021089	Slc25a19	391.72	44.32
MACS_peak_8687	chr11	115646709	115646878	169	NM_008163	Grb2	113.63	9.12
MACS_peak_8692	chr11	115800665	115802136	1471	NM_080643	Caskin2	1044.94	56.84
MACS_peak_8694	chr11	115811886	115812382	496	NM_080643	Caskin2	340.96	24.19
MACS_peak_8701	chr11	115925415	115925518	103	NM_130454	Recql5	99.64	12.62
MACS_peak_8702	chr11	115927496	115928486	990	uc007miy.2	Recql5	167.4	25.75
MACS_peak_8704	chr11	115932808	115933492	684	NM_130454	Recql5	201.41	25.83
MACS_peak_8705	chr11	115935365	115935475	110	NM_020483	Sap30bp	206.91	15.18
MACS_peak_8710	chr11	115964210	115965689	1479	ENSMUST00000140991	Sap30bp	215.76	19.26
MACS_peak_8711	chr11	116008356	116008714	358	NM_016905	Galk1	81.38	16.92
MACS_peak_8713	chr11	116105749	116106641	892	NM_172570	Trim47	982.33	71.47
MACS_peak_8718	chr11	116147903	116148228	325	uc007mkf.1	Fbf1	172.54	15.13
MACS_peak_8719	chr11	116152476	116152947	471	NM_172571	Fbf1	184.91	19.1
MACS_peak_8724	chr11	116214838	116215318	480	NM_027107	Ten1	61.35	10.23
MACS_peak_8728	chr11	116268273	116268387	114	NM_146032	Srp68	511.92	25.18
MACS_peak_8730	chr11	116273925	116274217	292	NM_146032	Srp68	1303.87	60.4
MACS_peak_8737	chr11	116336344	116338830	2486	NM_027258	Rnf157	255.78	26.07
MACS_peak_8745	chr11	116434093	116434428	335	NM_176902	Ubald2	767.43	47.52
MACS_peak_8746	chr11	116437993	116439077	1084	NM_176902	Ubald2	81.04	8.88
MACS_peak_8751	chr11	116535251	116536668	1417	uc007mlk.1	Sphk1	308.85	28.27
MACS_peak_8752	chr11	116537739	116539711	1972	ENSMUST00000082152	Ube2o	3100	116.38
MACS_peak_8753	chr11	116541338	116542038	700	NM_173755	Ube2o	516.64	28.35
MACS_peak_8756	chr11	116598164	116599380	1216	ENSMUST00000103029	Rhbdf2	834.02	25.5
MACS_peak_8765	chr11	116803061	116804654	1593	ENSMUST00000021170	Mxra7	1396.58	19.89
MACS_peak_8767	chr11	116811922	116812016	94	NM_026280	Mxra7	385.38	29.29
MACS_peak_8768	chr11	116816184	116816242	58	NM_026280	Mxra7	393.31	32
MACS_peak_8770	chr11	116827728	116828046	318	NM_026280	Mxra7	1775.4	41.68
MACS_peak_8774	chr11	116840215	116841355	1140	uc007mmj.1	Jmjd6	133.47	12.91
MACS_peak_8778	chr11	117156800	117158048	1248	NM_001166506	Sec14l1	359.25	15.52
MACS_peak_8779	chr11	117232284	117232719	435	ENSMUST00000106354	Sept9	774.15	28.43
MACS_peak_8781	chr11	117266245	117266595	350	NM_001113487	Sept9	87.65	18.6
MACS_peak_8792	chr11	117654812	117655331	519	ENSMUST00000106344	Tnrc6c	615.15	74.95
MACS_peak_8798	chr11	117700724	117700824	100	NM_198022	Tnrc6c	528.78	41.02
MACS_peak_8800	chr11	117714125	117714452	327	NM_198022	Tnrc6c	116.73	12.24
MACS_peak_8801	chr11	117720949	117723550	2601	NM_198022	Tnrc6c	3100	45.77
MACS_peak_8803	chr11	117760490	117763429	2939	NM_198022	Tnrc6c	635.07	28.37
MACS_peak_8810	chr11	117838492	117839908	1416	NM_027827	Afmid	377.65	38.91
MACS_peak_8811	chr11	117852662	117852976	314	NM_001012273	Birc5	89.45	19.46
MACS_peak_8812	chr11	117855031	117855743	712	NM_001012273	Birc5	232.22	15.62
MACS_peak_8815	chr11	117966078	117968318	2240	ENSMUST00000054002	Socs3	1231.88	37.76
MACS_peak_8827	chr11	118260302	118261547	1245	NM_001033528	Usp36	959.15	33.09
MACS_peak_8830	chr11	118267801	118267932	131	NM_001033528	Usp36	127.4	18.94
MACS_peak_8831	chr11	118268543	118269212	669	NM_001033528	Usp36	420.6	13.05
MACS_peak_8836	chr11	118320108	118320209	101	NM_011594	Timp2	154.28	9.29
MACS_peak_8837	chr11	118332359	118334018	1659	NM_021440	BC100451	1018.2	19.15
MACS_peak_8838	chr11	118354960	118355459	499	ENSMUST00000017610	Timp2	2082.64	29.22
MACS_peak_8841	chr11	118392750	118394122	1372	ENSMUST00000043722	Lgals3bp	1409.63	18.91
MACS_peak_8842	chr11	118396590	118396843	253	NM_011150	Lgals3bp	1047.45	30.83
MACS_peak_8843	chr11	118406288	118408094	1806	NM_029502	Cant1	560.94	27.19
MACS_peak_8844	chr11	118410624	118411511	887	uc007mpf.2	Cant1	326.45	17.2
MACS_peak_8846	chr11	118447800	118451782	3982	NM_019959	C1qtnf1	2173.25	21.01
MACS_peak_8851	chr11	119027898	119029678	1780	NM_007623	Cbx2	1058.11	26.72
MACS_peak_8852	chr11	119036853	119039519	2666	ENSMUST00000026663	Cbx8	2468.62	63.06
MACS_peak_8853	chr11	119079760	119082301	2541	NM_007625	Cbx4	3100	66.54
MACS_peak_8854	chr11	119085948	119086237	289	NM_007625	Cbx4	1094.06	36.23
MACS_peak_8860	chr11	119267962	119268222	260	ENSMUST00000106259	Gaa	350.48	26.1
MACS_peak_8861	chr11	119270087	119270678	591	NM_008064	Gaa	1564.78	27.7
MACS_peak_8862	chr11	119285004	119285575	571	NM_008064	Gaa	260.46	28.14
MACS_peak_8864	chr11	119374849	119374905	56	NM_178743	Slc26a11	157.64	25.86
MACS_peak_8866	chr11	119393099	119393196	97	ENSMUST00000093902	Rnf213	96.7	24.14
MACS_peak_8867	chr11	119427495	119427669	174	uc007mqo.1	Rnf213	131.86	10.41
MACS_peak_8869	chr11	119434935	119435103	168	ENSMUST00000093902	Rnf213	398.18	18.16
MACS_peak_8870	chr11	119435910	119437060	1150	ENSMUST00000093902	Rnf213	531.19	22.37
MACS_peak_8871	chr11	119440188	119443791	3603	ENSMUST00000093902	Rnf213	3100	23.98
MACS_peak_8872	chr11	119486004	119487418	1414	ENSMUST00000131035	Rnf213	331.55	19.95
MACS_peak_8874	chr11	119507201	119509497	2296	NM_177394	Endov	974.38	43.81
MACS_peak_8876	chr11	119603523	119603971	448	NM_028898	Rptor	52.32	10.36
MACS_peak_8883	chr11	119781740	119782281	541	uc007mqw.1	Rptor	569.86	42.35
MACS_peak_8889	chr11	119897413	119899591	2178	NM_028898	Rptor	480.55	25.64
MACS_peak_8890	chr11	119914014	119914360	346	ENSMUST00000148232	Chmp6	200.55	41.54
MACS_peak_8892	chr11	119918606	119919552	946	NM_001085498	Chmp6	110.78	16.79
MACS_peak_8894	chr11	120006358	120006782	424	NM_001037755	Baiap2	51.65	11.46
MACS_peak_8898	chr11	120065637	120065815	178	NM_009734	Cep131	370.1	32.83
MACS_peak_8899	chr11	120066920	120067038	118	NM_009734	Cep131	324.77	21.21
MACS_peak_8900	chr11	120067945	120068147	202	NM_009734	Cep131	105.51	17.43
MACS_peak_8901	chr11	120068697	120068800	103	NM_009734	Cep131	79.59	15.4
MACS_peak_8903	chr11	120090546	120092012	1466	NM_183137	Enthd2	321.56	21.48
MACS_peak_8904	chr11	120098927	120099065	138	ENSMUST00000106223	1810043H04Rik	233.06	23.53
MACS_peak_8905	chr11	120100173	120100704	531	ENSMUST00000106223	1810043H04Rik	194.3	24.77
MACS_peak_8906	chr11	120104052	120106036	1984	NM_024249	Slc38a10	3100	26.57
MACS_peak_8907	chr11	120110065	120110536	471	NM_024249	Slc38a10	3100	38.62
MACS_peak_8916	chr11	120271358	120273104	1746	NM_198423	Bahcc1	342.66	21.3
MACS_peak_8917	chr11	120274871	120275202	331	NM_198423	Bahcc1	60.15	16.85
MACS_peak_8918	chr11	120276057	120276873	816	NM_198423	Bahcc1	1330.84	51.51
MACS_peak_8921	chr11	120286963	120288104	1141	NM_198423	Bahcc1	296.8	33.7
MACS_peak_8922	chr11	120289676	120290730	1054	NM_198423	Bahcc1	57.41	12.02
MACS_peak_8930	chr11	120437498	120437708	210	ENSMUST00000044271	Nploc4	112.35	27.12
MACS_peak_8931	chr11	120456603	120457162	559	NM_025560	Oxld1	1552.99	75.99
MACS_peak_8934	chr11	120462694	120464358	1664	ENSMUST00000058370	Ccdc137	169.33	23.17
MACS_peak_8935	chr11	120483014	120483975	961	uc007msx.2	Hgs	50.53	12.58
MACS_peak_8937	chr11	120488317	120489065	748	ENSMUST00000043627	Mrpl12	1257.12	21.06
MACS_peak_8938	chr11	120498070	120499646	1576	NM_013770	Slc25a10	130.62	24.98
MACS_peak_8940	chr11	120549974	120550049	75	NM_026814	Ppp1r27	153.18	27.13
MACS_peak_8943	chr11	120610086	120610771	685	NM_024229	Pcyt2	1022.11	59.45
MACS_peak_8952	chr11	120729484	120729825	341	NM_007621	Cbr2	214.23	20.57
MACS_peak_8953	chr11	120780744	120781903	1159	NM_009053	Rfng	2415.55	32.21
MACS_peak_8956	chr11	120824029	120824204	175	NM_007988	Fasn	129.87	12.56
MACS_peak_8968	chr11	120990934	120991333	399	NM_027874	Csnk1d	1049.79	46.04
MACS_peak_8972	chr11	121222587	121224232	1645	ENSMUST00000038709	BC017643	1582.25	29.77
MACS_peak_8973	chr11	121237235	121237351	116	NM_026272	Narf	70.3	14.54
MACS_peak_8974	chr11	121238418	121238517	99	NM_026272	Narf	65.7	18.3
MACS_peak_8979	chr11	121306767	121309896	3129	NM_001080932	Foxk2	812.39	27.68
MACS_peak_8993	chr11	121702410	121702795	385	ENSMUST00000036742	Metrnl	233.82	33.7
MACS_peak_8995	chr11	121707729	121708115	386	NM_144797	Metrnl	1324.28	50.23
MACS_peak_8996	chr11	121715736	121716432	696	NM_144797	Metrnl	939.1	50.61
MACS_peak_9001	chr12	3252611	3252713	102	NM_016676	Rab10	80.67	12.59
MACS_peak_9003	chr12	3365232	3367531	2299	NM_008445	Kif3c	2393.52	24.71
MACS_peak_9004	chr12	3388134	3388257	123	NM_008445	Kif3c	100.42	22.4
MACS_peak_9011	chr12	3474658	3474832	174	uc007mwt.1	Asxl2	68.94	13.94
MACS_peak_9013	chr12	3496224	3497437	1213	ENSMUST00000092003	Asxl2	284.84	19.29
MACS_peak_9014	chr12	3499801	3504033	4232	ENSMUST00000092003	Asxl2	3100	33.28
MACS_peak_9021	chr12	3781105	3781796	691	ENSMUST00000173199	Dtnb	129.94	31.08
MACS_peak_9032	chr12	3906764	3906883	119	NM_007872	Dnmt3a	187.15	17.2
MACS_peak_9033	chr12	3907605	3908778	1173	NM_007872	Dnmt3a	1024.06	39.83
MACS_peak_9044	chr12	4247361	4249750	2389	NM_010881	Ncoa1	1254.36	32.18
MACS_peak_9054	chr12	4294909	4296248	1339	NM_010881	Ncoa1	813.89	25.07
MACS_peak_9057	chr12	4354360	4354509	149	NM_010881	Ncoa1	106.06	13.07
MACS_peak_9067	chr12	4592825	4592927	102	ENSMUST00000170816	Gm3625	62.8	21.79
MACS_peak_9070	chr12	4632935	4633073	138	NM_011365	Itsn2	861.07	40.71
MACS_peak_9071	chr12	4634534	4634797	263	NM_011365	Itsn2	3100	150
MACS_peak_9072	chr12	4635580	4635730	150	NM_011365	Itsn2	282.26	15.78
MACS_peak_9073	chr12	4636546	4636687	141	NM_011365	Itsn2	142.86	8.81
MACS_peak_9077	chr12	4649982	4650119	137	NM_011365	Itsn2	225.44	18.85
MACS_peak_9078	chr12	4652350	4652487	137	NM_011365	Itsn2	490.99	41.77
MACS_peak_9091	chr12	4850126	4852302	2176	NM_173416	BC068281	448.46	33
MACS_peak_9097	chr12	4902219	4902272	53	NM_145441	Ubxn2a	153.15	17.02
MACS_peak_9098	chr12	4907348	4907658	310	ENSMUST00000020962	Ubxn2a	279.55	36.02
MACS_peak_9102	chr12	4941971	4942074	103	NM_001099628	Atad2b	115.29	18.84
MACS_peak_9103	chr12	4943154	4943263	109	NM_001099628	Atad2b	138.75	16.19
MACS_peak_9104	chr12	4944905	4945022	117	NM_001099628	Atad2b	331.62	27.44
MACS_peak_9114	chr12	5017982	5018142	160	NM_001099628	Atad2b	237.09	27.85
MACS_peak_9115	chr12	5024581	5024704	123	NM_001099628	Atad2b	114.51	17.84
MACS_peak_9116	chr12	5027042	5027180	138	NM_001099628	Atad2b	662.86	54.91
MACS_peak_9117	chr12	5031492	5032176	684	NM_001099628	Atad2b	2294.9	110.56
MACS_peak_9142	chr12	8298445	8298952	507	ENSMUST00000037313	Gdf7	52.92	10.46
MACS_peak_9147	chr12	8341831	8343824	1993	NM_021429	Hs1bp3	171.27	16.56
MACS_peak_9148	chr12	8497758	8499985	2227	NM_007483	Rhob	857.87	16.3
MACS_peak_9160	chr12	8791637	8793715	2078	ENSMUST00000020911	Sdc1	103.9	12.6
MACS_peak_9169	chr12	9579094	9579793	699	NM_011859	Osr1	1835.61	30.6
MACS_peak_9170	chr12	9580489	9581500	1011	NM_011859	Osr1	3155.44	44.3
MACS_peak_9173	chr12	10390779	10391226	447	NM_023697	Rdh14	121.56	20.05
MACS_peak_9174	chr12	10394537	10395562	1025	NM_023697	Rdh14	457.79	18.77
MACS_peak_9180	chr12	11241028	11242576	1548	NM_177331	Gen1	227.45	28.75
MACS_peak_9186	chr12	11283070	11283172	102	NM_025695	Smc6	2631.24	27.52
MACS_peak_9187	chr12	11285310	11285987	677	uc007nax.1	Smc6	673.09	25.77
MACS_peak_9188	chr12	11289891	11290056	165	NM_025695	Smc6	2517.74	25.4
MACS_peak_9189	chr12	11297149	11297285	136	NM_025695	Smc6	313.83	14.52
MACS_peak_9190	chr12	11298261	11298342	81	NM_025695	Smc6	222	12.54
MACS_peak_9191	chr12	11299258	11299429	171	NM_025695	Smc6	2192.08	23.65
MACS_peak_9192	chr12	11300570	11300708	138	NM_025695	Smc6	2060.3	29.11
MACS_peak_9193	chr12	11301521	11301667	146	NM_025695	Smc6	376.72	27.52
MACS_peak_9207	chr12	12372746	12374210	1464	NM_029758	Fam49a	54.43	11.21
MACS_peak_9210	chr12	13249103	13249213	110	ENSMUST00000071103	Ddx1	85.69	19.51
MACS_peak_9227	chr12	13583390	13583811	421	NM_027706	Nbas	159.67	21.01
MACS_peak_9245	chr12	16825364	16826752	1388	NM_033270	E2f6	122.58	14.32
MACS_peak_9246	chr12	16894977	16895330	353	NM_009072	Rock2	203.73	24.55
MACS_peak_9248	chr12	16957225	16957305	80	NM_009072	Rock2	297.01	15.21
MACS_peak_9249	chr12	16958627	16958874	247	NM_009072	Rock2	2524.21	20.33
MACS_peak_9250	chr12	16961615	16961775	160	NM_009072	Rock2	381.53	17.35
MACS_peak_9251	chr12	16965467	16965652	185	NM_009072	Rock2	380.4	20.27
MACS_peak_9252	chr12	16966623	16966693	70	NM_009072	Rock2	359.81	12.03
MACS_peak_9253	chr12	16968579	16968766	187	NM_009072	Rock2	2502.16	17.15
MACS_peak_9254	chr12	16971224	16971319	95	NM_009072	Rock2	1275.4	25.67
MACS_peak_9255	chr12	16972660	16972840	180	NM_009072	Rock2	2615.36	36.93
MACS_peak_9257	chr12	16977888	16978301	413	uc007ncj.1	Rock2	752.07	11.21
MACS_peak_9260	chr12	17266551	17266651	100	ENSMUST00000057288	Pdia6	146.87	11.04
MACS_peak_9263	chr12	17405232	17405331	99	NM_001008421	Nol10	65.57	19.75
MACS_peak_9265	chr12	17416713	17416961	248	NM_001008421	Nol10	270.79	15.41
MACS_peak_9349	chr12	21323508	21325626	2118	NM_009615	Adam17	106.72	15.01
MACS_peak_9421	chr12	24654842	24655776	934	NM_178357	Klf11	267.51	18.81
MACS_peak_9422	chr12	24660182	24660780	598	NM_178357	Klf11	58.05	17.14
MACS_peak_9423	chr12	24958934	24959910	976	NM_026037	Mboat2	292.33	32.04
MACS_peak_9424	chr12	24974931	24975062	131	NM_001081378	Kidins220	80.83	19.7
MACS_peak_9427	chr12	25056581	25059557	2976	NM_001081378	Kidins220	3100	42.82
MACS_peak_9436	chr12	27340346	27342718	2372	NM_009234	Sox11	2199.76	60.86
MACS_peak_9442	chr12	28675206	28675372	166	NM_134052	Adi1	995.35	30.61
MACS_peak_9443	chr12	28677777	28677897	120	NM_134052	Adi1	378.34	19.3
MACS_peak_9445	chr12	28746298	28747536	1238	NM_178811	Trappc12	466.17	17.82
MACS_peak_9446	chr12	28750161	28750431	270	NM_178811	Trappc12	126.15	24.47
MACS_peak_9447	chr12	28866920	28867491	571	NM_201357	Tssc1	50.84	15
MACS_peak_9461	chr12	30001920	30003424	1504	NM_181395	Pxdn	2238.87	22.24
MACS_peak_9469	chr12	31318263	31318633	370	NM_008482	Lamb1	77.74	11.94
MACS_peak_9471	chr12	31486846	31488314	1468	NM_134048	Cbll1	1684.13	40.8
MACS_peak_9472	chr12	31492078	31492179	101	NM_001253847	Cbll1	65.47	22.67
MACS_peak_9476	chr12	31640054	31640944	890	NM_028002	Dus4l	163.06	13.65
MACS_peak_9479	chr12	31654689	31654826	137	NM_028002	Dus4l	62.1	21.21
MACS_peak_9502	chr12	32060781	32061296	515	ENSMUST00000036497	Prkar2b	410.72	49
MACS_peak_9503	chr12	32378788	32381006	2218	NM_001162903	Ccdc71l	571.18	27.43
MACS_peak_9532	chr12	33325910	33326332	422	uc007nip.2	Atxn7l1	181.43	18.74
MACS_peak_9536	chr12	33341920	33342195	275	NM_001033436	Atxn7l1	85.69	14.42
MACS_peak_9540	chr12	33366971	33368079	1108	NM_001033436	Atxn7l1	1134.72	27.78
MACS_peak_9542	chr12	33374991	33375659	668	ENSMUST00000125192	Atxn7l1	142.35	19.68
MACS_peak_9547	chr12	33437692	33438496	804	NM_172253	Twistnb	3100	76.72
MACS_peak_9548	chr12	33438652	33439380	728	NM_172253	Twistnb	373.25	19.11
MACS_peak_9549	chr12	33957670	33958638	968	NM_011658	Twist1	3100	63.58
MACS_peak_9557	chr12	35503712	35504976	1264	NM_013464	Ahr	515.89	18.52
MACS_peak_9565	chr12	36156667	36156825	158	NM_025840	Bzw2	88.97	15.4
MACS_peak_9571	chr12	40035582	40036833	1251	NM_007487	Arl4a	1289.72	35.8
MACS_peak_9572	chr12	40037837	40038025	188	ENSMUST00000101472	Arl4a	142.76	22.95
MACS_peak_9622	chr12	44205896	44207405	1509	NM_013760	Dnajb9	1367.52	19.78
MACS_peak_9623	chr12	44208086	44208313	227	NM_013760	Dnajb9	1859.63	30.56
MACS_peak_9624	chr12	44209939	44210068	129	NM_013760	Dnajb9	1462.31	24.74
MACS_peak_9626	chr12	44269153	44269301	148	NM_026164	Pnpla8	138.75	18.23
MACS_peak_8	chr1	4776200	4776801	601	NM_001177658	Mrpl15	65.38	11.66
MACS_peak_11	chr1	4785572	4785739	167	ENSMUST00000156816	Mrpl15	349.13	25.79
MACS_peak_30	chr1	6239951	6240378	427	NM_009826	Rb1cc1	430.47	14.85
MACS_peak_31	chr1	6243905	6244275	370	uc007afs.1	Rb1cc1	57.63	9.94
MACS_peak_32	chr1	6248275	6250167	1892	NM_009826	Rb1cc1	3100	32.12
MACS_peak_39	chr1	7088962	7089216	254	NM_183028	Pcmtd1	198.48	36.89
MACS_peak_41	chr1	7120193	7120615	422	NM_183028	Pcmtd1	386.87	19.44
MACS_peak_45	chr1	7163247	7163371	124	NM_183028	Pcmtd1	148.34	21.17
MACS_peak_46	chr1	7169514	7170747	1233	NM_183028	Pcmtd1	474.72	24.21
MACS_peak_50	chr1	9545407	9547455	2048	NM_021511	Rrs1	3100	93.91
MACS_peak_60	chr1	9723715	9725350	1635	NM_173443	Vcpip1	2242.99	36.69
MACS_peak_61	chr1	9736965	9737052	87	NM_173443	Vcpip1	68.42	7.56
MACS_peak_62	chr1	9745449	9748382	2933	NM_173443	Vcpip1	3100	24.92
MACS_peak_71	chr1	10066425	10067183	758	uc007ahh.1	Cspp1	91.25	13.55
MACS_peak_74	chr1	10082252	10082346	94	NM_026493	Cspp1	164.39	25.27
MACS_peak_77	chr1	10112392	10112542	150	NM_026493	Cspp1	291.32	30.16
MACS_peak_80	chr1	10209424	10209701	277	NM_001102430	Arfgef1	162.81	13.42
MACS_peak_81	chr1	10213043	10213223	180	NM_001102430	Arfgef1	98.96	9.37
MACS_peak_109	chr1	12838358	12838611	253	NM_172294	Sulf1	166.52	16.52
MACS_peak_110	chr1	12839828	12839925	97	NM_172294	Sulf1	333.21	25.86
MACS_peak_111	chr1	12842648	12842824	176	NM_172294	Sulf1	266	23.75
MACS_peak_115	chr1	12858811	12860372	1561	NM_172294	Sulf1	254.33	22.8
MACS_peak_120	chr1	13166715	13167106	391	uc007aip.1	Ncoa2	60.77	13.89
MACS_peak_121	chr1	13174078	13175348	1270	NM_008678	Ncoa2	3100	48.17
MACS_peak_123	chr1	13221306	13221479	173	NM_008678	Ncoa2	134.31	20
MACS_peak_132	chr1	14169011	14170996	1985	NM_010164	Eya1	178.73	14.05
MACS_peak_154	chr1	15838181	15838288	107	NM_009352	Terf1	94.88	19.17
MACS_peak_156	chr1	15842920	15843589	669	NM_009352	Terf1	104.99	15.91
MACS_peak_181	chr1	16656991	16657042	51	uc007ajw.1	Tceb1	111.74	18.75
MACS_peak_182	chr1	16676967	16678238	1271	NM_026392	Tmem70	1014.14	28.76
MACS_peak_212	chr1	20934581	20938756	4175	NM_028829	Paqr8	1399.68	25.28
MACS_peak_214	chr1	20996295	20997861	1566	ENSMUST00000037998	Tram2	268.25	20.44
MACS_peak_215	chr1	20998473	21001635	3162	ENSMUST00000037998	Tram2	55.29	17.21
MACS_peak_218	chr1	21398958	21403125	4167	NM_023872	Kcnq5	593.15	46.14
MACS_peak_282	chr1	23369238	23370448	1210	NM_001081079	Ogfrl1	857.71	31.97
MACS_peak_287	chr1	23859022	23859113	91	NM_028534	Smap1	283.07	12.92
MACS_peak_288	chr1	23866216	23866297	81	NM_028534	Smap1	1795.12	33.97
MACS_peak_289	chr1	23877708	23877794	86	NM_028534	Smap1	427.72	14.46
MACS_peak_291	chr1	23922037	23922339	302	NM_028534	Smap1	291.8	29.04
MACS_peak_292	chr1	24028199	24030564	2365	uc007amk.2	Fam135a	1973.84	33.17
MACS_peak_327	chr1	30802341	30805942	3601	NM_001081080	Phf3	3100	87.68
MACS_peak_328	chr1	30813570	30814091	521	uc007anf.1	Phf3	71.01	13.45
MACS_peak_330	chr1	30821130	30821314	184	NM_001081080	Phf3	321.41	10.48
MACS_peak_331	chr1	30824209	30824519	310	NM_001081080	Phf3	1148.58	15.62
MACS_peak_332	chr1	30829842	30831559	1717	NM_001081080	Phf3	3100	43.46
MACS_peak_364	chr1	33719881	33720173	292	ENSMUST00000088287	Rab23	318.51	46.67
MACS_peak_365	chr1	33721607	33721699	92	NM_008999	Rab23	164.33	15.45
MACS_peak_368	chr1	33739252	33741060	1808	NM_008999	Rab23	195.9	8.99
MACS_peak_370	chr1	33757578	33757794	216	ENSMUST00000044691	Bag2	294.89	28.38
MACS_peak_371	chr1	33776268	33777863	1595	NM_133817	Zfp451	2640.23	28.96
MACS_peak_374	chr1	33800674	33803613	2939	ENSMUST00000044455	Zfp451	1258.12	19.6
MACS_peak_375	chr1	33805338	33805419	81	NM_133817	Zfp451	179.3	14.06
MACS_peak_376	chr1	33814337	33814595	258	NM_133817	Zfp451	545.78	32.78
MACS_peak_403	chr1	34173001	34173085	84	NM_010081	Dst	320.75	8.34
MACS_peak_404	chr1	34174114	34174222	108	NM_010081	Dst	1984.79	18.28
MACS_peak_405	chr1	34177795	34180498	2703	NM_010081	Dst	2485.73	23.62
MACS_peak_406	chr1	34184015	34184144	129	NM_133833	Dst	1086.59	10.35
MACS_peak_407	chr1	34185961	34186050	89	NM_133833	Dst	343.86	9.16
MACS_peak_408	chr1	34186818	34186951	133	NM_133833	Dst	952.71	12.38
MACS_peak_409	chr1	34187971	34193263	5292	NM_134448	Dst	3100	32.26
MACS_peak_410	chr1	34197200	34197353	153	NM_133833	Dst	1371.89	21.54
MACS_peak_411	chr1	34199291	34199558	267	NM_133833	Dst	3100	31.34
MACS_peak_412	chr1	34200869	34201415	546	NM_133833	Dst	1197.59	22.78
MACS_peak_413	chr1	34225508	34226004	496	NM_133833	Dst	3100	20.37
MACS_peak_414	chr1	34227774	34229246	1472	NM_133833	Dst	3100	42.98
MACS_peak_417	chr1	34307329	34308662	1333	NM_133833	Dst	122.41	15.17
MACS_peak_427	chr1	36103512	36106446	2934	NM_015818	Hs6st1	3100	38.99
MACS_peak_429	chr1	36146031	36146185	154	NM_198899	Uggt1	1224.46	12.62
MACS_peak_432	chr1	36244069	36244305	236	ENSMUST00000046875	Uggt1	93.19	17.5
MACS_peak_436	chr1	36318991	36321925	2934	NM_145996	Arid5a	528.3	17.88
MACS_peak_437	chr1	36322500	36323557	1057	NM_145996	Arid5a	141	24.23
MACS_peak_438	chr1	36335729	36337651	1922	NM_172652	Kansl3	2159.36	42.31
MACS_peak_441	chr1	36471596	36473085	1489	NM_033570	Cnnm4	1063.22	23.4
MACS_peak_447	chr1	36511866	36512231	365	ENSMUST00000001166	Cnnm3	101.58	18.27
MACS_peak_448	chr1	36512429	36513153	724	NM_053186	Cnnm3	946.53	46.97
MACS_peak_449	chr1	36518951	36519095	144	NM_053186	Cnnm3	53.76	13.59
MACS_peak_450	chr1	36525165	36525871	706	NM_053186	Cnnm3	100.62	15.1
MACS_peak_451	chr1	36548719	36550368	1649	NM_001126047	Sema4c	3100	94.94
MACS_peak_455	chr1	36691486	36691689	203	NM_009942	Cox5b	1075.53	17.06
MACS_peak_456	chr1	36792203	36793205	1002	NM_018872	Tmem131	109.76	8.19
MACS_peak_458	chr1	36807883	36808476	593	NM_018872	Tmem131	2477.37	31.67
MACS_peak_466	chr1	37398765	37399118	353	uc007ark.1	Inpp4a	51.63	13.94
MACS_peak_468	chr1	37419122	37420627	1505	NM_198006	Coa5	114.25	18.97
MACS_peak_469	chr1	37428341	37428425	84	NM_198006	Coa5	138.12	8.56
MACS_peak_470	chr1	37430169	37430493	324	ENSMUST00000027285	Unc50	369.96	29.47
MACS_peak_480	chr1	37874863	37876488	1625	ENSMUST00000041621	Lipt1	452.43	18.74
MACS_peak_483	chr1	37885214	37885316	102	NM_026913	Mitd1	928.51	72.46
MACS_peak_484	chr1	37890159	37890411	252	NM_026913	Mitd1	550.58	34.42
MACS_peak_487	chr1	37998009	37998324	315	NM_198303	Eif5b	3100	201.59
MACS_peak_488	chr1	38017805	38017931	126	NM_198303	Eif5b	3100	62.19
MACS_peak_489	chr1	38018864	38019534	670	NM_198303	Eif5b	3100	121.79
MACS_peak_490	chr1	38021593	38021811	218	NM_198303	Eif5b	3100	156.08
MACS_peak_491	chr1	38032276	38032375	99	NM_198303	Eif5b	3100	89.84
MACS_peak_492	chr1	38033067	38033157	90	NM_198303	Eif5b	3100	98.14
MACS_peak_493	chr1	38034028	38034103	75	NM_198303	Eif5b	1446.74	49.61
MACS_peak_494	chr1	38035992	38036273	281	NM_198303	Eif5b	3100	52.47
MACS_peak_495	chr1	38037546	38037657	111	NM_198303	Eif5b	545.24	22.01
MACS_peak_496	chr1	38063114	38063314	200	NM_019570	Rev1	679.14	18.49
MACS_peak_498	chr1	38087970	38088674	704	NM_019570	Rev1	1742.41	22.56
MACS_peak_499	chr1	38092062	38092215	153	NM_019570	Rev1	104.33	15.95
MACS_peak_500	chr1	38108403	38108467	64	NM_019570	Rev1	282.4	26.87
MACS_peak_501	chr1	38129461	38129662	201	NM_019570	Rev1	429.66	46.41
MACS_peak_503	chr1	38209552	38210567	1015	NM_001290814	Aff3	340.56	24.69
MACS_peak_514	chr1	38987813	38987849	36	NM_026850	Pdcl3	2641.94	112.93
MACS_peak_515	chr1	38991245	38991375	130	NM_026850	Pdcl3	1234.75	43.7
MACS_peak_518	chr1	39546038	39546871	833	NM_028043	Cnot11	50.68	10.93
MACS_peak_525	chr1	39985181	39985260	79	NM_008696	Map4k4	195.34	10.82
MACS_peak_526	chr1	39986624	39986800	176	NM_008696	Map4k4	3100	50.33
MACS_peak_527	chr1	39988969	39989042	73	NM_008696	Map4k4	3100	40.36
MACS_peak_528	chr1	39990088	39990299	211	NM_008696	Map4k4	3100	266.95
MACS_peak_529	chr1	39997020	39997182	162	NM_008696	Map4k4	3100	257.18
MACS_peak_530	chr1	40000530	40000749	219	uc007ats.1	Map4k4	572.79	20
MACS_peak_532	chr1	40024628	40026310	1682	NM_008696	Map4k4	439.42	23.69
MACS_peak_538	chr1	40310285	40310429	144	NM_008362	Il1r1	402.25	43.44
MACS_peak_539	chr1	40312974	40316198	3224	ENSMUST00000114795	Il1r1	440.66	17.32
MACS_peak_546	chr1	43051557	43051966	409	NM_001013025	Tgfbrap1	88.66	19.78
MACS_peak_548	chr1	43075054	43075952	898	uc007avh.1	Tgfbrap1	490.92	22.94
MACS_peak_550	chr1	43098299	43098622	323	NM_001013025	Tgfbrap1	493.01	62.85
MACS_peak_551	chr1	43100714	43100881	167	NM_133818	AI597479	250.91	16.7
MACS_peak_552	chr1	43110997	43111373	376	NM_133818	AI597479	84.74	12.73
MACS_peak_554	chr1	43163701	43163961	260	NM_010212	Fhl2	324.89	24.34
MACS_peak_555	chr1	43189120	43189758	638	uc007avm.2	Rpl29	3100	50.42
MACS_peak_558	chr1	43553860	43554582	722	NM_010879	Nck2	376.49	23.05
MACS_peak_568	chr1	43827614	43827800	186	ENSMUST00000126008	Uxs1	93.99	14.32
MACS_peak_572	chr1	44126265	44126866	601	NM_144558	Bivm	106.81	17.86
[truncated: 10,182 more rows]

## Sheet: control-B
Table S3.2 The detailed information of m6A peaks in B sample of control group
PeakID	Chrom	txStart	txEnd	Peak_length	Transcript_id	GeneName	-10*log10(P-value)	Fold_enrichment
MACS_peak_1422	chr1	64791625	64795214	3589	NM_001039493	Plekhm3	141.94	51.67
MACS_peak_1427	chr1	64921549	64922482	933	NM_001039493	Plekhm3	451.46	31.51
MACS_peak_1428	chr1	64937696	64938539	843	NM_001039493	Plekhm3	653.86	41.05
MACS_peak_1439	chr1	65246061	65247218	1157	NM_011086	Pikfyve	340.65	20.31
MACS_peak_1462	chr1	66800741	66802168	1427	uc007biq.2	Kansl1l	100.82	15.11
MACS_peak_1511	chr1	71074542	71075480	938	NM_007525	Bard1	233.16	33.72
MACS_peak_1535	chr1	72585637	72586404	767	NM_018817	Smarcal1	594.98	62.6
MACS_peak_1561	chr1	73913614	73914674	1060	NM_027884	Tns1	848.7	139.04
MACS_peak_1562	chr1	73924705	73925617	912	NM_027884	Tns1	140.44	27.76
MACS_peak_1564	chr1	73952420	73953950	1530	NM_027884	Tns1	309.96	40.43
MACS_peak_1567	chr1	74284502	74284738	236	NM_146110	Aamp	966.58	36.56
MACS_peak_1576	chr1	74566051	74567702	1651	ENSMUST00000067916	Plcd4	124.63	27.24
MACS_peak_1577	chr1	74568550	74568656	106	NM_029888	Zfp142	75.67	22.29
MACS_peak_1578	chr1	74569678	74572583	2905	NM_029888	Zfp142	2334.85	47.82
MACS_peak_1579	chr1	74575779	74576604	825	NM_029888	Zfp142	112.93	19.47
MACS_peak_1580	chr1	74578122	74578287	165	NM_029888	Zfp142	71.78	33.45
MACS_peak_1587	chr1	74661744	74661889	145	ENSMUST00000042125	Ttll4	64.47	33.81
MACS_peak_1589	chr1	74678897	74680463	1566	NM_001014974	Ttll4	608.21	42.34
MACS_peak_1600	chr1	75213813	75215606	1793	NM_011494	Stk16	2109.11	100.32
MACS_peak_1605	chr1	75367008	75367819	811	NM_010043	Des	148.19	36.13
MACS_peak_1607	chr1	75387797	75389104	1307	NM_007463	Speg	1738.55	152.82
MACS_peak_1609	chr1	75421559	75423528	1969	NM_007463	Speg	319.01	66.39
MACS_peak_1610	chr1	75431258	75432320	1062	ENSMUST00000087122	Speg	607.06	71.79
MACS_peak_1613	chr1	75474568	75476226	1658	NM_001001565	Chpf	1885.63	50.73
MACS_peak_1639	chr1	77506547	77507211	664	NM_007936	Epha4	376.64	38.3
MACS_peak_1664	chr1	78664325	78667601	3276	NM_001001981	Utp14b	1579.59	39.77
MACS_peak_1667	chr1	78681592	78682010	418	NM_028817	Acsl3	105.64	21.13
MACS_peak_1669	chr1	78705233	78705391	158	NM_028817	Acsl3	98.53	22.51
MACS_peak_1670	chr1	78706257	78707191	934	NM_028817	Acsl3	57.23	20.19
MACS_peak_1685	chr1	79777857	79778512	655	uc007bqx.1	Mrpl44	81.9	21.57
MACS_peak_1695	chr1	80266473	80267287	814	ENSMUST00000163119	Cul3	254.86	19.69
MACS_peak_1696	chr1	80269209	80269355	146	NM_016716	Cul3	467.37	20.57
MACS_peak_1720	chr1	82286776	82291439	4663	NM_010570	Irs1	1055.25	36.57
MACS_peak_1721	chr1	82340318	82340830	512	NM_029777	Rhbdd1	180.49	25.74
MACS_peak_1751	chr1	84036507	84038507	2000	NM_001003948	Pid1	133.98	14.39
MACS_peak_1775	chr1	84793524	84794327	803	NM_133975	Trip12	1541.68	38.72
MACS_peak_1776	chr1	84814822	84814969	147	NM_133975	Trip12	215.51	24.91
MACS_peak_1814	chr1	85083068	85083113	45	ENSMUST00000161724	A530032D15Rik	58.88	21.61
MACS_peak_1816	chr1	85088138	85088816	678	NM_213615	A530032D15Rik	194	54.49
MACS_peak_1819	chr1	85099476	85099648	172	NM_213615	A530032D15Rik	664.01	95.2
MACS_peak_1820	chr1	85100531	85100694	163	NM_213615	A530032D15Rik	63.4	26.62
MACS_peak_1824	chr1	85112266	85112609	343	ENSMUST00000161267	C130026I21Rik	82.34	26.93
MACS_peak_1851	chr1	85212626	85213454	828	NM_001081746	Gm7609	65.66	34.76
MACS_peak_1867	chr1	85261834	85262070	236	ENSMUST00000162421	C130026I21Rik	94.54	22.55
MACS_peak_1925	chr1	85549663	85551971	2308	uc007btx.1	Csprs	58.34	19.42
MACS_peak_1939	chr1	85589113	85589191	78	NM_030194	Sp110	351.16	71.71
MACS_peak_1953	chr1	85621653	85621707	54	NM_001013817	Sp140	202.71	36.01
MACS_peak_1972	chr1	85717845	85718368	523	NM_177055	A630001G21Rik	104.37	32.81
MACS_peak_1976	chr1	85793440	85793821	381	ENSMUST00000113360	Cab39	52.62	23.75
MACS_peak_1978	chr1	85849032	85850372	1340	NM_133781	Cab39	248.25	24.21
MACS_peak_1983	chr1	86132713	86132800	87	NM_027357	Psmd1	470.45	38.06
MACS_peak_1985	chr1	86136962	86137116	154	NM_027357	Psmd1	278.75	53.44
MACS_peak_1987	chr1	86348942	86350696	1754	NM_010880	Ncl	3100	58.16
MACS_peak_1988	chr1	86356956	86357452	496	NM_010880	Ncl	3100	125.75
MACS_peak_1989	chr1	86359205	86359438	233	NM_010880	Ncl	3100	60.62
MACS_peak_1995	chr1	86526735	86526950	215	NM_008972	Ptma	3100	79.66
MACS_peak_1996	chr1	86529964	86530698	734	NM_008972	Ptma	3100	37.93
MACS_peak_2025	chr1	87213938	87214495	557	NM_001039169	Eif4e2	176.87	34.38
MACS_peak_2027	chr1	87237845	87239591	1746	NM_023314	Eif4e2	232.11	14.61
MACS_peak_2033	chr1	87403666	87403846	180	NM_146112	Gigyf2	464.03	28.5
MACS_peak_2034	chr1	87406776	87407201	425	uc007bwv.1	Gigyf2	288.54	23.46
MACS_peak_2038	chr1	87423180	87423281	101	NM_146112	Gigyf2	437.4	61.25
MACS_peak_2039	chr1	87425064	87425226	162	NM_146112	Gigyf2	2966.55	81.92
MACS_peak_2040	chr1	87428569	87428728	159	NM_146112	Gigyf2	3100	278.53
MACS_peak_2041	chr1	87433679	87433916	237	NM_146112	Gigyf2	425.47	75.71
MACS_peak_2058	chr1	88106938	88107799	861	ENSMUST00000113137	Ugt1a6b	98.57	38.33
MACS_peak_2091	chr1	88699278	88702221	2943	ENSMUST00000159814	Arl4c	1025.64	56.43
MACS_peak_2099	chr1	89143549	89145906	2357	NM_133816	Sh3bp4	1706.85	30.99
MACS_peak_2100	chr1	89152199	89152388	189	NM_133816	Sh3bp4	99.25	19.47
MACS_peak_2101	chr1	89153126	89154102	976	ENSMUST00000066279	Sh3bp4	370.92	28.84
MACS_peak_2115	chr1	89888690	89891583	2893	NM_178119	Agap1	218.25	19.6
MACS_peak_2124	chr1	90612173	90613341	1168	NM_133805	Cops8	1077.68	23.66
MACS_peak_2127	chr1	90998726	90998893	167	NM_001111312	Lrrfip1	117.72	31.93
MACS_peak_2136	chr1	91105126	91105297	171	NM_008515	Lrrfip1	727.8	53.72
MACS_peak_2137	chr1	91107297	91107390	93	NM_008515	Lrrfip1	79.35	19.48
MACS_peak_2138	chr1	91112155	91112297	142	NM_008515	Lrrfip1	239.79	24.92
MACS_peak_2139	chr1	91114595	91117322	2727	NM_001111311	Lrrfip1	3100	67.69
MACS_peak_2140	chr1	91122421	91122539	118	NM_008515	Lrrfip1	253.05	31.09
MACS_peak_2141	chr1	91125640	91125745	105	NM_008515	Lrrfip1	352.73	31.15
MACS_peak_2142	chr1	91128085	91128944	859	NM_008515	Lrrfip1	224.62	19.23
MACS_peak_2148	chr1	91309880	91311330	1450	uc007cae.1	Scly	363.12	25.88
MACS_peak_2149	chr1	91320076	91321080	1004	NM_016717	Scly	59.87	23.12
MACS_peak_2158	chr1	91499501	91499663	162	NM_028718	Traf3ip1	106.99	43.22
MACS_peak_2159	chr1	91501004	91501424	420	NM_028718	Traf3ip1	3100	297.81
MACS_peak_2170	chr1	91932748	91933386	638	NM_207225	Hdac4	290.91	27.43
MACS_peak_2180	chr1	92439405	92439907	502	ENSMUST00000027478	Ndufa10	56.62	12.72
MACS_peak_2183	chr1	92473662	92473830	168	ENSMUST00000027478	Ndufa10	69.23	28.5
MACS_peak_2190	chr1	92919561	92920841	1280	ENSMUST00000027487	Rnpepl1	924.77	37.26
MACS_peak_2199	chr1	93296266	93301065	4799	ENSMUST00000062202	Sned1	304.96	44.09
MACS_peak_2203	chr1	93320774	93322222	1448	NM_080850	Pask	317.2	36.79
MACS_peak_2204	chr1	93343170	93343711	541	ENSMUST00000027494	Ppp1r7	427.71	98.96
MACS_peak_2205	chr1	93346155	93346287	132	NM_023200	Ppp1r7	261.27	69.83
MACS_peak_2207	chr1	93350324	93350380	56	NM_023200	Ppp1r7	113.35	41.02
MACS_peak_2209	chr1	93364889	93367647	2758	ENSMUST00000027494	Ppp1r7	148.39	20.91
MACS_peak_2213	chr1	93635297	93635479	182	ENSMUST00000133769	Stk25	76.3	26.06
MACS_peak_2216	chr1	93749846	93750985	1139	NM_025920	Thap4	100.82	16.65
MACS_peak_2225	chr1	93818280	93819942	1662	NM_025454	Ing5	70.63	32
MACS_peak_2228	chr1	93850566	93852323	1757	ENSMUST00000097633	D2hgdh	89.74	27.6
MACS_peak_2231	chr1	93916511	93917892	1381	uc007ceq.2	D2hgdh	143	43.45
MACS_peak_2277	chr1	97024680	97025928	1248	ENSMUST00000054664	Gm6430	1586.99	123.54
MACS_peak_2283	chr1	97645253	97646361	1108	NM_133825	D1Ertd622e	178.16	17.99
MACS_peak_2289	chr1	97761424	97761821	397	NM_173760	Ppip5k2	393.09	43.28
MACS_peak_2290	chr1	97769854	97770411	557	ENSMUST00000042509	Ppip5k2	75.69	34.13
MACS_peak_2292	chr1	97777763	97778139	376	uc007cfm.1	Gin1	177.12	25.3
MACS_peak_2408	chr1	105282464	105284954	2490	NM_178779	Rnf152	50.72	20.45
MACS_peak_2419	chr1	105566147	105566250	103	NM_013784	Pign	240.76	25.64
MACS_peak_2427	chr1	105663860	105664633	773	NM_029349	2310035C23Rik	99.16	41.72
MACS_peak_2436	chr1	105990569	105991707	1138	NM_001122675	Zcchc2	172.78	29.93
MACS_peak_2441	chr1	106029751	106034079	4328	NM_001122675	Zcchc2	119.59	24.35
MACS_peak_2446	chr1	106172128	106173447	1319	NM_133821	Phlpp1	191.29	33.2
MACS_peak_2458	chr1	106392128	106394250	2122	ENSMUST00000061047	Phlpp1	353.62	45.62
MACS_peak_2463	chr1	106541333	106543398	2065	NM_009741	Bcl2	776.63	46.51
MACS_peak_2471	chr1	106711950	106714290	2340	NM_177410	Bcl2	516.32	23.77
MACS_peak_2472	chr1	106724501	106725021	520	NM_027534	Kdsr	126.17	19.25
MACS_peak_2532	chr1	111858701	111863640	4939	NM_001081316	Dsel	70.97	17.65
MACS_peak_2627	chr1	118419439	118419918	479	NM_029709	Clasp1	150.71	18.99
MACS_peak_2636	chr1	118834242	118837623	3381	NM_001081125	Gli2	73.22	22.55
MACS_peak_2644	chr1	119415464	119418097	2633	NM_008381	Inhbb	2599.44	35.1
MACS_peak_2645	chr1	119420626	119422248	1622	NM_008381	Inhbb	51.89	15.17
MACS_peak_2656	chr1	119667513	119667649	136	NM_019933	Ptpn4	60.8	19.3
MACS_peak_2669	chr1	119909341	119911154	1813	NM_175106	Tmem177	145.3	19.86
MACS_peak_2683	chr1	120602417	120603921	1504	ENSMUST00000079721	En1	1169.76	159.27
MACS_peak_2684	chr1	120606872	120608200	1328	ENSMUST00000079721	En1	3100	92.58
MACS_peak_2698	chr1	121319596	121319972	376	NM_133748	Insig2	225.4	31.14
MACS_peak_2699	chr1	121327690	121328024	334	NM_133748	Insig2	475.94	91.5
MACS_peak_2701	chr1	121456094	121456171	77	NM_029955	Ccdc93	55.82	25.05
MACS_peak_2715	chr1	121565880	121566168	288	NM_025860	Ddx18	1656.21	48.44
MACS_peak_2716	chr1	121567790	121567989	199	ENSMUST00000001724	Ddx18	694.52	74.62
MACS_peak_2791	chr1	125676994	125678192	1198	ENSMUST00000027581	Gpr39	196.4	32.43
MACS_peak_2798	chr1	125871953	125873571	1618	ENSMUST00000159417	Lypd1	1143.18	36.67
MACS_peak_2854	chr1	127802161	127804964	2803	ENSMUST00000027587	Ccnt2	811.81	35.8
MACS_peak_2857	chr1	127821976	127824397	2421	NM_011737	Map3k19	153.94	21.92
MACS_peak_2862	chr1	127927948	127928121	173	NM_178690	Rab3gap1	111.98	22.92
MACS_peak_2863	chr1	127930706	127931078	372	NM_178690	Rab3gap1	64.78	24.59
MACS_peak_2871	chr1	128175091	128175232	141	NM_181750	R3hdm1	135.39	28.1
MACS_peak_2872	chr1	128178882	128178991	109	NM_181750	R3hdm1	768.15	52.53
MACS_peak_2875	chr1	128244180	128244552	372	NM_026390	Ubxn4	160	24.24
MACS_peak_2876	chr1	128258831	128259003	172	NM_026390	Ubxn4	649.96	25.83
MACS_peak_2877	chr1	128260833	128260888	55	NM_026390	Ubxn4	1744.23	75.36
MACS_peak_2878	chr1	128262792	128262957	165	NM_026390	Ubxn4	2710.97	81.47
MACS_peak_2879	chr1	128266289	128266414	125	NM_026390	Ubxn4	280.4	30.42
MACS_peak_2883	chr1	128415353	128415411	58	NM_145507	Dars	121.64	32.68
MACS_peak_2884	chr1	128417151	128417416	265	NM_145507	Dars	176.33	41.8
MACS_peak_2922	chr1	130717326	130717811	485	NM_178691	Yod1	143.83	26.47
MACS_peak_2923	chr1	130718715	130720166	1451	NM_178691	Yod1	94.66	14.73
MACS_peak_2933	chr1	131128440	131130245	1805	NM_145508	Dyrk3	345.68	25.65
MACS_peak_2958	chr1	131524937	131525593	656	NM_001081011	Srgap2	481.16	36.76
MACS_peak_2959	chr1	131527902	131528852	950	ENSMUST00000068613	Fam72a	195.59	81.57
MACS_peak_2968	chr1	131830010	131830990	980	NM_173865	Slc41a1	484.06	33.52
MACS_peak_2972	chr1	131910457	131910750	293	NM_175294	Nucks1	146.33	21.69
MACS_peak_2973	chr1	131919004	131919054	50	NM_175294	Nucks1	309.61	42.4
MACS_peak_2974	chr1	131921942	131922048	106	NM_175294	Nucks1	1653.4	77.27
MACS_peak_2975	chr1	131924585	131924641	56	NM_175294	Nucks1	1183.63	63.81
MACS_peak_2976	chr1	131928063	131928216	153	NM_175294	Nucks1	2254.37	62.84
MACS_peak_2977	chr1	131929612	131929762	150	NM_175294	Nucks1	76.53	22
MACS_peak_2980	chr1	132017592	132018462	870	NM_007923	Elk4	878.75	24.78
MACS_peak_2990	chr1	132298655	132299652	997	NM_144810	Klhdc8a	144.05	34.17
MACS_peak_2991	chr1	132304598	132305651	1053	NM_144810	Klhdc8a	134.81	25
MACS_peak_2994	chr1	132331320	132333092	1772	NM_028778	Nuak2	189.09	26.83
MACS_peak_2998	chr1	132380656	132381181	525	NM_178874	Tmcc2	317.39	46.67
MACS_peak_2999	chr1	132390976	132391281	305	NM_178874	Tmcc2	1169.96	103.97
MACS_peak_3003	chr1	132449311	132449975	664	NM_172516	Dstyk	357.7	38.33
MACS_peak_3006	chr1	132503763	132505137	1374	NM_172517	Rbbp5	231.31	27.71
MACS_peak_3007	chr1	132507164	132508558	1394	NM_029025	Tmem81	153.34	37.99
MACS_peak_3018	chr1	132990446	132992225	1779	NM_008575	Mdm4	90.62	24.96
MACS_peak_3023	chr1	133131211	133133615	2404	NM_133819	Ppp1r15b	1559.6	27.82
MACS_peak_3026	chr1	133299708	133301580	1872	NM_182930	Plekha6	229.64	48.31
MACS_peak_3031	chr1	133619870	133621801	1931	NM_144530	Zc3h11a	491.81	42.48
MACS_peak_3033	chr1	133626766	133627270	504	NM_144530	Zc3h11a	2161.02	31.5
MACS_peak_3039	chr1	133753088	133753749	661	uc007cqu.3	Atp2b4	381.53	73.28
MACS_peak_3042	chr1	133911330	133912781	1451	NM_054077	Prelp	79.57	33.85
MACS_peak_3043	chr1	133914444	133915421	977	NM_054077	Prelp	3233.06	211.28
MACS_peak_3052	chr1	134076245	134077703	1458	NM_007570	Btg2	256.45	34.23
MACS_peak_3053	chr1	134078911	134079155	244	NM_007570	Btg2	63.61	24.88
MACS_peak_3057	chr1	134494659	134494809	150	NM_145510	Rabif	62.3	26.97
MACS_peak_3060	chr1	134593328	134593463	135	NM_152895	Kdm5b	148.56	44.29
MACS_peak_3061	chr1	134597582	134597692	110	NM_152895	Kdm5b	162.58	30.53
MACS_peak_3063	chr1	134627264	134627376	112	NM_152895	Kdm5b	109.53	28.2
MACS_peak_3064	chr1	134628597	134628752	155	NM_152895	Kdm5b	95.52	28.51
MACS_peak_3065	chr1	134630432	134631522	1090	uc007csg.2	Kdm5b	403.45	30.45
MACS_peak_3079	chr1	135146823	135147100	277	ENSMUST00000027684	Arl8a	50.56	18.35
MACS_peak_3082	chr1	135324806	135325270	464	ENSMUST00000059352	Lmod1	214.65	37.58
MACS_peak_3086	chr1	135363669	135365169	1500	NM_053106	Lmod1	553.58	42.34
MACS_peak_3087	chr1	135366081	135366984	903	NM_053106	Lmod1	79.69	30.35
MACS_peak_3090	chr1	135440126	135441779	1653	NM_173437	Nav1	297.24	32.55
MACS_peak_3091	chr1	135470479	135471170	691	NM_173437	Nav1	510.42	73.91
MACS_peak_3095	chr1	135584554	135585709	1155	uc007ctk.1	Nav1	403.6	69.83
MACS_peak_3100	chr1	135729146	135729274	128	ENSMUST00000027677	Csrp1	550.05	65.36
MACS_peak_3101	chr1	135766084	135766894	810	NM_013750	Phlda3	492.45	28.22
MACS_peak_3102	chr1	135768477	135769136	659	ENSMUST00000038945	Phlda3	527.59	23.7
MACS_peak_3116	chr1	136152196	136152415	219	NM_001039472	Kif21b	905.06	43.82
MACS_peak_3117	chr1	136154103	136154295	192	NM_001039472	Kif21b	346.14	65.55
MACS_peak_3124	chr1	136270063	136271147	1084	NM_001081360	Camsap2	294.63	30.78
MACS_peak_3125	chr1	136276537	136276758	221	NM_001081360	Camsap2	1181.32	39.53
MACS_peak_3126	chr1	136280305	136282499	2194	NM_001081360	Camsap2	3100	45.37
MACS_peak_3129	chr1	136345298	136346104	806	NM_001081360	Camsap2	165.82	24.5
MACS_peak_3130	chr1	136416581	136417792	1211	uc007cut.1	Ddx59	330.93	41.67
MACS_peak_3132	chr1	136467847	136469174	1327	NM_001287179	Kif14	195.66	23.23
MACS_peak_3134	chr1	136527245	136527889	644	NM_001287179	Kif14	61.41	20.67
MACS_peak_3135	chr1	136625267	136628788	3521	NM_001160251	Zfp281	2174.88	38.11
MACS_peak_3186	chr1	139169755	139171225	1470	NM_181347	Dennd1b	850.38	50.2
MACS_peak_3189	chr1	139423033	139424267	1234	NM_172643	Zbtb41	683.95	42.83
MACS_peak_3192	chr1	139442808	139442897	89	NM_172643	Zbtb41	63.57	23.35
MACS_peak_3193	chr1	139446874	139449150	2276	NM_172643	Zbtb41	137.54	37.66
MACS_peak_3194	chr1	139457036	139458444	1408	NM_009791	Aspm	114.17	26.62
MACS_peak_3195	chr1	139477345	139481140	3795	NM_009791	Aspm	225.76	30.69
MACS_peak_3249	chr1	143766589	143766810	221	NM_013835	Trove2	62.97	22.12
MACS_peak_3250	chr1	143770425	143771026	601	NM_013835	Trove2	938.42	49.62
MACS_peak_3254	chr1	143798390	143798493	103	NM_019562	Uchl5	113.78	27.5
MACS_peak_3255	chr1	143799920	143800034	114	NM_019562	Uchl5	175.37	32.39
MACS_peak_3257	chr1	143806683	143807100	417	NM_019562	Uchl5	186.52	30.69
MACS_peak_3260	chr1	144001180	144001874	694	NM_009061	Rgs2	148.38	31.88
MACS_peak_3337	chr1	150361304	150362888	1584	ENSMUST00000111913	BC003331	271.46	26.09
MACS_peak_3338	chr1	150393249	150393658	409	ENSMUST00000119161	Tpr	108.58	28.16
MACS_peak_3341	chr1	150402254	150402351	97	NM_133780	Tpr	122.22	22.8
MACS_peak_3343	chr1	150408743	150408884	141	NM_133780	Tpr	233.7	28.24
MACS_peak_3346	chr1	150417947	150418088	141	NM_133780	Tpr	240.79	28.51
MACS_peak_3350	chr1	150425636	150425774	138	NM_133780	Tpr	432.41	30.47
MACS_peak_3351	chr1	150426862	150426994	132	NM_133780	Tpr	271.91	21.41
MACS_peak_3354	chr1	150430423	150430704	281	uc007cyf.1	Tpr	82.12	13.47
MACS_peak_3382	chr1	151473071	151473344	273	NM_011277	Rnf2	201.93	21.08
MACS_peak_3386	chr1	151717228	151718063	835	NM_022018	Fam129a	57.99	26.93
MACS_peak_3388	chr1	151811518	151811704	186	NM_001039644	Edem3	215.64	35.5
MACS_peak_3389	chr1	151818309	151819893	1584	NM_001039644	Edem3	3109.07	65.37
MACS_peak_3397	chr1	151980425	151980520	95	NM_197990	1700025G04Rik	115.17	23.41
MACS_peak_3398	chr1	152006544	152006767	223	NM_197990	1700025G04Rik	77.07	25.66
MACS_peak_3401	chr1	152089931	152090320	389	NM_197990	1700025G04Rik	1049.4	139.98
MACS_peak_3410	chr1	152517208	152519196	1988	ENSMUST00000027760	Rgl1	1068.42	59.55
MACS_peak_3411	chr1	152521294	152521409	115	NM_016846	Rgl1	220.43	35.56
MACS_peak_3412	chr1	152524644	152524899	255	NM_016846	Rgl1	225.3	21.32
MACS_peak_3418	chr1	152766541	152766867	326	NM_026369	Arpc5	297.37	46.79
MACS_peak_3421	chr1	152848595	152849016	421	NM_001005507	Smg7	62.63	17.3
MACS_peak_3427	chr1	153218921	153221729	2808	NM_010683	Lamc1	1254.34	53.21
MACS_peak_3428	chr1	153223658	153223758	100	NM_010683	Lamc1	723.63	34.84
MACS_peak_3429	chr1	153226383	153226542	159	NM_010683	Lamc1	1998.52	22.73
MACS_peak_3430	chr1	153227510	153227710	200	NM_010683	Lamc1	524.96	19.89
MACS_peak_3470	chr1	155097370	155099636	2266	NM_010500	Ier5	3100	81.25
MACS_peak_3488	chr1	155601453	155601536	83	NM_028250	Acbd6	67.92	19.41
MACS_peak_3489	chr1	155615866	155615972	106	NM_028250	Acbd6	75	22.86
MACS_peak_3492	chr1	155778154	155779938	1784	NM_001024945	Qsox1	597.48	37.65
MACS_peak_3496	chr1	155846299	155848727	2428	NM_001039184	Cep350	107.5	18.48
MACS_peak_3499	chr1	155861647	155863611	1964	NM_001039184	Cep350	689.15	30.58
MACS_peak_3504	chr1	155926413	155926555	142	NM_001039184	Cep350	64.19	25.99
MACS_peak_3505	chr1	155928112	155929173	1061	NM_001039184	Cep350	1376.69	37.6
MACS_peak_3507	chr1	155932788	155933450	662	NM_001039184	Cep350	565.97	35.59
MACS_peak_3508	chr1	155935814	155935961	147	NM_001039184	Cep350	530.32	70.5
MACS_peak_3510	chr1	155940716	155940830	114	NM_001039184	Cep350	150.43	33.51
MACS_peak_3511	chr1	155944098	155944212	114	NM_001039184	Cep350	89.27	31.94
MACS_peak_3512	chr1	155953153	155953767	614	NM_001039184	Cep350	1068.92	47.57
MACS_peak_3522	chr1	156035757	156036480	723	NM_144791	Tor1aip1	2031.86	68.63
MACS_peak_3524	chr1	156051293	156053672	2379	NM_022329	Tor1aip2	743.84	41.86
MACS_peak_3525	chr1	156059410	156059587	177	NM_172843	Tor1aip2	144.78	23.98
MACS_peak_3526	chr1	156061587	156062169	582	NM_172843	Tor1aip2	299.05	31.08
MACS_peak_3527	chr1	156064700	156067297	2597	NM_172843	Tor1aip2	912.26	45.9
MACS_peak_3533	chr1	156474147	156474328	181	NM_009230	Soat1	62.38	28.7
MACS_peak_3539	chr1	156640992	156643565	2573	NM_009595	Abl2	1172.27	36.02
MACS_peak_3549	chr1	156808509	156809193	684	NM_023884	Ralgps2	70.77	18.64
MACS_peak_3561	chr1	157147629	157147832	203	NM_177644	Rasal2	429.47	67.64
MACS_peak_3562	chr1	157149772	157149907	135	NM_177644	Rasal2	181.92	30.47
MACS_peak_3563	chr1	157156905	157157767	862	NM_177644	Rasal2	181.98	17.35
MACS_peak_3623	chr1	160075030	160078586	3556	NM_001162896	4930523C07Rik	398.48	48.67
MACS_peak_3627	chr1	160223592	160224368	776	NM_001038621	Rabgap1l	192.31	57.93
MACS_peak_3628	chr1	160226484	160226682	198	NM_001038621	Rabgap1l	156.16	41.02
MACS_peak_3629	chr1	160231795	160231867	72	NM_001038621	Rabgap1l	63.84	25.05
MACS_peak_3632	chr1	160238530	160238635	105	NM_001038621	Rabgap1l	328.18	65.14
MACS_peak_3633	chr1	160247458	160247569	111	NM_001038621	Rabgap1l	58.21	34.45
MACS_peak_3634	chr1	160256571	160257266	695	NM_013862	Rabgap1l	55.51	22.81
MACS_peak_3651	chr1	160906410	160906699	289	NM_001024952	Rc3h1	226.66	42.98
MACS_peak_3656	chr1	161019192	161020406	1214	NM_173424	Zbtb37	225.19	34.44
MACS_peak_3661	chr1	161082907	161083647	740	NM_027429	Cenpl	52.77	25.68
MACS_peak_3681	chr1	161817650	161818809	1159	NM_172645	Suco	1463.91	65.26
MACS_peak_3688	chr1	161970226	161971624	1398	NM_026078	Pigc	753.14	35.38
MACS_peak_3708	chr1	162704368	162706621	2253	NM_001081290	Prrc2c	3100	19.61
MACS_peak_3709	chr1	162707765	162707973	208	NM_001081290	Prrc2c	78.56	18.06
MACS_peak_3710	chr1	162710282	162710829	547	NM_001081290	Prrc2c	3100	165.58
MACS_peak_3713	chr1	162715585	162715719	134	NM_001081290	Prrc2c	118	15.69
MACS_peak_3722	chr1	163385601	163386697	1096	NM_178883	Gorab	57.04	16.3
MACS_peak_3724	chr1	163394590	163394692	102	NM_178883	Gorab	66.37	31.37
MACS_peak_3735	chr1	163953381	163954968	1587	NM_028776	Scyl3	56.89	27.02
MACS_peak_3736	chr1	163995913	163997244	1331	NM_027279	Mettl18	114.11	18.77
MACS_peak_3741	chr1	164275584	164275761	177	ENSMUST00000027867	Ccdc181	54.38	29.75
MACS_peak_3743	chr1	164279866	164280814	948	NM_029115	Ccdc181	525.05	30.35
MACS_peak_3744	chr1	164282390	164282537	147	NM_029115	Ccdc181	297.54	52.51
MACS_peak_3745	chr1	164286240	164286395	155	NM_029115	Ccdc181	90.09	28.81
MACS_peak_3748	chr1	164302283	164302720	437	NM_025505	Blzf1	69.5	19.86
MACS_peak_3751	chr1	164328292	164328431	139	uc007dil.1	Nme7	172.34	38.83
MACS_peak_3775	chr1	165310268	165310993	725	NM_001081126	Gpr161	83.02	33.8
MACS_peak_3776	chr1	165317239	165317344	105	NM_001081126	Gpr161	66.72	22.86
MACS_peak_3777	chr1	165318748	165318868	120	NM_001081126	Gpr161	127.8	35.78
MACS_peak_3779	chr1	165339884	165340023	139	NM_028759	Dcaf6	663.34	53.33
MACS_peak_3791	chr1	165592354	165593677	1323	NM_001001880	Mpzl1	220.97	38.27
MACS_peak_3793	chr1	165604609	165604742	133	NM_001001880	Mpzl1	159.8	32.3
MACS_peak_3797	chr1	165875201	165876048	847	NM_011137	Pou2f1	749.38	63.79
MACS_peak_3809	chr1	166098390	166099865	1475	NM_001033344	Dusp27	51.88	16.6
MACS_peak_3810	chr1	166099917	166101386	1469	NM_001033344	Dusp27	107.05	23.8
MACS_peak_3817	chr1	166395434	166400165	4731	NM_175170	Pogk	116.76	23.79
MACS_peak_3819	chr1	166408997	166409391	394	ENSMUST00000131487	Pogk	234.57	34.84
MACS_peak_3836	chr1	167308669	167308933	264	NM_001039483	Tmco1	1678.33	80.37
MACS_peak_3837	chr1	167314106	167314166	60	NM_001039483	Tmco1	494.31	26.74
MACS_peak_3838	chr1	167316242	167316289	47	NM_001039483	Tmco1	53.84	27.17
MACS_peak_3865	chr1	168431313	168432264	951	ENSMUST00000072863	Pbx1	219.11	33.59
MACS_peak_3886	chr1	170174749	170174964	215	NM_133806	Uap1	335.09	56.28
MACS_peak_3895	chr1	170668750	170669263	513	NM_177068	Olfml2b	264.91	25.59
MACS_peak_3896	chr1	170681036	170681213	177	NM_177068	Olfml2b	73.85	47.91
MACS_peak_3897	chr1	170681723	170682789	1066	NM_177068	Olfml2b	361.33	35.39
MACS_peak_3929	chr1	171258751	171260637	1886	ENSMUST00000111314	Adamts4	97.85	34.12
MACS_peak_3935	chr1	171341834	171342797	963	ENSMUST00000111289	Nit1	194.56	34.79
MACS_peak_3937	chr1	171357787	171358265	478	ENSMUST00000006579	Pfdn2	802.89	63.8
MACS_peak_3941	chr1	171417640	171418757	1117	uc007dok.1	Usf1	1270.5	40.29
MACS_peak_3944	chr1	171463058	171464560	1502	NM_172647	F11r	800.57	75.41
MACS_peak_3946	chr1	171503477	171504750	1273	NM_019484	Alyref2	315.58	70.46
MACS_peak_3966	chr1	172165847	172165918	71	NM_153555	Dcaf8	119.39	29.63
MACS_peak_3967	chr1	172172328	172173430	1102	uc007dpr.2	Dcaf8	405.97	39.97
MACS_peak_3970	chr1	172206596	172206804	208	ENSMUST00000013842	Pea15a	124.64	45.71
MACS_peak_3978	chr1	172376530	172379183	2653	NM_026234	Pigm	70.58	18.01
MACS_peak_3996	chr1	173761598	173761883	285	NM_008329	Ifi204	169.83	39.49
MACS_peak_3997	chr1	173766810	173766919	109	NM_008329	Ifi204	115.86	28.39
MACS_peak_4007	chr1	173874350	173874472	122	NM_001170853	Mndal	67.51	29.57
MACS_peak_4009	chr1	173901650	173902042	392	NM_001033450	Mnda	77.1	31
MACS_peak_4011	chr1	173928274	173929516	1242	NM_001302649	Ifi203	195.81	20.51
MACS_peak_4013	chr1	173937741	173938026	285	NM_001302649	Ifi203	687.24	66.36
MACS_peak_4014	chr1	173942229	173942460	231	uc007dsc.1	Ifi203	59.54	28.5
MACS_peak_4047	chr1	176755165	176756983	1818	NM_001099637	Cep170	3100	42.32
MACS_peak_4049	chr1	176769232	176769526	294	NM_001099637	Cep170	94.45	17.44
MACS_peak_4050	chr1	176774433	176774910	477	NM_001099637	Cep170	65.16	18.95
MACS_peak_4053	chr1	176868211	176868364	153	NM_029756	Sdccag8	217.13	49.48
MACS_peak_4054	chr1	176877989	176878106	117	NM_029756	Sdccag8	71.62	12.9
MACS_peak_4057	chr1	176946107	176946235	128	NM_029756	Sdccag8	165.46	29.3
MACS_peak_4071	chr1	177446628	177450764	4136	NM_013915	Zbtb18	3062.34	58.87
MACS_peak_4089	chr1	178336952	178337797	845	ENSMUST00000037748	Hnrnpu	3100	51
MACS_peak_4104	chr1	178914761	178916094	1333	NM_001161665	Kif26b	59.69	25.94
MACS_peak_4107	chr1	178932079	178932857	778	NM_001161665	Kif26b	204.04	47.91
MACS_peak_4125	chr1	179531303	179531464	161	NM_008249	Tfb2m	60.41	22.43
MACS_peak_4131	chr1	179609785	179610666	881	NM_146105	Cnst	1765.06	71.67
MACS_peak_4133	chr1	179624998	179626348	1350	NM_146105	Cnst	168.63	39.05
MACS_peak_4137	chr1	179746897	179747256	359	uc007dvq.1	Ahctf1	67.67	14.67
MACS_peak_4138	chr1	179752310	179754072	1762	NM_026375	Ahctf1	1641.24	38.33
MACS_peak_4153	chr1	180106046	180106152	106	NM_001033285	Cdc42bpa	120.38	26.47
MACS_peak_4156	chr1	180227003	180227728	725	NM_011183	Psen2	73.98	23.91
MACS_peak_4161	chr1	180332111	180334230	2119	NM_001081175	Itpkb	673.99	40.39
MACS_peak_4171	chr1	180726042	180726378	336	NM_133225	Acbd3	755.48	86.43
MACS_peak_4172	chr1	180733165	180733307	142	NM_133225	Acbd3	1146.89	98.06
MACS_peak_4173	chr1	180734376	180734517	141	NM_133225	Acbd3	1764.14	121.48
MACS_peak_4174	chr1	180736691	180736850	159	NM_133225	Acbd3	2877.04	93.35
MACS_peak_4175	chr1	180738462	180738637	175	NM_133225	Acbd3	80.9	29.44
MACS_peak_4176	chr1	180745070	180745257	187	NM_133225	Acbd3	428.91	37.1
MACS_peak_4177	chr1	180746793	180747078	285	NM_133225	Acbd3	2809.28	73.21
MACS_peak_4179	chr1	180858122	180858234	112	NM_145943	Sde2	80.31	19.89
MACS_peak_4180	chr1	180859900	180860070	170	NM_145943	Sde2	64.75	30.23
MACS_peak_4181	chr1	180861097	180861218	121	NM_145943	Sde2	358.23	22.88
MACS_peak_4182	chr1	180862357	180862841	484	NM_145943	Sde2	908.51	33.79
MACS_peak_4202	chr1	181913306	181913373	67	NM_008680	Enah	156.34	27.11
MACS_peak_4203	chr1	181918437	181918583	146	NM_008680	Enah	197.04	32.92
MACS_peak_4204	chr1	181919324	181919629	305	NM_008680	Enah	215.64	27.39
MACS_peak_4205	chr1	181923559	181923840	281	NM_008680	Enah	1104.29	47.75
MACS_peak_4206	chr1	181930677	181930762	85	NM_008680	Enah	241	21.25
MACS_peak_4211	chr1	182316114	182317285	1171	NM_175127	Fbxo28	1594.46	74.09
MACS_peak_4217	chr1	182448400	182449179	779	NM_173378	Trp53bp2	435.56	19.5
MACS_peak_4220	chr1	182458759	182458959	200	NM_173378	Trp53bp2	101.74	29.84
MACS_peak_4221	chr1	182461686	182462421	735	NM_173378	Trp53bp2	263.78	34.49
MACS_peak_4234	chr1	183086263	183089870	3607	NM_026866	Disp1	720.95	61.45
MACS_peak_4236	chr1	183135354	183135876	522	NM_026866	Disp1	326.02	40.28
MACS_peak_4246	chr1	183330796	183330934	138	NM_177389	Mia3	250.31	30.81
MACS_peak_4247	chr1	183334109	183334248	139	NM_177389	Mia3	3100	72.18
MACS_peak_4248	chr1	183335030	183335158	128	ENSMUST00000069922	Mia3	297.78	28.85
MACS_peak_4250	chr1	183356345	183359015	2670	NM_177389	Mia3	3100	37.98
MACS_peak_4251	chr1	183362044	183362131	87	NM_177389	Mia3	81.3	22.23
MACS_peak_4252	chr1	183365646	183365780	134	NM_177389	Mia3	234.35	56.36
MACS_peak_4253	chr1	183369396	183369565	169	NM_177389	Mia3	715.27	42.34
MACS_peak_4260	chr1	184036800	184037652	852	NM_022019	Dusp10	443.62	32
MACS_peak_4272	chr1	184727139	184727991	852	ENSMUST00000048572	Hlx	182.12	34.06
MACS_peak_4288	chr1	185283846	185285009	1163	NM_001163754	Rab3gap2	215.14	43.98
MACS_peak_4293	chr1	185394362	185394473	111	NM_029735	Eprs	84.69	16.57
MACS_peak_4295	chr1	185399221	185399339	118	NM_029735	Eprs	898.42	32.92
MACS_peak_4296	chr1	185401308	185401668	360	NM_029735	Eprs	128.88	35.59
MACS_peak_4297	chr1	185407490	185408514	1024	uc007dzf.1	Eprs	3100	59.39
MACS_peak_4320	chr1	186628882	186629036	154	NM_009367	Tgfb2	60.82	25.91
MACS_peak_4326	chr1	186720977	186721546	569	ENSMUST00000001339	Rrp15	137.9	36.82
MACS_peak_4327	chr1	186736115	186736314	199	NM_026041	Rrp15	164.73	36.52
MACS_peak_4334	chr1	187215169	187215465	296	ENSMUST00000183819	Spata17	126.1	41.35
MACS_peak_4335	chr1	187225502	187226219	717	NM_026367	Gpatch2	3100	99.1
MACS_peak_4336	chr1	187230783	187230845	62	NM_026367	Gpatch2	124.02	34.76
MACS_peak_4366	chr1	188971097	188972683	1586	NM_172650	Kctd3	1074.54	79
MACS_peak_4382	chr1	189648610	189649087	477	NM_001081363	Cenpf	109.47	29.84
MACS_peak_4384	chr1	189652260	189655092	2832	NM_001081363	Cenpf	1162.58	45.42
MACS_peak_4385	chr1	189656644	189660072	3428	NM_001081363	Cenpf	544.19	27.02
MACS_peak_4388	chr1	189678938	189679141	203	NM_001081363	Cenpf	63.27	23.17
MACS_peak_4391	chr1	189683767	189683964	197	NM_001081363	Cenpf	76.45	22.55
MACS_peak_4400	chr1	189850023	189852090	2067	uc007eat.1	Ptpn14	2634.88	38.46
MACS_peak_4401	chr1	189880491	189880866	375	NM_026796	Smyd2	251.56	32.5
MACS_peak_4421	chr1	190772878	190773703	825	NM_178775	Rps6kc1	422.85	60.65
MACS_peak_4424	chr1	190798708	190800581	1873	uc007ebg.1	Rps6kc1	725.4	45.83
MACS_peak_4433	chr1	190960097	190960479	382	NM_144879	Vash2	51.05	30.69
MACS_peak_4442	chr1	191170295	191171679	1384	ENSMUST00000027941	Atf3	3100	45.4
MACS_peak_4450	chr1	191396235	191397041	806	NM_144880	Ppp2r5a	139.7	28.48
MACS_peak_4457	chr1	191621164	191621882	718	ENSMUST00000045450	Ints7	146.28	38.43
MACS_peak_4468	chr1	192055376	192057149	1773	uc007edg.2	Traf5	87.23	25
MACS_peak_4471	chr1	192100180	192101155	975	NM_144814	Rcor3	91.03	20
MACS_peak_4486	chr1	193128266	193128546	280	NM_145415	Diexf	101.46	43.18
MACS_peak_4488	chr1	193174244	193175609	1365	NM_181048	A130010J15Rik	150.45	29.6
MACS_peak_4511	chr1	194619828	194620397	569	NM_008882	Plxna2	1099.89	68.8
MACS_peak_4524	chr1	194810061	194810274	213	NM_008882	Plxna2	119.45	30.47
MACS_peak_4525	chr1	194812065	194815023	2958	NM_008882	Plxna2	347.4	33.03
MACS_peak_4535	chr1	195097381	195098841	1460	uc007eeu.1	Cr1l	566.84	26.48
MACS_peak_4581	chr10	3956545	3958205	1660	NM_001033253	Plekhg1	91.6	28.5
MACS_peak_4601	chr10	4353141	4357939	4798	NM_031185	Akap12	3100	72.66
MACS_peak_4602	chr10	4367073	4369851	2778	NM_001033466	Zbtb2	604.67	27.31
MACS_peak_4642	chr10	5020195	5022247	2052	NM_022027	Syne1	500.98	22.74
MACS_peak_4677	chr10	5801151	5801242	91	NM_025995	Fbxo5	109.47	29.3
MACS_peak_4678	chr10	5801868	5802532	664	NM_025995	Fbxo5	532.01	45.88
MACS_peak_4683	chr10	5831834	5833141	1307	NM_019958	Rgs17	61.33	20.04
MACS_peak_4737	chr10	7119061	7120586	1525	NM_172546	Cnksr3	296.96	31.26
MACS_peak_4738	chr10	7160643	7160807	164	NM_172546	Cnksr3	323.05	75.69
MACS_peak_4742	chr10	7211631	7212237	606	NM_172546	Cnksr3	1478.37	67.63
MACS_peak_4775	chr10	7701609	7703120	1511	NM_010690	Lats1	3100	75.76
MACS_peak_4776	chr10	7705459	7706042	583	NM_010690	Lats1	344.97	16.93
MACS_peak_4779	chr10	7767946	7768585	639	NM_145418	Ginm1	90.18	20.81
MACS_peak_4783	chr10	7807270	7807382	112	NM_026141	Ppil4	128.7	25.48
MACS_peak_4784	chr10	7810361	7810458	97	NM_026141	Ppil4	174.67	25.46
MACS_peak_4786	chr10	7814663	7814811	148	NM_026141	Ppil4	1868.72	57.16
MACS_peak_4787	chr10	7820951	7822921	1970	ENSMUST00000015901	Ppil4	2007.47	102.44
MACS_peak_4791	chr10	7919113	7920614	1501	NM_138667	Tab2	3100	32.91
MACS_peak_4792	chr10	7924684	7924872	188	NM_138667	Tab2	107.69	27.56
MACS_peak_4829	chr10	8518149	8518825	676	NM_177387	Ust	326.2	59.94
MACS_peak_4839	chr10	8729327	8730436	1109	NM_175155	Sash1	61.02	17.85
MACS_peak_4881	chr10	9759742	9760954	1212	NM_001081344	Stxbp5	496.15	30.6
MACS_peak_4938	chr10	11151612	11152693	1081	uc007ejn.1	Shprh	149.66	21.08
MACS_peak_4944	chr10	11289519	11291572	2053	NM_027968	Fbxo30	3100	23.26
MACS_peak_4959	chr10	11609256	11610438	1182	ENSMUST00000052902	Gm9797	1704.03	94.89
MACS_peak_4985	chr10	12405853	12406094	241	NM_011682	Utrn	105.63	20
MACS_peak_4991	chr10	12714132	12714374	242	NM_011682	Utrn	300.21	23.22
MACS_peak_4992	chr10	12720017	12720105	88	NM_011682	Utrn	469.72	22.4
MACS_peak_4993	chr10	12720818	12720942	124	NM_011682	Utrn	2395.44	59.84
MACS_peak_4994	chr10	12726210	12726380	170	NM_011682	Utrn	223.73	35.6
MACS_peak_5004	chr10	12939982	12941983	2001	NM_029075	Stx11	1385.8	40.4
MACS_peak_5007	chr10	12963999	12964259	260	NM_029075	Stx11	176.15	45.09
MACS_peak_5013	chr10	13008449	13009183	734	NM_175102	Sf3b5	315.5	22.75
MACS_peak_5020	chr10	13127141	13127844	703	NM_009538	Plagl1	308.15	35.36
MACS_peak_5021	chr10	13128110	13129416	1306	NM_009538	Plagl1	847.41	93.36
MACS_peak_5023	chr10	13178637	13178996	359	NM_181470	Ltv1	289.12	35.19
MACS_peak_5024	chr10	13212796	13214273	1477	NM_001033257	Phactr2	1195.29	120.82
MACS_peak_5025	chr10	13224783	13224860	77	NM_001033257	Phactr2	146.26	53.06
MACS_peak_5026	chr10	13232538	13232676	138	NM_001033257	Phactr2	89.86	32.88
MACS_peak_5027	chr10	13234149	13234211	62	NM_001033257	Phactr2	121.2	26.39
MACS_peak_5028	chr10	13239909	13239965	56	NM_001033257	Phactr2	77.86	36.01
MACS_peak_5029	chr10	13245410	13245567	157	NM_001033257	Phactr2	488.01	71.83
MACS_peak_5030	chr10	13247001	13247195	194	NM_001033257	Phactr2	368.66	75.91
MACS_peak_5031	chr10	13253341	13253879	538	NM_001033257	Phactr2	173.67	23.17
MACS_peak_5032	chr10	13261765	13261924	159	NM_001033257	Phactr2	67.79	25.37
MACS_peak_5037	chr10	13291794	13291962	168	NM_001033257	Phactr2	70.46	23.8
MACS_peak_5073	chr10	13966378	13966697	319	NM_010437	Hivep2	220.81	62.42
MACS_peak_5078	chr10	14127292	14132798	5506	NM_010437	Hivep2	645.96	44.64
MACS_peak_5079	chr10	14139384	14139560	176	NM_010437	Hivep2	74.25	22.2
MACS_peak_5080	chr10	14143058	14143954	896	NM_010437	Hivep2	137.29	19.66
MACS_peak_5081	chr10	14148911	14151378	2467	NM_010437	Hivep2	2822.58	110.1
MACS_peak_5091	chr10	14458079	14458148	69	NM_001002268	Adgrg6	514.35	25.47
MACS_peak_5092	chr10	14467132	14467756	624	NM_001002268	Adgrg6	466.22	14.7
MACS_peak_5098	chr10	14523061	14523571	510	ENSMUST00000096020	Gm10335	3005.9	79.51
MACS_peak_5189	chr10	17723937	17725674	1737	NM_010828	Cited2	3100	99.08
MACS_peak_5195	chr10	17914991	17916032	1041	NM_001033432	Heca	3100	92.94
MACS_peak_5197	chr10	17947508	17948067	559	NM_001033432	Heca	1106.09	122.13
MACS_peak_5221	chr10	18523790	18527042	3252	NM_173390	Nhsl1	2514.61	22.37
MACS_peak_5222	chr10	18531267	18533892	2625	ENSMUST00000037341	Nhsl1	3100	79.96
MACS_peak_5242	chr10	19001753	19003015	1262	NM_009397	Tnfaip3	638.93	52.03
MACS_peak_5258	chr10	19356538	19358403	1865	NM_053008	Olig3	71.45	31.51
MACS_peak_5275	chr10	19607256	19607381	125	NM_010511	Ifngr1	94.96	23.5
MACS_peak_5276	chr10	19609136	19610229	1093	ENSMUST00000020188	Ifngr1	479.76	21.01
MACS_peak_5309	chr10	20333253	20333572	319	uc007enx.1	Bclaf1	1227.31	37.06
MACS_peak_5312	chr10	20357254	20357766	512	NM_027930	Mtfr2	57.91	31
MACS_peak_5346	chr10	20952546	20952752	206	NM_026203	Ahi1	261.37	70.15
MACS_peak_5347	chr10	20959611	20960080	469	NM_026203	Ahi1	2907.14	100
MACS_peak_5348	chr10	20963672	20963892	220	NM_026203	Ahi1	501.84	64.47
MACS_peak_5407	chr10	22113170	22114348	1178	NM_001254744	E030030I06Rik	55.64	14.72
MACS_peak_5507	chr10	24149316	24149726	410	NM_016797	Stx7	76.88	34.54
MACS_peak_5564	chr10	25283892	25284041	149	NM_018747	Akap7	252.07	45.61
MACS_peak_5566	chr10	25289598	25289730	132	NM_018747	Akap7	454.45	53.14
MACS_peak_5626	chr10	26279937	26280413	476	NM_172787	L3mbtl3	78.43	19.01
MACS_peak_5724	chr10	28465757	28466060	303	NM_008983	Ptprk	68.9	17.63
MACS_peak_5749	chr10	29196264	29197440	1176	NM_026138	Soga3	68.51	25.99
MACS_peak_5755	chr10	29344175	29347883	3708	NM_026518	Rnf146	521.13	37.75
MACS_peak_5765	chr10	29499931	29500129	198	NM_028351	Rspo3	381	43.91
MACS_peak_5767	chr10	29535231	29535867	636	NM_028351	Rspo3	270.68	32.35
MACS_peak_5812	chr10	30690756	30691787	1031	NM_172495	Ncoa7	660.98	29.27
MACS_peak_5864	chr10	31379214	31379330	116	NM_009413	Tpd52l1	1040.28	101.98
MACS_peak_5871	chr10	31445711	31445921	210	NM_009413	Tpd52l1	1846.18	130.55
MACS_peak_5878	chr10	31608383	31609725	1342	NM_001146349	Rnf217	1627.3	93.98
MACS_peak_5967	chr10	33926935	33927621	686	NM_028287	Zufsp	1072	27.64
MACS_peak_5968	chr10	33948928	33949498	570	NM_028287	Zufsp	920.6	40.74
MACS_peak_5969	chr10	34002423	34002567	144	NM_025614	Rwdd1	2431.25	69.12
MACS_peak_5970	chr10	34008992	34009123	131	NM_025614	Rwdd1	210.53	31.02
MACS_peak_5981	chr10	34151392	34153974	2582	NM_172508	Dse	3100	68.76
MACS_peak_5983	chr10	34183691	34184160	469	NM_172508	Dse	1038.44	30.02
MACS_peak_5984	chr10	34207079	34207540	461	NM_172508	Dse	2224.38	235.82
MACS_peak_5989	chr10	34282189	34284885	2696	NM_009433	Tspyl1	3100	84.37
MACS_peak_6117	chr10	37134411	37136935	2524	NM_008538	Marcks	1075.38	29.32
MACS_peak_6213	chr10	39369763	39370190	427	ENSMUST00000063091	Fyn	139.54	27.5
MACS_peak_6219	chr10	39533808	39533962	154	NM_008054	Fyn	165.76	21.81
MACS_peak_6221	chr10	39551386	39551518	132	NM_008054	Fyn	581.63	69.77
MACS_peak_6222	chr10	39563763	39564971	1208	NM_008054	Fyn	118.68	19.96
MACS_peak_6223	chr10	39625849	39626659	810	NM_134000	Traf3ip2	200.8	34.67
MACS_peak_6224	chr10	39634534	39634724	190	NM_134000	Traf3ip2	119.16	27.21
MACS_peak_6236	chr10	39821105	39825258	4153	NM_011264	Rev3l	181.31	18.65
MACS_peak_6238	chr10	39830898	39830981	83	NM_011264	Rev3l	69.14	23.7
MACS_peak_6273	chr10	40249202	40249831	629	NM_026113	Gtf3c6	827.69	87.45
MACS_peak_6274	chr10	40251155	40251269	114	NM_026113	Gtf3c6	458.1	27.15
MACS_peak_6275	chr10	40254400	40254464	64	NM_026113	Gtf3c6	115.41	36.96
MACS_peak_6278	chr10	40301748	40302188	440	NM_009665	Amd1	783.96	45.3
MACS_peak_6279	chr10	40349307	40349721	414	NM_198164	Cdk19	2233.77	192.3
MACS_peak_6289	chr10	40479674	40481409	1735	NM_198164	Cdk19	78.59	17.05
MACS_peak_6310	chr10	40936109	40936738	629	NM_031877	Wasf1	216.89	23.1
MACS_peak_6311	chr10	40937645	40938244	599	NM_031877	Wasf1	128.55	32.97
MACS_peak_6339	chr10	41451088	41452806	1718	NM_001277230	Zbtb24	2558.81	58.79
MACS_peak_6340	chr10	41464276	41465582	1306	NM_153398	Zbtb24	187.54	30.69
MACS_peak_6354	chr10	41718839	41719907	1068	NM_026643	Cep57l1	56.2	17.37
MACS_peak_6355	chr10	41721556	41721701	145	NM_026643	Cep57l1	190.95	30
MACS_peak_6366	chr10	41810573	41811300	727	NM_001162908	Sesn1	401.55	43.53
MACS_peak_6387	chr10	42184802	42186295	1493	ENSMUST00000105502	Foxo3	836.64	30.04
MACS_peak_6388	chr10	42196267	42197901	1634	ENSMUST00000175881	Foxo3	1835.02	34.75
MACS_peak_6389	chr10	42274815	42275598	783	uc007eyo.1	Foxo3	139.72	36.3
MACS_peak_6423	chr10	42761495	42761888	393	NM_153055	Sec63	601.75	39.7
MACS_peak_6426	chr10	42815054	42815213	159	NM_153055	Sec63	3100	131.63
MACS_peak_6427	chr10	42823880	42823979	99	NM_153055	Sec63	1527.39	46.31
MACS_peak_6428	chr10	42827876	42827981	105	NM_153055	Sec63	703.99	30.73
MACS_peak_6435	chr10	43002499	43004414	1915	NM_175407	Sobp	142.2	17.26
MACS_peak_6436	chr10	43020981	43022918	1937	NM_175407	Sobp	1404.45	89.56
MACS_peak_6476	chr10	43439798	43440602	804	ENSMUST00000095725	Pdss2	166	24.65
MACS_peak_6482	chr10	43509846	43512443	2597	NM_199028	Bend3	1618.93	139.14
MACS_peak_6483	chr10	43525120	43525408	288	NM_026411	1700021F05Rik	84.42	25.8
MACS_peak_6485	chr10	43530597	43530670	73	NM_026411	1700021F05Rik	507.5	93.18
MACS_peak_6486	chr10	43532675	43533157	482	NM_026411	1700021F05Rik	838.87	26.69
MACS_peak_6487	chr10	43540939	43540994	55	NM_026411	1700021F05Rik	347.57	91.76
MACS_peak_6492	chr10	43582603	43583714	1111	NM_009846	Cd24a	299.18	25.74
MACS_peak_6516	chr10	43997051	43999347	2296	NM_172393	Aim1	605.79	41.52
MACS_peak_6538	chr10	44346956	44347074	118	NM_053069	Atg5	50.92	24.45
MACS_peak_6768	chr10	50592668	50592897	229	NM_198007	Ascc3	91.51	27.5
MACS_peak_6769	chr10	50604750	50604882	132	NM_198007	Ascc3	62.87	10.09
MACS_peak_6770	chr10	50607919	50608070	151	NM_198007	Ascc3	85.32	17.78
MACS_peak_6837	chr10	52319475	52320511	1036	NM_025705	Dcbld1	285.63	30.48
MACS_peak_6841	chr10	52381610	52382124	514	NM_053187	Gopc	56.34	19.2
MACS_peak_6891	chr10	53281348	53281580	232	NM_001204983	Cep85l	75.78	14.18
MACS_peak_6892	chr10	53283836	53283944	108	NM_001204983	Cep85l	50.57	21.11
MACS_peak_6895	chr10	53292257	53292375	118	NM_001204983	Cep85l	225.26	35.66
MACS_peak_6897	chr10	53298052	53298205	153	NM_001204983	Cep85l	157.69	26.03
MACS_peak_6899	chr10	53301501	53301681	180	NM_001204983	Cep85l	99.76	20.25
MACS_peak_6903	chr10	53348471	53349259	788	NM_001204983	Cep85l	1351.3	31.19
MACS_peak_6914	chr10	53536328	53538767	2439	ENSMUST00000075540	Mcm9	360.4	27.46
MACS_peak_6921	chr10	53607664	53608103	439	NM_025541	Asf1a	117.04	19.52
MACS_peak_6949	chr10	54074415	54075270	855	NM_008548	Man1a	3100	167.5
MACS_peak_7056	chr10	56387533	56390419	2886	NM_010288	Gja1	1088.08	30.31
MACS_peak_7126	chr10	58234847	58234912	65	NM_001034869	Gm4981	101.87	27.56
MACS_peak_7130	chr10	58255712	58255882	170	ENSMUST00000160427	Gcc2	100.07	36.01
MACS_peak_7134	chr10	58269261	58271706	2445	NM_027375	Gcc2	3100	48.19
MACS_peak_7136	chr10	58280591	58280696	105	NM_027375	Gcc2	68.22	15.71
MACS_peak_7137	chr10	58281356	58281519	163	NM_027375	Gcc2	437.36	46.21
MACS_peak_7146	chr10	58476156	58480819	4663	NM_011240	Ranbp2	2178.26	18.06
MACS_peak_7147	chr10	58490609	58490755	146	NM_011240	Ranbp2	137.44	20.33
MACS_peak_7170	chr10	58813358	58814126	768	NM_172788	Sh3rf3	103.63	44.84
MACS_peak_7195	chr10	59170813	59170946	133	NM_001024910	Sept10	126.77	20.46
MACS_peak_7202	chr10	59221921	59224353	2432	NM_172939	Sowahc	1157.95	70.87
MACS_peak_7213	chr10	59395744	59396757	1013	ENSMUST00000092511	Gm10273	649.71	79.27
MACS_peak_7230	chr10	59727956	59728118	162	NM_144822	Micu1	236.73	40.4
MACS_peak_7240	chr10	59879555	59879810	255	ENSMUST00000147914	Dnajb12	65.5	28.33
MACS_peak_7243	chr10	59897490	59899302	1812	ENSMUST00000147914	Dnajb12	377.77	37.31
MACS_peak_7248	chr10	59949674	59951029	1355	NM_029083	Ddit4	429.31	19.89
MACS_peak_7269	chr10	60185399	60186751	1352	NM_016803	Chst3	138.87	37.89
MACS_peak_7289	chr10	60831086	60831581	495	NM_029770	Unc5b	616.99	60.12
MACS_peak_7301	chr10	61146257	61146898	641	ENSMUST00000126307	Sgpl1	127.62	37.47
MACS_peak_7310	chr10	61270856	61271257	401	NM_001081127	Adamts14	230.82	29.12
MACS_peak_7364	chr10	62231019	62231218	199	NM_197996	Tspan15	86.19	32.25
MACS_peak_7365	chr10	62268854	62270056	1202	NM_010438	Hk1	619.25	24.39
MACS_peak_7378	chr10	62429208	62429834	626	ENSMUST00000020273	Supv3l1	654.98	55.47
MACS_peak_7380	chr10	62486377	62486598	221	NM_001113355	Vps26a	116.06	23.74
MACS_peak_7389	chr10	62598231	62598891	660	NM_019553	Ddx21	3100	58.59
MACS_peak_7390	chr10	62602127	62602298	171	NM_019553	Ddx21	3100	199.52
MACS_peak_7392	chr10	62639860	62640006	146	NM_053183	Ddx50	65.17	28.39
MACS_peak_7394	chr10	62651024	62651218	194	ENSMUST00000020270	Ddx50	3100	81.09
MACS_peak_7400	chr10	62746900	62747086	186	NM_026201	Ccar1	463.9	23.82
MACS_peak_7402	chr10	62751742	62751854	112	NM_026201	Ccar1	142.41	22.79
MACS_peak_7403	chr10	62753173	62753413	240	NM_026201	Ccar1	724.31	41.32
MACS_peak_7404	chr10	62756482	62756674	192	NM_026201	Ccar1	2342.34	81.68
MACS_peak_7405	chr10	62760093	62760279	186	NM_026201	Ccar1	2362.41	79.43
MACS_peak_7406	chr10	62763439	62763523	84	NM_026201	Ccar1	116.31	28.24
MACS_peak_7429	chr10	63243798	63244163	365	NM_026101	Herc4	530.55	41.86
MACS_peak_7430	chr10	63245821	63246125	304	NM_026101	Herc4	65.92	21.09
MACS_peak_7432	chr10	63320037	63320964	927	NM_019812	Sirt1	110.64	29.3
MACS_peak_7433	chr10	63321748	63322300	552	NM_019812	Sirt1	122.15	21.76
MACS_peak_7617	chr10	67218953	67220635	1682	NM_207221	Jmjd1c	3035.83	37.13
MACS_peak_7618	chr10	67224736	67226919	2183	NM_001242396	Jmjd1c	3034.92	37.23
MACS_peak_7619	chr10	67266688	67268166	1478	NM_001036293	Nrbf2	3100	58.47
MACS_peak_7637	chr10	67544510	67548955	4445	NM_001005419	Ado	99.75	28.93
MACS_peak_7654	chr10	67909200	67909959	759	NM_178679	Zfp365	3100	85.03
MACS_peak_7655	chr10	67912370	67912662	292	NM_178679	Zfp365	145.93	54.25
MACS_peak_7662	chr10	68092915	68098173	5258	uc029qyp.1	Arid5b	3100	52.21
MACS_peak_7663	chr10	68101894	68102093	199	NM_023598	Arid5b	1334.94	40.44
MACS_peak_7665	chr10	68118234	68118348	114	uc007fmi.1	Arid5b	150.34	33.94
MACS_peak_7705	chr10	69209761	69211244	1483	ENSMUST00000170048	A930033H14Rik	164.67	36.23
MACS_peak_7710	chr10	69269902	69270873	971	NM_001081347	Rhobtb1	58.65	18.38
MACS_peak_7714	chr10	69352835	69352938	103	ENSMUST00000020099	Cdk1	455.71	93.04
MACS_peak_7728	chr10	69533707	69534284	577	NM_146005	Ank3	2496.51	82.47
MACS_peak_7769	chr10	69986082	69988632	2550	ENSMUST00000182992	Ank3	818.05	44.59
MACS_peak_7770	chr10	70001922	70002601	679	NM_146005	Ank3	1343.59	48.54
MACS_peak_7771	chr10	70004609	70004991	382	NM_009670	Ank3	467.21	27.32
MACS_peak_7773	chr10	70015570	70015805	235	ENSMUST00000182029	Ank3	90.64	34.68
MACS_peak_7774	chr10	70023831	70025797	1966	NM_009670	Ank3	129.81	25.06
MACS_peak_7823	chr10	70924510	70925378	868	ENSMUST00000143791	Bicc1	521.16	55
MACS_peak_7825	chr10	70932084	70932245	161	NM_031397	Bicc1	71.04	28.5
MACS_peak_7826	chr10	70935355	70935988	633	uc007foi.1	Bicc1	109.47	30.14
MACS_peak_7847	chr10	71227616	71228699	1083	NM_009360	Tfam	186.55	35.63
MACS_peak_7850	chr10	71254979	71255874	895	NM_145420	Ube2d1	142.13	18.69
MACS_peak_7858	chr10	71285100	71285262	162	NM_145420	Ube2d1	239.3	67.64
MACS_peak_8043	chr10	74990840	74992140	1300	uc007fpu.1	Gnaz	105.07	24.07
MACS_peak_8044	chr10	75014867	75016299	1432	ENSMUST00000037813	Gnaz	120.26	32.48
MACS_peak_8049	chr10	75060895	75062310	1415	NM_001081412	Bcr	2372.49	58.42
MACS_peak_8051	chr10	75182239	75184923	2684	NM_001081412	Bcr	222.38	62.15
MACS_peak_8053	chr10	75212072	75212219	147	NM_153406	Specc1l	146.31	48.54
MACS_peak_8056	chr10	75245078	75246712	1634	NM_153406	Specc1l	3100	24.3
MACS_peak_8057	chr10	75248436	75248644	208	NM_153406	Specc1l	1887.32	53.58
MACS_peak_8059	chr10	75257867	75257941	74	NM_153406	Specc1l	674.51	47.41
MACS_peak_8060	chr10	75258967	75259143	176	NM_153406	Specc1l	143.39	33.64
MACS_peak_8064	chr10	75309789	75312400	2611	NM_153406	Specc1l	210.5	25.91
MACS_peak_8089	chr10	75656774	75657452	678	NM_172549	Cabin1	295.64	32.23
MACS_peak_8097	chr10	75859352	75859543	191	NM_010798	Mif	428.86	12.44
MACS_peak_8099	chr10	75896768	75897088	320	NM_011418	Smarcb1	62.53	21.93
MACS_peak_8107	chr10	76032611	76032749	138	NM_177475	Zfp280b	68.45	40.4
MACS_peak_8108	chr10	76038233	76041319	3086	NM_177475	Zfp280b	110.81	19.67
MACS_peak_8124	chr10	76313175	76313194	19	NM_001081419	Dip2a	1360.09	63.1
MACS_peak_8127	chr10	76351253	76351779	526	NM_008787	Pcnt	105.63	23.13
MACS_peak_8132	chr10	76374850	76375300	450	NM_008787	Pcnt	306.7	37.2
MACS_peak_8133	chr10	76380162	76380439	277	NM_008787	Pcnt	121.45	25.15
MACS_peak_8136	chr10	76388851	76389532	681	NM_008787	Pcnt	925.17	62.33
MACS_peak_8137	chr10	76392193	76393039	846	NM_008787	Pcnt	403.08	40.7
MACS_peak_8138	chr10	76399855	76400026	171	NM_008787	Pcnt	156.03	36.43
MACS_peak_8139	chr10	76401331	76401535	204	NM_008787	Pcnt	364.52	61.07
MACS_peak_8140	chr10	76404421	76404651	230	NM_008787	Pcnt	190.26	34.13
MACS_peak_8141	chr10	76408697	76408910	213	NM_008787	Pcnt	86.58	26.86
MACS_peak_8145	chr10	76419977	76420542	565	NM_008787	Pcnt	1358.6	75.24
MACS_peak_8146	chr10	76422767	76423225	458	NM_008787	Pcnt	1186.97	57.68
MACS_peak_8147	chr10	76426884	76426972	88	NM_008787	Pcnt	73.96	27.68
MACS_peak_8152	chr10	76442564	76442912	348	NM_008787	Pcnt	528.34	77.09
MACS_peak_8155	chr10	76462208	76463319	1111	NM_172550	Ybey	164.95	30.71
MACS_peak_8163	chr10	76595755	76596811	1056	NM_146007	Col6a2	86.5	22.32
MACS_peak_8168	chr10	76614336	76614935	599	NM_146007	Col6a2	66.75	20.68
MACS_peak_8183	chr10	76850221	76850348	127	uc007fva.2	Pcbp3	86.64	18.16
MACS_peak_8203	chr10	77085266	77085396	130	NM_009929	Col18a1	286.37	15.3
MACS_peak_8204	chr10	77087375	77087429	54	NM_009929	Col18a1	70.21	13.92
MACS_peak_8205	chr10	77089199	77089428	229	ENSMUST00000156009	Col18a1	866.11	32.16
MACS_peak_8206	chr10	77095990	77096535	545	NM_009929	Col18a1	753.17	18.62
MACS_peak_8207	chr10	77112217	77113946	1729	ENSMUST00000149744	Col18a1	142.8	25.18
MACS_peak_8209	chr10	77166438	77166548	110	ENSMUST00000081654	Col18a1	1207.51	126.11
MACS_peak_8217	chr10	77268526	77269586	1060	NM_030262	Pofut2	560.95	12.99
MACS_peak_8219	chr10	77294198	77294961	763	NM_130895	Adarb1	161.91	30.89
MACS_peak_8237	chr10	77486654	77488473	1819	NM_133998	Fam207a	65.59	15.34
MACS_peak_8239	chr10	77497362	77497513	151	NM_133998	Fam207a	81.21	23.21
MACS_peak_8251	chr10	77606570	77606864	294	ENSMUST00000099538	Sumo3	292.55	58.06
MACS_peak_8252	chr10	77609811	77609940	129	NM_019929	Sumo3	78.64	17.42
MACS_peak_8279	chr10	78077892	78079525	1633	NM_015790	Icosl	299.36	57.78
MACS_peak_8288	chr10	78170909	78172134	1225	NM_029546	Pwp2	1607.39	45.68
MACS_peak_8289	chr10	78173832	78174051	219	NM_029546	Pwp2	433.15	50.76
MACS_peak_8301	chr10	78393308	78393756	448	ENSMUST00000072739	Gm10146	170.98	40.42
MACS_peak_8303	chr10	78400361	78400984	623	NM_010925	Rrp1	2353.69	24.07
MACS_peak_8304	chr10	78401849	78401966	117	NM_010925	Rrp1	1983.01	36.35
MACS_peak_8312	chr10	78584502	78585911	1409	NM_027875	Syde1	1117.16	58.07
MACS_peak_8374	chr10	79540244	79541199	955	NM_027422	Mier2	149.89	26.98
MACS_peak_8383	chr10	79675399	79676126	727	NM_148934	Tpgs1	1224.86	74.46
MACS_peak_8384	chr10	79687848	79688398	550	NM_177613	Cdc34	52.25	26.26
MACS_peak_8387	chr10	79724387	79724811	424	NM_008226	Hcn2	112.91	26.07
MACS_peak_8389	chr10	79734994	79736108	1114	NM_008226	Hcn2	61.5	22.63
MACS_peak_8390	chr10	79739142	79739931	789	NM_172551	Polrmt	93.08	24.22
MACS_peak_8394	chr10	79755118	79755305	187	NM_023304	Fgf22	60.35	29.12
MACS_peak_8395	chr10	79758514	79759236	722	NM_144528	Rnf126	1116.45	37.04
MACS_peak_8396	chr10	79766752	79766952	200	NM_144528	Rnf126	64.96	38.52
MACS_peak_8398	chr10	79793571	79793740	169	NM_023128	Palm	1343.48	175.37
MACS_peak_8401	chr10	79807577	79807708	131	NM_023128	Palm	952.09	54.23
MACS_peak_8403	chr10	79819040	79820896	1856	NM_023128	Palm	228.66	37.35
MACS_peak_8410	chr10	79930634	79931288	654	NM_007880	Arid3a	1050.91	97.08
MACS_peak_8411	chr10	79951739	79953520	1781	NM_007880	Arid3a	245.93	71.48
MACS_peak_8415	chr10	80015305	80015572	267	NM_013850	Abca7	188.56	24.19
MACS_peak_8417	chr10	80080409	80081826	1417	uc007gbs.1	Sbno2	150.76	40.41
MACS_peak_8419	chr10	80115802	80116907	1105	NM_011492	Stk11	791.25	37.47
MACS_peak_8420	chr10	80125374	80125568	194	ENSMUST00000105370	Stk11	60.19	32.56
MACS_peak_8424	chr10	80149681	80150313	632	NM_021565	Midn	175.44	29.21
MACS_peak_8428	chr10	80174816	80175146	330	ENSMUST00000041882	1600002K03Rik	73.91	25.76
MACS_peak_8429	chr10	80188995	80189821	826	NM_007909	Efna2	59.1	25.68
MACS_peak_8432	chr10	80232237	80233047	810	NM_023431	Mum1	1107.42	29.23
MACS_peak_8437	chr10	80264983	80265178	195	ENSMUST00000105362	Dazap1	123.43	26.88
MACS_peak_8439	chr10	80287535	80288413	878	NM_001122605	Dazap1	51.44	22.84
MACS_peak_8442	chr10	80318253	80319547	1294	ENSMUST00000020341	2310011J03Rik	50.88	20.33
MACS_peak_8446	chr10	80335109	80336441	1332	NM_139292	Reep6	3100	55.72
MACS_peak_8449	chr10	80380371	80382621	2250	NM_198615	Mex3d	1709.56	54.43
MACS_peak_8450	chr10	80386660	80387659	999	ENSMUST00000105350	Mex3d	201.37	25.67
MACS_peak_8451	chr10	80392538	80393280	742	ENSMUST00000142997	Mbd3	2889.86	48.75
MACS_peak_8452	chr10	80393892	80394070	178	NM_013595	Mbd3	189.77	19.12
MACS_peak_8457	chr10	80409449	80410274	825	NM_011548	Tcf3	3100	105.22
MACS_peak_8463	chr10	80549332	80551065	1733	NM_025852	Rexo1	2483.24	50.37
MACS_peak_8465	chr10	80583654	80584322	668	uc007gdw.2	Abhd17a	63.6	23.43
MACS_peak_8467	chr10	80590174	80590341	167	NM_145421	Abhd17a	93.4	31.92
MACS_peak_8470	chr10	80614603	80615783	1180	NM_019575	Scamp4	1322.21	30.7
MACS_peak_8471	chr10	80622779	80622950	171	NM_134002	Csnk1g2	344.62	75.78
MACS_peak_8472	chr10	80634213	80634641	428	NM_134002	Csnk1g2	1086.78	66.74
MACS_peak_8479	chr10	80706977	80707983	1006	NM_007460	Ap3d1	541.01	75.61
MACS_peak_8480	chr10	80712764	80712930	166	NM_007460	Ap3d1	3100	205.94
MACS_peak_8481	chr10	80713972	80714160	188	NM_007460	Ap3d1	2483.31	99.96
MACS_peak_8484	chr10	80790610	80793040	2430	uc007gem.1	Dot1l	172.16	24.42
MACS_peak_8486	chr10	80852820	80853829	1009	uc007gez.1	Lsm7	73.83	32.14
MACS_peak_8487	chr10	80855274	80855388	114	NM_175195	Sppl2b	335.39	57.83
MACS_peak_8488	chr10	80866499	80868708	2209	uc007gfe.1	Sppl2b	1031.82	42.61
MACS_peak_8490	chr10	80899449	80900259	810	NM_013895	Timm13	88.05	16.1
MACS_peak_8494	chr10	80931532	80932204	672	NM_008655	Gadd45b	229.62	33.07
MACS_peak_8503	chr10	81028537	81031700	3163	ENSMUST00000117276	Slc39a3	58.03	17.54
MACS_peak_8505	chr10	81044072	81045003	931	NM_024499	Sgta	592.72	20.75
MACS_peak_8514	chr10	81123619	81124697	1078	NM_023138	Map2k2	3100	274.85
MACS_peak_8515	chr10	81136472	81136699	227	NM_010731	Zbtb7a	150.06	48.23
MACS_peak_8516	chr10	81137952	81138070	118	ENSMUST00000117956	Zbtb7a	95.49	37.89
MACS_peak_8517	chr10	81143961	81145217	1256	NM_010731	Zbtb7a	3196.51	61.65
MACS_peak_8518	chr10	81147969	81152222	4253	ENSMUST00000048128	Zbtb7a	3100	161.85
MACS_peak_8519	chr10	81153265	81154372	1107	ENSMUST00000005064	Pias4	847.7	66.02
MACS_peak_8520	chr10	81163042	81164190	1148	uc007ggd.2	Pias4	545.05	79.03
MACS_peak_8521	chr10	81167684	81167923	239	ENSMUST00000005064	Pias4	2028.94	193.17
MACS_peak_8525	chr10	81241652	81242417	765	uc007ggq.2	Zfr2	102.22	31.29
MACS_peak_8528	chr10	81268778	81269461	683	NM_018758	Apba3	697.44	48.42
MACS_peak_8529	chr10	81292962	81293152	190	NM_008844	Pip5k1c	69.05	33.19
MACS_peak_8530	chr10	81317765	81319974	2209	NM_008844	Pip5k1c	1933.61	47.2
MACS_peak_8535	chr10	81363066	81364162	1096	ENSMUST00000131736	4930404N11Rik	335.46	74.26
MACS_peak_8536	chr10	81366771	81367550	779	ENSMUST00000140901	Fzr1	176.19	27.59
MACS_peak_8538	chr10	81398121	81401071	2950	NM_008688	Nfic	3100	84.05
MACS_peak_8539	chr10	81403351	81403428	77	NM_008688	Nfic	154.64	31.94
MACS_peak_8540	chr10	81404823	81405008	185	NM_008688	Nfic	814.9	62.45
MACS_peak_8542	chr10	81420266	81420798	532	NM_008688	Nfic	318.87	24.97
MACS_peak_8543	chr10	81427075	81427187	112	ENSMUST00000105321	Nfic	73.66	39.14
MACS_peak_8546	chr10	81544791	81545190	399	ENSMUST00000043604	Gna11	76.85	34.13
MACS_peak_8547	chr10	81561043	81561316	273	uc007gin.2	Aes	676.22	44.21
MACS_peak_8554	chr10	81642516	81643861	1345	NM_027480	Ankrd24	55.6	20.41
MACS_peak_8556	chr10	81662922	81665106	2184	NM_001142963	Gm10778	238.1	28.9
MACS_peak_8567	chr10	81719856	81721976	2120	NM_001243067	Zfp433	91.4	19.43
MACS_peak_8582	chr10	81822051	81824235	2184	NM_001142963	Gm10778	133.47	23.36
MACS_peak_8592	chr10	81878966	81881086	2120	NM_001243067	Zfp433	117.37	30.24
MACS_peak_8673	chr10	83190944	83192632	1688	NM_021439	Chst11	464.7	28.57
MACS_peak_8689	chr10	83316054	83316789	735	NM_177388	Slc41a2	502.06	41.42
MACS_peak_8701	chr10	83590986	83591183	197	NM_001033375	A230046K03Rik	1666.07	39.4
MACS_peak_8745	chr10	84372760	84375387	2627	NM_001004363	Nuak1	683.09	25.83
MACS_peak_8760	chr10	84526304	84528777	2473	NM_175451	Ckap4	3100	35.74
MACS_peak_8761	chr10	84533446	84533888	442	NM_175451	Ckap4	246.17	60.09
MACS_peak_8772	chr10	84725650	84727178	1528	NM_027423	Polr3b	494.2	64.48
MACS_peak_8781	chr10	84917612	84917825	213	NM_183172	Ric8b	50.62	21.58
MACS_peak_8782	chr10	84947411	84948020	609	NM_183172	Ric8b	428.67	26.26
MACS_peak_8789	chr10	85102626	85102997	371	NM_001013028	Tmem263	1524.42	152.59
MACS_peak_8790	chr10	85110798	85110865	67	NM_001013028	Tmem263	646.4	32.04
MACS_peak_8813	chr10	85386813	85388478	1665	NM_028709	Btbd11	249.22	51.98
MACS_peak_8836	chr10	85658139	85659547	1408	NM_028709	Btbd11	229.79	33.9
MACS_peak_8849	chr10	85906860	85908070	1210	uc007gng.1	Prdm4	180.48	18.88
MACS_peak_8878	chr10	86300465	86300974	509	NM_011595	Timp3	57.73	23.98
MACS_peak_8916	chr10	86779004	86779311	307	NM_175331	Nt5dc3	52.35	31.32
MACS_peak_8924	chr10	86833930	86835395	1465	NM_175331	Nt5dc3	208.64	15.03
MACS_peak_9002	chr10	88245755	88246069	314	NM_026070	Ccdc53	78.6	23.13
MACS_peak_9015	chr10	88433048	88434088	1040	NM_001004164	Gnptab	2624.98	85.23
MACS_peak_9060	chr10	89412609	89414492	1883	NM_001033331	Gas2l3	1570.94	38.39
MACS_peak_9065	chr10	89454233	89454948	715	NM_009108	Nr1h4	84.68	30.48
MACS_peak_9074	chr10	89497409	89498417	1008	uc007gsi.2	Nr1h4	226.78	46.31
MACS_peak_9084	chr10	89575110	89576657	1547	NM_182959	Slc17a8	121.25	28.81
MACS_peak_9089	chr10	89638720	89641116	2396	ENSMUST00000174252	Scyl2	555.79	33.34
MACS_peak_9090	chr10	89641990	89642110	120	NM_198021	Scyl2	90.6	21.2
MACS_peak_9101	chr10	89804711	89806213	1502	NM_029166	Uhrf1bp1l	520.56	20.36
MACS_peak_9176	chr10	91095783	91098658	2875	NM_026166	Ikbip	89.15	38.66
MACS_peak_9177	chr10	91101754	91102613	859	NM_027078	Ikbip	1654.05	34.35
MACS_peak_9181	chr10	91171037	91171619	582	NM_011605	Tmpo	1276.52	81.11
MACS_peak_9308	chr10	93583232	93584327	1095	ENSMUST00000092215	Ccdc38	66.9	35.71
MACS_peak_9312	chr10	93644470	93645000	530	NM_021320	Ntn4	540.77	82.05
MACS_peak_9324	chr10	93745716	93747207	1491	ENSMUST00000020204	Ntn4	265.08	47.18
MACS_peak_9331	chr10	93845610	93847114	1504	NM_001206851	Usp44	468.8	23.86
MACS_peak_9332	chr10	93871487	93871649	162	NM_019648	Metap2	429.36	18.89
MACS_peak_9334	chr10	93886993	93887101	108	NM_019648	Metap2	3100	160.25
MACS_peak_9335	chr10	93889537	93890260	723	NM_019648	Metap2	3100	211.5
MACS_peak_9341	chr10	93968553	93971167	2614	NM_001304572	Vezt	1269.58	61.66
MACS_peak_9342	chr10	93973171	93973609	438	NM_001304720	Vezt	65.88	19.52
MACS_peak_9345	chr10	94043301	94045633	2332	NM_053072	Fgd6	1867.52	54.16
MACS_peak_9353	chr10	94198954	94199130	176	ENSMUST00000020209	Ndufa12	3100	78.28
MACS_peak_9354	chr10	94199949	94200032	83	NM_025551	Ndufa12	3100	158.71
MACS_peak_9372	chr10	94514856	94515104	248	NM_172051	Tmcc3	95.1	35.07
MACS_peak_9379	chr10	94578422	94579339	917	NM_172051	Tmcc3	1134.41	33.16
MACS_peak_9394	chr10	94718851	94719119	268	NM_029852	Cep83	179.12	26.34
MACS_peak_9400	chr10	94766441	94766517	76	NM_029852	Cep83	259.32	52.91
MACS_peak_9401	chr10	94768818	94768976	158	NM_029852	Cep83	700.03	62.47
MACS_peak_9402	chr10	94770944	94771074	130	NM_029852	Cep83	1204.19	113.67
MACS_peak_9432	chr10	95174745	95175978	1233	NM_009950	Cradd	168.62	31.18
MACS_peak_9459	chr10	95411489	95413110	1621	NM_007706	Socs2	551.26	35.11
MACS_peak_9460	chr10	95414830	95415283	453	NM_001168657	Socs2	107.56	22.84
MACS_peak_9464	chr10	95490245	95490412	167	NM_026065	Mrpl42	262.7	30.99
MACS_peak_9467	chr10	95501889	95501927	38	NM_026065	Mrpl42	111.18	35
MACS_peak_9468	chr10	95515161	95515237	76	NM_080560	Ube2n	551.03	40.5
MACS_peak_9469	chr10	95563661	95564167	506	NM_027722	Nudt4	131.86	41.02
MACS_peak_9495	chr10	95994884	95994998	114	NM_001001932	Eea1	51.9	19.64
MACS_peak_9498	chr10	96010774	96011113	339	NM_001001932	Eea1	349.07	31.53
MACS_peak_9500	chr10	96026556	96026887	331	NM_001001932	Eea1	445.42	22.84
MACS_peak_9503	chr10	96036579	96036765	186	NM_001001932	Eea1	1663.31	50.21
MACS_peak_9504	chr10	96038692	96038878	186	NM_001001932	Eea1	1726.99	63.18
MACS_peak_9505	chr10	96039522	96039761	239	NM_001001932	Eea1	294.18	27.74
MACS_peak_9614	chr10	98915151	98915371	220	NM_026482	Atp2b1	668.82	116.4
MACS_peak_9619	chr10	98968693	98969124	431	NM_026482	Atp2b1	210.74	35.72
MACS_peak_9621	chr10	98986890	98987145	255	NM_026482	Atp2b1	979.81	49.46
MACS_peak_9622	chr10	98991061	98991202	141	NM_026482	Atp2b1	1778.93	90.43
MACS_peak_9623	chr10	98994645	98994807	162	NM_026482	Atp2b1	317.28	29.52
MACS_peak_9630	chr10	99107102	99107455	353	ENSMUST00000159990	Poc1b	141.2	52.72
MACS_peak_9631	chr10	99108134	99111260	3126	NM_015737	Galnt4	212.79	25.23
MACS_peak_9639	chr10	99263230	99264091	861	NM_026268	Dusp6	138.77	25.73
MACS_peak_9704	chr10	100306570	100306752	182	ENSMUST00000179109	Gm9476	138.89	23.17
MACS_peak_9718	chr10	100445511	100447743	2232	NM_001110013	Tmtc3	981.85	33.91
MACS_peak_9720	chr10	100487161	100487350	189	ENSMUST00000058154	Tmtc3	71.51	18.21
MACS_peak_9721	chr10	100489319	100489389	70	NM_146009	Cep290	136.41	27.98
MACS_peak_9724	chr10	100492647	100492791	144	NM_146009	Cep290	312.34	48.82
MACS_peak_9725	chr10	100494900	100494954	54	NM_146009	Cep290	148.04	41.96
MACS_peak_9726	chr10	100495822	100495975	153	NM_146009	Cep290	197.61	32.63
MACS_peak_9727	chr10	100496688	100496871	183	NM_146009	Cep290	357.67	34.66
MACS_peak_9728	chr10	100497939	100498029	90	NM_146009	Cep290	122.3	43.33
MACS_peak_9730	chr10	100501102	100501275	173	NM_146009	Cep290	230.98	50.03
MACS_peak_9731	chr10	100508663	100508826	163	NM_146009	Cep290	599.52	60.92
MACS_peak_9732	chr10	100510486	100510587	101	NM_146009	Cep290	357.07	60.13
MACS_peak_9735	chr10	100518644	100518875	231	NM_146009	Cep290	75.03	17.49
MACS_peak_9744	chr10	100541549	100541816	267	NM_146009	Cep290	69.89	29.08
MACS_peak_9746	chr10	100548727	100548949	222	NM_146009	Cep290	170.21	24.66
MACS_peak_9747	chr10	100551816	100551972	156	NM_146009	Cep290	121.37	27.43
MACS_peak_9971	chr10	105825997	105826591	594	NM_207522	Mettl25	329.12	27.68
MACS_peak_9975	chr10	105847016	105847833	817	ENSMUST00000020049	Ccdc59	320.6	24.6
MACS_peak_10076	chr10	108214387	108214506	119	NM_027892	Ppp1r12a	393.95	19.59
MACS_peak_10077	chr10	108253324	108253495	171	NM_027892	Ppp1r12a	54.82	30.07
MACS_peak_10078	chr10	108260835	108261036	201	NM_027892	Ppp1r12a	128.47	35.67
MACS_peak_10079	chr10	108268571	108268707	136	NM_027892	Ppp1r12a	60.05	15.67
MACS_peak_10080	chr10	108269253	108269358	105	NM_027892	Ppp1r12a	133.83	13
MACS_peak_10081	chr10	108271721	108271769	48	NM_027892	Ppp1r12a	53.85	11.88
MACS_peak_10085	chr10	108332687	108333311	624	NM_054056	Pawr	1470.19	118.67
MACS_peak_10086	chr10	108382729	108382861	132	NM_054056	Pawr	678.48	73.85
MACS_peak_10088	chr10	108409462	108409610	148	NM_054056	Pawr	485.29	39.33
MACS_peak_10089	chr10	108411963	108412068	105	NM_054056	Pawr	134.18	31.26
MACS_peak_10155	chr10	109766928	109767637	709	NM_001081035	Nav3	221.25	46.32
MACS_peak_10158	chr10	109852504	109853534	1030	NM_001081035	Nav3	521.82	29.93
MACS_peak_10213	chr10	110754080	110754580	500	uc007gzn.1	E2f7	85.48	26.62
MACS_peak_10231	chr10	110943672	110944531	859	NM_172554	Zdhhc17	83.68	28
MACS_peak_10254	chr10	111299212	111301710	2498	NM_027914	Bbs10	216.42	24.17
MACS_peak_10266	chr10	111506423	111507648	1225	NM_009344	Phlda1	3100	39.45
MACS_peak_10332	chr10	112925427	112929026	3599	NM_001033474	Atxn7l3b	3100	102.63
MACS_peak_10426	chr10	115251381	115251493	112	NM_025706	Tbc1d15	311.95	94.13
MACS_peak_10433	chr10	115384958	115385807	849	NM_001033261	Zfc3h1	2306.55	51.54
MACS_peak_10434	chr10	115390649	115391066	417	NM_001033261	Zfc3h1	3100	46.34
MACS_peak_10435	chr10	115398004	115398069	65	NM_001033261	Zfc3h1	952.71	29.65
MACS_peak_10436	chr10	115401608	115401832	224	NM_001033261	Zfc3h1	3100	76.84
MACS_peak_10494	chr10	116485160	116486286	1126	NM_028082	Cnot2	86.74	20.58
MACS_peak_10518	chr10	116905783	116907118	1335	NM_001003950	Rab3ip	438.53	59.26
MACS_peak_10527	chr10	117072207	117074879	2672	NM_177798	Frs2	1553.77	30.37
MACS_peak_10536	chr10	117215140	117215836	696	NM_026570	Yeats4	1772.99	88.12
MACS_peak_10537	chr10	117217211	117217358	147	uc007hcw.2	Yeats4	773.43	54.02
MACS_peak_10565	chr10	117688874	117690785	1911	NM_010786	Mdm2	3100	67.89
MACS_peak_10567	chr10	117733677	117736233	2556	NM_029875	Slc35e3	111.46	29.01
MACS_peak_10569	chr10	117845830	117845974	144	NM_024457	Rap1b	73.64	35.11
MACS_peak_10582	chr10	118158301	118158604	303	NM_010785	Mdm1	109.86	28.13
MACS_peak_10624	chr10	118859348	118861153	1805	NM_001014390	Dyrk2	3100	60.9
MACS_peak_10626	chr10	118868720	118868903	183	NM_001014390	Dyrk2	203.25	53.55
MACS_peak_10679	chr10	120083607	120084973	1366	NM_080446	Helb	140.28	36.83
MACS_peak_10681	chr10	120105158	120106037	879	NM_080446	Helb	1807.29	68
MACS_peak_10682	chr10	120112684	120112987	303	ENSMUST00000020449	Helb	120.86	39.58
MACS_peak_10691	chr10	120227185	120227549	364	ENSMUST00000130198	Llph	3100	181.2
MACS_peak_10692	chr10	120231202	120232017	815	NM_025431	Llph	3100	95.34
MACS_peak_10732	chr10	120977783	120979332	1549	ENSMUST00000119093	Lemd3	1470.61	65.67
MACS_peak_10750	chr10	121410349	121413085	2736	ENSMUST00000026902	Rassf3	961.97	83.49
MACS_peak_10754	chr10	121476002	121476250	248	NM_138956	Rassf3	53.69	27.56
MACS_peak_10767	chr10	121745330	121745616	286	NM_173022	BC048403	89.97	22.22
MACS_peak_10768	chr10	121750302	121752372	2070	NM_173022	BC048403	451.59	38.74
MACS_peak_10842	chr10	123113214	123113687	473	NM_027604	Usp15	878.32	41.24
MACS_peak_10843	chr10	123119108	123119197	89	NM_027604	Usp15	444.97	27.8
MACS_peak_10979	chr10	126013251	126013521	270	NM_177152	Lrig3	170.66	30.52
MACS_peak_10980	chr10	126014675	126015359	684	NM_177152	Lrig3	1066.51	48.37
MACS_peak_11039	chr10	126887247	126887694	447	NM_001159559	Xrcc6bp1	108.57	37.39
MACS_peak_11049	chr10	127055048	127056911	1863	ENSMUST00000040307	March9	1140.95	44.46
MACS_peak_11051	chr10	127098340	127098637	297	NM_177614	Os9	3100	60.86
MACS_peak_11054	chr10	127171615	127172340	725	NM_008080	B4galnt1	273.22	32.63
MACS_peak_11064	chr10	127458809	127458950	141	NM_027900	R3hdm2	276.16	25.28
MACS_peak_11065	chr10	127462187	127462283	96	NM_001168292	R3hdm2	683.17	49.26
MACS_peak_11068	chr10	127476519	127476698	179	NM_027900	R3hdm2	407.71	30.72
MACS_peak_11073	chr10	127620617	127621148	531	NM_008512	Lrp1	3100	179.17
MACS_peak_11078	chr10	127659794	127660987	1193	NM_009284	Stat6	80.92	41.32
MACS_peak_11085	chr10	127741514	127744902	3388	NM_198035	Zbtb39	1416.48	35
MACS_peak_11115	chr10	128116546	128116757	211	NM_054078	Baz2a	413.46	35.18
MACS_peak_11122	chr10	128252191	128252941	750	NM_011589	Timeless	957.16	74.46
MACS_peak_11127	chr10	128291227	128292849	1622	NM_019963	Stat2	274.45	15.11
MACS_peak_11131	chr10	128401394	128401923	529	NM_027257	Nabp2	240.42	19.8
MACS_peak_11132	chr10	128438082	128439780	1698	NM_001164237	Rnf41	245.24	44.55
MACS_peak_11135	chr10	128469005	128469137	132	NM_198160	Smarcc2	268.53	14.29
MACS_peak_11136	chr10	128482683	128482942	259	NM_198160	Smarcc2	3100	96.36
MACS_peak_11137	chr10	128485559	128485694	135	NM_198160	Smarcc2	59.75	21.54
MACS_peak_11146	chr10	128626062	128626240	178	NM_013765	Rps26	3100	41.45
MACS_peak_11150	chr10	128670247	128671926	1679	NM_173733	Suox	105.5	16.39
MACS_peak_11153	chr10	128720135	128720506	371	NM_016811	Dgka	610.15	118.06
MACS_peak_11160	chr10	128806167	128807620	1453	NM_028873	Dnajc14	1041.93	35.87
MACS_peak_11163	chr10	128838443	128838490	47	NM_025364	Sarnp	1396.86	41.58
MACS_peak_11165	chr10	128848236	128848310	74	NM_025364	Sarnp	77.34	29.06
MACS_peak_11167	chr10	128882294	128885486	3192	ENSMUST00000026408	Gdf11	139.86	28.47
MACS_peak_11168	chr10	128891246	128891690	444	NM_010272	Gdf11	130.96	32.88
MACS_peak_11255	chr11	3159984	3160146	162	NM_030207	Sfi1	797.49	90.5
MACS_peak_11256	chr11	3185567	3185974	407	uc007hsb.1	Sfi1	228.89	100.95
MACS_peak_11257	chr11	3188877	3189056	179	ENSMUST00000142315	Sfi1	304.9	41.34
MACS_peak_11263	chr11	3289917	3292081	2164	uc007hsj.2	Patz1	732.68	45.47
MACS_peak_11269	chr11	3344179	3345884	1705	NM_010718	Limk2	152.13	25.69
MACS_peak_11272	chr11	3415972	3418087	2115	NM_145355	Rnf185	398.93	13.63
MACS_peak_11283	chr11	3689034	3690477	1443	ENSMUST00000096441	Morc2a	671.42	30.15
MACS_peak_11289	chr11	3896942	3901244	4302	NM_173745	Dusp18	121.24	42.72
MACS_peak_11290	chr11	3907020	3907984	964	ENSMUST00000109995	Slc35e4	163.46	26.25
MACS_peak_11291	chr11	3912565	3914237	1672	ENSMUST00000109995	Slc35e4	795.76	72.3
MACS_peak_11295	chr11	3978826	3979598	772	NM_022889	Pes1	1268.16	36.18
MACS_peak_11299	chr11	4147168	4147665	497	uc007huk.1	Ccdc157	76.13	26.62
MACS_peak_11300	chr11	4148438	4149084	646	NM_177616	Ccdc157	333.35	41.25
MACS_peak_11302	chr11	4174031	4174219	188	NM_026175	Sf3a1	63.83	18.1
MACS_peak_11306	chr11	4214700	4215505	805	NM_134023	Tbc1d10a	327.6	31.86
MACS_peak_11310	chr11	4271160	4272514	1354	NM_008501	Lif	215.59	31.85
MACS_peak_11327	chr11	4848871	4849466	595	NM_010898	Nf2	60.83	16.63
MACS_peak_11329	chr11	4899790	4899906	116	NM_172438	Thoc5	75.41	39.77
MACS_peak_11330	chr11	4901151	4901295	144	NM_172438	Thoc5	109.99	27.54
MACS_peak_11331	chr11	4902211	4902432	221	ENSMUST00000142543	Thoc5	193.74	58.04
MACS_peak_11334	chr11	4986869	4987051	182	NM_007454	Ap1b1	80.98	14.9
MACS_peak_11341	chr11	5054130	5056689	2559	NM_030228	Gas2l1	53.38	20
MACS_peak_11342	chr11	5060469	5062326	1857	uc007hvt.2	Gas2l1	1071.14	92.57
MACS_peak_11343	chr11	5069686	5070103	417	NM_007968	Ewsr1	128.9	25.55
MACS_peak_11344	chr11	5098925	5099566	641	ENSMUST00000101610	Rhbdd3	104.03	29.35
MACS_peak_11347	chr11	5191581	5195121	3540	NM_032396	Kremen1	1540.77	97.52
MACS_peak_11350	chr11	5279258	5282505	3247	NM_001290501	Znrf3	1719.79	32.56
MACS_peak_11363	chr11	5704218	5704732	514	NM_026080	Mrps24	192.26	42.86
MACS_peak_11365	chr11	5715003	5718263	3260	NM_178623	Urgcp	3100	75.59
MACS_peak_11366	chr11	5741096	5741176	80	NM_178623	Urgcp	178.37	30.29
MACS_peak_11370	chr11	5761848	5762376	528	ENSMUST00000170116	Urgcp	100.86	31.67
MACS_peak_11372	chr11	5788482	5788642	160	NM_013810	Dbnl	207.89	58.15
MACS_peak_11373	chr11	5791791	5791847	56	NM_013810	Dbnl	57.55	19.25
MACS_peak_11374	chr11	5793649	5793762	113	NM_013810	Dbnl	68.65	25.79
MACS_peak_11375	chr11	5795447	5795594	147	NM_013810	Dbnl	90.46	26.29
MACS_peak_11376	chr11	5797023	5797175	152	NM_013810	Dbnl	86.41	19.23
MACS_peak_11378	chr11	5827859	5829115	1256	NM_017401	Polm	115.47	28.03
MACS_peak_11380	chr11	5861865	5862398	533	NM_009636	Aebp1	319.24	47.39
MACS_peak_11381	chr11	5863938	5864277	339	NM_009636	Aebp1	826	30.81
MACS_peak_11382	chr11	5871244	5872248	1004	NM_009636	Aebp1	140.18	47
MACS_peak_11390	chr11	6105766	6108355	2589	NM_173748	Nudcd3	1685.84	66.01
MACS_peak_11391	chr11	6124943	6125561	618	uc007hya.2	Nudcd3	98.65	24.62
MACS_peak_11393	chr11	6193153	6193476	323	NM_173748	Nudcd3	394.81	44.14
MACS_peak_11394	chr11	6199942	6200451	509	NM_173748	Nudcd3	291.29	49.22
MACS_peak_11398	chr11	6292171	6292513	342	ENSMUST00000135124	Ogdh	261.54	65
MACS_peak_11401	chr11	6404989	6406162	1173	NM_028601	Zmiz2	427.74	31.32
MACS_peak_11404	chr11	6472744	6476076	3332	NM_011221	Purb	1663.34	29.62
MACS_peak_11405	chr11	6546886	6547029	143	NM_146014	Ccm2	281.17	57.62
MACS_peak_11409	chr11	6596080	6596761	681	NM_146014	Ccm2	501.51	40
MACS_peak_11447	chr11	8431651	8434638	2987	NM_001083587	Tns3	1434.19	49.33
MACS_peak_11452	chr11	8492092	8493337	1245	NM_001083587	Tns3	3100	73.04
MACS_peak_11455	chr11	8518198	8518303	105	NM_001083587	Tns3	159.67	43.72
MACS_peak_11515	chr11	12237069	12238059	990	NM_172496	Cobl	105.14	19.33
MACS_peak_11516	chr11	12253088	12254971	1883	NM_172496	Cobl	1497.69	44.38
MACS_peak_11518	chr11	12266855	12267144	289	NM_172496	Cobl	151.49	25.96
MACS_peak_11626	chr11	16953141	16953681	540	uc007ibt.1	Fbxo48	97.93	22.86
MACS_peak_11632	chr11	17159276	17159542	266	ENSMUST00000102880	Ppp3r1	51.58	24.66
MACS_peak_11646	chr11	17945606	17947567	1961	NM_026576	Etaa1	82.55	18.02
MACS_peak_11670	chr11	18880603	18881922	1319	NM_010789	Meis1	181.84	45.94
MACS_peak_11675	chr11	19018220	19018969	749	NM_010789	Meis1	553.85	80.67
MACS_peak_11691	chr11	20008412	20008477	65	NM_033523	Spred2	136.65	39.64
MACS_peak_11692	chr11	20018051	20018388	337	uc007icq.1	Spred2	451.95	35.17
MACS_peak_11700	chr11	20238386	20240698	2312	uc007icz.1	Cep68	158.7	16.28
MACS_peak_11703	chr11	20302179	20304500	2321	NM_018861	Slc1a4	1025.41	15.51
MACS_peak_11710	chr11	20543252	20543760	508	NM_021372	Sertad2	210.17	34.24
MACS_peak_11718	chr11	20631976	20632273	297	NM_001038625	Sertad2	511.89	66.5
MACS_peak_11719	chr11	20647801	20650846	3045	NM_021372	Sertad2	3158.92	34.59
MACS_peak_11721	chr11	20725684	20727639	1955	NM_181411	Aftph	2210.98	27.6
MACS_peak_11723	chr11	20741305	20741589	284	ENSMUST00000035350	Aftph	107.18	53.55
MACS_peak_11724	chr11	20825707	20826515	808	NM_173752	Lgalsl	186.57	13.85
MACS_peak_11730	chr11	21142555	21143005	450	uc007idk.1	Peli1	52.93	27.91
MACS_peak_11731	chr11	21147956	21150258	2302	NM_023324	Peli1	218.73	41.68
MACS_peak_11735	chr11	21277674	21278060	386	NM_139061	Vps54	52.77	21.94
MACS_peak_11757	chr11	21711461	21712071	610	NM_145425	Wdpcp	139.7	27.39
MACS_peak_11777	chr11	22013483	22013557	74	NM_153078	Ehbp1	56.4	25.91
MACS_peak_11778	chr11	22014854	22014954	100	NM_153078	Ehbp1	97.99	25.15
MACS_peak_11781	chr11	22059136	22059261	125	NM_153078	Ehbp1	97.3	21.56
MACS_peak_11782	chr11	22068358	22068506	148	NM_153078	Ehbp1	65.22	15.51
MACS_peak_11783	chr11	22089524	22089668	144	NM_153078	Ehbp1	83.54	22.93
MACS_peak_11784	chr11	22095317	22096199	882	NM_153078	Ehbp1	386.57	25.02
MACS_peak_11795	chr11	22285487	22285874	387	NM_153078	Ehbp1	139.85	17.55
MACS_peak_11798	chr11	22518380	22519234	854	ENSMUST00000059319	Tmem17	199.23	44.81
MACS_peak_11814	chr11	22834738	22837195	2457	NM_016888	B3gnt2	550.58	20
MACS_peak_11815	chr11	22859493	22860054	561	ENSMUST00000062844	B3gnt2	1855.56	202.88
MACS_peak_11821	chr11	22972004	22975163	3159	NM_011663	Zrsr1	3100	100.65
MACS_peak_11823	chr11	23019999	23021133	1134	NM_028672	Fam161a	98.06	24.43
MACS_peak_11835	chr11	23333438	23333859	421	NM_001190401	Usp34	391.39	27.96
MACS_peak_11837	chr11	23363790	23364512	722	NM_001190401	Usp34	3100	62.99
MACS_peak_11850	chr11	23655435	23656130	695	NM_023651	Pex13	106.12	20.11
MACS_peak_11853	chr11	23741808	23743040	1232	NM_009044	Rel	228.28	26.95
MACS_peak_11854	chr11	23761012	23761155	143	NM_009044	Rel	98.13	28.44
MACS_peak_11857	chr11	23885496	23885572	76	NM_172555	Papolg	146.82	26.02
MACS_peak_11858	chr11	23895021	23895270	249	NM_172555	Papolg	1333.58	111.34
MACS_peak_11918	chr11	26593391	26593738	347	ENSMUST00000089614	Gm6899	116.3	30.06
MACS_peak_11979	chr11	29187950	29188574	624	NM_134034	Smek2	56.1	17.71
MACS_peak_11996	chr11	29453118	29453277	159	NM_176841	Ccdc88a	90.37	14.91
MACS_peak_11997	chr11	29455369	29455516	147	NM_176841	Ccdc88a	74.25	19.4
MACS_peak_11998	chr11	29456457	29456602	145	NM_176841	Ccdc88a	126.62	19.65
MACS_peak_12001	chr11	29461571	29462261	690	uc007igx.1	Ccdc88a	65.78	21.88
MACS_peak_12002	chr11	29463119	29464190	1071	NM_176841	Ccdc88a	1630.05	32.27
MACS_peak_12007	chr11	29503851	29504311	460	NM_176841	Ccdc88a	442.62	31.04
MACS_peak_12008	chr11	29507694	29508176	482	NM_176841	Ccdc88a	250.57	18.81
MACS_peak_12037	chr11	30109870	30109980	110	NM_009260	Sptbn1	516.51	21.19
MACS_peak_12040	chr11	30136873	30137630	757	NM_009260	Sptbn1	3100	64.27
MACS_peak_12041	chr11	30138591	30139462	871	NM_009260	Sptbn1	3100	35.76
MACS_peak_12086	chr11	30976839	30977746	907	NM_026527	Chac2	60.27	12.79
MACS_peak_12104	chr11	31367725	31369103	1378	uc007iij.1	Stc2	254.71	52.91
MACS_peak_12109	chr11	31665149	31665867	718	NM_001024919	Bod1	306.92	27.89
MACS_peak_12114	chr11	31870939	31873412	2473	NM_026252	Cpeb4	3100	42.97
MACS_peak_12121	chr11	32205414	32205663	249	NM_030093	Snrnp25	51.39	18.16
MACS_peak_12130	chr11	32417079	32417205	126	NM_177364	Sh3pxd2b	68.22	16.63
MACS_peak_12131	chr11	32422022	32425359	3337	NM_177364	Sh3pxd2b	1600.97	34.38
MACS_peak_12132	chr11	32455369	32455546	177	ENSMUST00000051053	Ubtd2	520.39	77.04
MACS_peak_12134	chr11	32499224	32499461	237	NM_173784	Ubtd2	254.78	21.02
MACS_peak_12135	chr11	32516089	32517202	1113	NM_173784	Ubtd2	88.66	17.53
MACS_peak_12141	chr11	32598438	32598984	546	NM_009288	Stk10	170.91	30.54
MACS_peak_12142	chr11	32600740	32600871	131	NM_009288	Stk10	177.39	43.53
MACS_peak_12143	chr11	32604120	32604300	180	NM_009288	Stk10	92.65	23.39
MACS_peak_12149	chr11	32622423	32623422	999	NM_009288	Stk10	195.08	35.07
MACS_peak_12160	chr11	33154924	33155220	296	NM_001252261	Npm1	137.77	30.56
MACS_peak_12161	chr11	33161105	33161225	120	NM_008722	Npm1	3100	34.71
MACS_peak_12201	chr11	35769617	35769947	330	NM_145962	Pank3	189.16	37.54
MACS_peak_12210	chr11	35979970	35980527	557	ENSMUST00000018993	Wwc1	65.78	18.3
MACS_peak_12290	chr11	40707564	40707717	153	NM_013552	Hmmr	189.63	42.59
MACS_peak_12291	chr11	40709907	40710276	369	NM_013552	Hmmr	50.26	25.68
MACS_peak_12325	chr11	43433730	43433819	89	NM_148673	Slu7	488.84	81.38
MACS_peak_12329	chr11	43446011	43447919	1908	NM_148673	Slu7	3100	77.49
MACS_peak_12334	chr11	43704533	43706354	1821	NM_027557	Pwwp2a	1049.05	37.43
MACS_peak_12335	chr11	43737866	43738015	149	NM_133795	Ttc1	175.17	37.38
MACS_peak_12337	chr11	43741760	43741821	61	NM_133795	Ttc1	1680.76	139.57
MACS_peak_12339	chr11	43747921	43748008	87	ENSMUST00000109278	Ttc1	226.66	47.3
MACS_peak_12346	chr11	43835139	43836489	1350	NM_007416	Adra1b	91.35	32.29
MACS_peak_12361	chr11	44563919	44565520	1601	NM_028862	Rnf145	277.7	30.53
MACS_peak_12392	chr11	45887385	45887550	165	NM_001045520	Clint1	218.4	24.56
MACS_peak_12393	chr11	45890621	45890799	178	NM_001045520	Clint1	217.59	22.18
MACS_peak_12394	chr11	45893870	45894117	247	NM_001045520	Clint1	276.2	39.92
MACS_peak_12410	chr11	46440562	46441616	1054	NM_025426	Med7	627.22	22.59
MACS_peak_12470	chr11	48815842	48817391	1549	NM_145377	Trim41	835.13	79.07
MACS_peak_12475	chr11	48865244	48867003	1759	ENSMUST00000049519	Irgm1	290.98	22.62
MACS_peak_12479	chr11	48894334	48895567	1233	ENSMUST00000109212	Gm5431	98.2	26.28
MACS_peak_12482	chr11	48915177	48916273	1096	NM_001045540	Gm12185	96.84	24.74
MACS_peak_12483	chr11	48946149	48948546	2397	NM_001114679	9930111J21Rik1	3100	48.16
MACS_peak_12484	chr11	48966469	48967975	1506	NM_173434	9930111J21Rik2	1089.22	27.41
MACS_peak_12490	chr11	49015873	49020392	4519	ENSMUST00000101295	9930111J21Rik2	925	35.09
MACS_peak_12491	chr11	49038312	49039818	1506	NM_173434	9930111J21Rik2	391.98	23.06
MACS_peak_12495	chr11	49057898	49059761	1863	NM_001145164	Tgtp2	84.73	17.76
MACS_peak_12498	chr11	49095388	49096987	1599	NM_008330	Ifi47	54.69	19.86
MACS_peak_12506	chr11	49203291	49203538	247	ENSMUST00000109198	Zfp62	103.48	36.18
MACS_peak_12507	chr11	49215063	49218816	3753	NM_009562	Zfp62	815.4	31.66
MACS_peak_12508	chr11	49245192	49245617	425	NM_010794	Mgat1	297.54	69.58
MACS_peak_12510	chr11	49260570	49263030	2460	ENSMUST00000101293	Mgat1	2470.38	42.28
MACS_peak_12517	chr11	49712353	49712723	370	ENSMUST00000145353	Cnot6	207.72	64.2
MACS_peak_12535	chr11	50170696	50172785	2089	NM_029745	Tbc1d9b	1497.21	46.85
MACS_peak_12540	chr11	50265594	50267010	1416	NM_175334	Maml1	2135.71	76.91
MACS_peak_12542	chr11	50293956	50296335	2379	NM_007597	Canx	1148.29	40.76
MACS_peak_12543	chr11	50392018	50392067	49	NM_172557	Rufy1	80.25	27.56
MACS_peak_12545	chr11	50397643	50397773	130	NM_172557	Rufy1	106.8	27.24
MACS_peak_12546	chr11	50398370	50398490	120	NM_172557	Rufy1	71.12	21.32
MACS_peak_12549	chr11	50404453	50404621	168	NM_172557	Rufy1	132.41	23.26
MACS_peak_12551	chr11	50407822	50407924	102	NM_172557	Rufy1	76.79	31.94
MACS_peak_12564	chr11	50803568	50805057	1489	NM_175643	Adamts2	349.5	46.11
MACS_peak_12565	chr11	50813874	50815993	2119	NM_013922	Zfp354c	93.93	18.72
MACS_peak_12575	chr11	51069222	51071271	2049	NM_009329	Zfp354a	85.62	15.53
MACS_peak_12586	chr11	51606339	51606586	247	NM_010448	Hnrnpab	70.24	17.37
MACS_peak_12589	chr11	51742973	51744000	1027	uc007iuo.1	Sec24a	627.24	38.48
MACS_peak_12590	chr11	51756076	51756828	752	NM_175255	Sec24a	310.72	38.89
MACS_peak_12592	chr11	51814115	51816294	2179	NM_199299	Jade2	755.26	64.53
MACS_peak_12593	chr11	51816390	51817700	1310	NM_199299	Jade2	1287.14	108.59
MACS_peak_12594	chr11	51821078	51821196	118	NM_199299	Jade2	118.27	40.4
MACS_peak_12595	chr11	51824942	51825407	465	NM_199299	Jade2	117.44	32.95
MACS_peak_12607	chr11	52098713	52099150	437	ENSMUST00000020608	Ppp2ca	368.22	39.41
MACS_peak_12615	chr11	52253277	52253985	708	uc007ivi.1	Tcf7	51.11	27.31
MACS_peak_12618	chr11	52396427	52396603	176	NM_153117	9530068E07Rik	214.19	48.36
MACS_peak_12619	chr11	52403045	52403796	751	uc007ivn.1	9530068E07Rik	1572.62	56.1
MACS_peak_12640	chr11	53264786	53265141	355	uc007ivr.1	Hspa4	150.39	18.01
MACS_peak_12641	chr11	53265923	53266049	126	NM_008300	Hspa4	2693.1	29.23
MACS_peak_12643	chr11	53268489	53268585	96	NM_008300	Hspa4	1240.88	42.24
MACS_peak_12644	chr11	53269687	53269869	182	NM_008300	Hspa4	424.67	34.77
MACS_peak_12645	chr11	53324678	53324741	63	ENSMUST00000018383	Zcchc10	172.22	15.33
MACS_peak_12646	chr11	53327268	53327427	159	NM_026479	Zcchc10	88.4	43.84
MACS_peak_12647	chr11	53330686	53330731	45	NM_026479	Zcchc10	159.14	44.86
MACS_peak_12648	chr11	53332301	53333289	988	NM_026479	Zcchc10	158.91	44.29
MACS_peak_12649	chr11	53350766	53351129	363	NM_033565	Aff4	2889.23	314.24
MACS_peak_12651	chr11	53368629	53368786	157	uc007ivv.1	Aff4	2395.88	98.02
MACS_peak_12652	chr11	53372277	53373578	1301	uc007ivv.1	Aff4	3100	56.14
MACS_peak_12656	chr11	53399588	53400506	918	NM_033565	Aff4	1839.65	19.75
MACS_peak_12657	chr11	53402477	53402566	89	NM_033565	Aff4	423.42	28.44
MACS_peak_12660	chr11	53428622	53429150	528	ENSMUST00000061326	Uqcrq	201.53	32.46
MACS_peak_12661	chr11	53430128	53430434	306	ENSMUST00000109019	Uqcrq	140.82	24.75
MACS_peak_12666	chr11	53583814	53584012	198	NM_008443	Kif3a	58.33	20.67
MACS_peak_12667	chr11	53586834	53586930	96	NM_008443	Kif3a	76.65	25.65
MACS_peak_12668	chr11	53593918	53594099	181	NM_008443	Kif3a	758.55	34.88
MACS_peak_12670	chr11	53649518	53650655	1137	NM_009012	Rad50	103.63	19.87
MACS_peak_12673	chr11	53668021	53668513	492	uc007iws.1	Rad50	296.53	55.77
MACS_peak_12674	chr11	53669629	53669757	128	NM_009012	Rad50	344.98	56.85
MACS_peak_12675	chr11	53674697	53674811	114	NM_009012	Rad50	1334.55	77.28
MACS_peak_12676	chr11	53675901	53676012	111	NM_009012	Rad50	437.78	62.01
MACS_peak_12678	chr11	53683201	53683439	238	NM_009012	Rad50	289.1	33.9
MACS_peak_12680	chr11	53686149	53686307	158	NM_009012	Rad50	267.96	47.64
MACS_peak_12681	chr11	53688094	53688277	183	NM_009012	Rad50	236.96	18.76
MACS_peak_12683	chr11	53694900	53695066	166	NM_009012	Rad50	681.08	37
MACS_peak_12684	chr11	53698113	53698318	205	NM_009012	Rad50	269.21	33.95
MACS_peak_12718	chr11	54691237	54691740	503	NM_175258	Rapgef6	351.77	32.26
MACS_peak_12719	chr11	54696079	54698168	2089	NM_175258	Rapgef6	70.51	22.13
MACS_peak_12728	chr11	54869847	54870307	460	ENSMUST00000117710	Hint1	1580.47	40.58
MACS_peak_12730	chr11	54910784	54911571	787	ENSMUST00000108889	Tnip1	1961.27	92.5
MACS_peak_12731	chr11	54916795	54916987	192	NM_021327	Tnip1	142.4	27.71
MACS_peak_12732	chr11	54918605	54918737	132	NM_021327	Tnip1	91.89	24.23
MACS_peak_12754	chr11	55469684	55469801	117	ENSMUST00000018727	G3bp1	96.67	28.19
MACS_peak_12797	chr11	57482989	57484140	1151	NM_026342	Fam114a2	655.12	42.63
MACS_peak_12800	chr11	57529468	57532522	3054	NM_145426	Mfap3	1219.41	44.31
MACS_peak_12810	chr11	57801636	57802289	653	NM_001081168	Sap30l	170.13	27.22
MACS_peak_12812	chr11	57809941	57810446	505	NM_001081168	Sap30l	81.56	15.07
MACS_peak_12813	chr11	58009063	58009547	484	NM_028451	Larp1	502.5	60.62
MACS_peak_12814	chr11	58040689	58040755	66	NM_028451	Larp1	552.63	35.35
MACS_peak_12816	chr11	58047694	58047869	175	NM_028451	Larp1	155.21	17.58
MACS_peak_12817	chr11	58049696	58050089	393	NM_028451	Larp1	182.69	19.52
MACS_peak_12818	chr11	58058558	58062034	3476	ENSMUST00000178636	Larp1	600.58	36.47
MACS_peak_12822	chr11	58124931	58125418	487	NM_172558	Gemin5	215.24	35.62
MACS_peak_12833	chr11	58219463	58222609	3146	NM_019440	Irgm2	178.66	35.48
MACS_peak_12838	chr11	58315113	58317534	2421	NM_178761	Zfp672	510.81	61.71
MACS_peak_12839	chr11	58329267	58330339	1072	ENSMUST00000065533	Gm9900	54.17	33.55
MACS_peak_12842	chr11	58345929	58347728	1799	NM_024480	Sh3bp5l	122.86	31.08
MACS_peak_12847	chr11	58610794	58610812	18	NM_144544	2210407C18Rik	56.53	27.87
MACS_peak_12858	chr11	58889064	58891546	2482	NM_011758	Zfp39	577.44	36.45
MACS_peak_12862	chr11	58954684	58955933	1249	uc007jct.1	Hist3h2a	90.83	26.03
MACS_peak_12865	chr11	58988724	58991457	2733	uc007jcz.1	Trim11	110.7	26.33
MACS_peak_12869	chr11	59157409	59158659	1250	NM_173785	Iba57	176.62	30.69
MACS_peak_12870	chr11	59176983	59177673	690	NM_080454	Gjc2	218.34	51.59
MACS_peak_12880	chr11	59330892	59332371	1479	NM_139298	Wnt9a	670.28	63.49
MACS_peak_12885	chr11	59428340	59428813	473	NM_144521	Snap47	154.85	24.58
MACS_peak_12886	chr11	59437977	59438516	539	uc007jdt.1	Snap47	519.52	24.29
MACS_peak_12888	chr11	59449792	59449916	124	ENSMUST00000150297	Snap47	163.22	29.38
MACS_peak_12891	chr11	59485519	59487817	2298	ENSMUST00000013262	Zkscan17	2003.92	62.71
MACS_peak_12896	chr11	59735829	59736064	235	NM_012027	Mprip	93.1	21.58
MACS_peak_12898	chr11	59757523	59761327	3804	uc007jem.2	Mprip	3100	61.14
MACS_peak_12899	chr11	59764379	59764527	148	NM_012027	Mprip	294.84	19.39
MACS_peak_12900	chr11	59765407	59765525	118	NM_012027	Mprip	511.35	22.43
MACS_peak_12901	chr11	59791476	59792811	1335	NM_146018	Flcn	207.08	22.98
MACS_peak_12907	chr11	59960558	59962436	1878	NM_138675	Med9	73.26	24.6
MACS_peak_12910	chr11	60105012	60105394	382	NM_009021	Rai1	147.33	38.68
MACS_peak_12914	chr11	60185095	60191452	6357	uc007jfl.1	Rai1	3100	68.67
MACS_peak_12915	chr11	60239009	60239176	167	uc007jfp.1	Tom1l2	178.82	39.7
MACS_peak_12918	chr11	60280198	60280283	85	NM_153080	Tom1l2	402.64	38.09
MACS_peak_12922	chr11	60352756	60352905	149	NM_153080	Tom1l2	440.72	49.32
MACS_peak_12931	chr11	60537682	60539195	1513	NM_172943	Alkbh5	128.95	36.06
MACS_peak_12975	chr11	60730915	60732951	2036	NM_001009927	Mief2	1586.47	122.35
MACS_peak_12978	chr11	60740057	60740701	644	ENSMUST00000002891	Top3a	142.76	40.08
MACS_peak_12979	chr11	60741935	60743124	1189	uc007jgm.1	Top3a	147.07	28.75
MACS_peak_12980	chr11	60777524	60781067	3543	NM_175491	Smcr8	142.09	12.87
MACS_peak_12983	chr11	60857717	60858220	503	NM_145428	Dhrs7b	573.06	63.62
MACS_peak_12984	chr11	60864451	60865348	897	NM_173453	Tmem11	1825.68	45.28
MACS_peak_12986	chr11	60878712	60879272	560	ENSMUST00000062677	Tmem11	112.07	52.92
MACS_peak_13000	chr11	61489711	61491686	1975	uc007jht.1	Mapk7	1276.44	49.95
MACS_peak_13004	chr11	61546149	61546911	762	NM_010148	Epn2	811.92	26.44
MACS_peak_13007	chr11	61579566	61579687	121	NM_010148	Epn2	512.18	82.99
MACS_peak_13011	chr11	61776620	61777839	1219	NM_013881	Ulk2	282.21	38.21
MACS_peak_13012	chr11	61779673	61779809	136	NM_013881	Ulk2	313.97	34.27
MACS_peak_13027	chr11	62077023	62077236	213	NM_001029936	Specc1	200.46	37.43
MACS_peak_13029	chr11	62117699	62119451	1752	uc007jim.1	Specc1	3100	25.47
MACS_peak_13030	chr11	62128199	62128407	208	NM_001029936	Specc1	1914.53	31.98
MACS_peak_13031	chr11	62132275	62132481	206	ENSMUST00000049836	Specc1	1178.34	41.68
MACS_peak_13041	chr11	62373075	62373622	547	NM_001252313	Ncor1	1805.5	68.7
MACS_peak_13043	chr11	62383160	62383375	215	NM_011308	Ncor1	137.75	16.79
MACS_peak_13044	chr11	62384717	62384845	128	ENSMUST00000127471	Ncor1	1519.98	114.62
MACS_peak_13045	chr11	62389690	62389792	102	NM_011308	Ncor1	148.28	43.39
MACS_peak_13046	chr11	62390978	62391033	55	NM_011308	Ncor1	530.92	56.64
MACS_peak_13062	chr11	62713213	62715376	2163	NM_133208	Zfp287	483.33	59.01
MACS_peak_13063	chr11	62728281	62729035	754	NM_133208	Zfp287	79.68	32.93
MACS_peak_13091	chr11	63888391	63889745	1354	NM_018805	Hs3st3b1	256.66	30.2
MACS_peak_13093	chr11	63921333	63921914	581	NM_018805	Hs3st3b1	67.58	20.67
MACS_peak_13094	chr11	63963312	63964528	1216	NM_178379	Cox10	349.18	46.67
MACS_peak_13098	chr11	64073536	64073670	134	NM_178379	Cox10	108.64	41.34
MACS_peak_13106	chr11	64520197	64521201	1004	NM_178870	Hs3st3a1	80.95	41.65
MACS_peak_13125	chr11	65688242	65690804	2562	ENSMUST00000046963	Map2k4	64.93	28.15
MACS_peak_13128	chr11	65828041	65829239	1198	NM_026107	Zkscan6	472.03	32.39
MACS_peak_13153	chr11	67056514	67056607	93	NM_001040026	Sco1	96.21	31.63
MACS_peak_13154	chr11	67063905	67064604	699	NM_001040026	Sco1	109.06	17.27
MACS_peak_13177	chr11	67966192	67966517	325	ENSMUST00000021285	Stx8	117.83	45.52
MACS_peak_13179	chr11	67986324	67986390	66	uc007jni.1	Stx8	62.08	28.18
MACS_peak_13190	chr11	68212134	68213334	1200	NM_008744	Ntn1	1503.17	76.83
MACS_peak_13192	chr11	68226535	68226610	75	NM_008744	Ntn1	94.73	21.48
MACS_peak_13193	chr11	68257454	68257508	54	NM_008744	Ntn1	77.67	28.18
MACS_peak_13200	chr11	68385102	68386184	1082	NM_008744	Ntn1	86.5	18.49
MACS_peak_13217	chr11	68787337	68787544	207	NM_175260	Myh10	57.12	36.05
MACS_peak_13218	chr11	68791862	68792034	172	NM_175260	Myh10	179.97	30.38
MACS_peak_13229	chr11	68852941	68853135	194	ENSMUST00000018880	Ndel1	60	24.15
MACS_peak_13233	chr11	68904364	68904534	170	NM_009080	Rpl26	1914.43	42.18
MACS_peak_13241	chr11	69058547	69060483	1936	ENSMUST00000101007	9330160F10Rik	445.7	62.63
MACS_peak_13246	chr11	69109080	69109909	829	NM_011065	Per1	160.39	41.96
MACS_peak_13251	chr11	69363972	69364143	171	NM_146019	Chd3	2797.85	176.3
MACS_peak_13252	chr11	69369135	69369426	291	NM_146019	Chd3	1100.13	175.06
MACS_peak_13255	chr11	69404005	69406173	2168	NM_001017426	Kdm6b	2064.54	63.53
MACS_peak_13261	chr11	69578669	69579324	655	NM_144824	Wrap53	61.6	27.52
MACS_peak_13264	chr11	69681662	69681970	308	NM_030702	Senp3	710.89	67.5
MACS_peak_13267	chr11	69733996	69735566	1570	ENSMUST00000058470	Polr2a	92.27	19.87
MACS_peak_13270	chr11	69777471	69782306	4835	NM_029348	Zbtb4	1070.13	76.25
MACS_peak_13272	chr11	69823121	69826079	2958	ENSMUST00000056484	Nlgn2	234.06	35.61
MACS_peak_13273	chr11	69826743	69827340	597	NM_198862	Nlgn2	496.47	61.52
MACS_peak_13274	chr11	69837047	69837784	737	uc007jrx.1	Nlgn2	399.08	65.87
MACS_peak_13277	chr11	69878621	69880985	2364	NM_153143	Kctd11	147.05	15.92
MACS_peak_13285	chr11	69998300	69999132	832	NM_030064	Phf23	3100	120.3
MACS_peak_13293	chr11	70216788	70217921	1133	ENSMUST00000060010	Slc16a13	56.62	19.04
MACS_peak_13297	chr11	70393761	70395192	1431	NM_029231	Pelp1	2434.26	69.8
MACS_peak_13301	chr11	70453101	70453727	626	ENSMUST00000019067	Med11	454.17	58.28
MACS_peak_13307	chr11	70557414	70558110	696	NM_008876	Pld2	109.83	28.33
MACS_peak_13308	chr11	70562880	70563126	246	NM_016713	Mink1	72.19	36.01
MACS_peak_13311	chr11	70606600	70607144	544	uc007jvn.1	Mink1	110.03	31.1
MACS_peak_13315	chr11	70663768	70664220	452	NM_172561	Spag7	427.37	44.86
MACS_peak_13316	chr11	70669462	70670262	800	NM_178116	Camta2	753.64	120.83
MACS_peak_13322	chr11	70724821	70725008	187	NM_153103	Kif1c	533.66	31.72
MACS_peak_13323	chr11	70725887	70726502	615	NM_153103	Kif1c	1310.06	36.45
MACS_peak_13324	chr11	70728201	70730457	2256	NM_153103	Kif1c	160.51	32.38
MACS_peak_13326	chr11	70771208	70772880	1672	NM_177565	Zfp3	293.79	22.42
MACS_peak_13330	chr11	70884764	70884968	204	NM_019400	Rabep1	145.36	27.6
MACS_peak_13331	chr11	70887010	70887171	161	NM_019400	Rabep1	828.03	48.26
MACS_peak_13332	chr11	70893568	70894068	500	ENSMUST00000179114	Rabep1	379.8	36.33
MACS_peak_13334	chr11	70900471	70900607	136	NM_019400	Rabep1	982.63	65.29
MACS_peak_13335	chr11	70904604	70904783	179	NM_019400	Rabep1	1139.25	54.42
MACS_peak_13337	chr11	70917314	70917782	468	NM_019400	Rabep1	3100	112.59
MACS_peak_13340	chr11	70937523	70937622	99	NM_019400	Rabep1	80.26	13.19
MACS_peak_13341	chr11	70939879	70941298	1419	uc007jwu.1	Rabep1	1566.78	39.03
MACS_peak_13343	chr11	70986293	70987427	1134	NM_178367	Dhx33	211.79	20.57
MACS_peak_13344	chr11	71009114	71010426	1312	NM_033562	Derl2	140.89	20.81
MACS_peak_13346	chr11	71025109	71027371	2262	ENSMUST00000048807	Mis12	357.33	34.16
MACS_peak_13367	chr11	72154157	72155438	1281	NM_028963	4933427D14Rik	182.41	33.23
MACS_peak_13373	chr11	72198362	72198963	601	NM_028963	4933427D14Rik	293.52	30.69
MACS_peak_13378	chr11	72301628	72301709	81	NM_001037713	Xaf1	211.11	17.81
MACS_peak_13379	chr11	72303326	72303462	136	NM_001037713	Xaf1	147.8	28.55
MACS_peak_13381	chr11	72308027	72308768	741	uc007jyr.2	Xaf1	129.65	26.09
MACS_peak_13388	chr11	72450876	72451768	892	ENSMUST00000045633	Mybbp1a	200.87	26.51
MACS_peak_13390	chr11	72690001	72690034	33	NM_009671	Ankfy1	508.76	25.15
MACS_peak_13393	chr11	72767512	72769389	1877	NM_009671	Ankfy1	85.52	34.46
MACS_peak_13394	chr11	72777790	72778952	1162	NM_001024926	Cyb5d2	129.21	20
MACS_peak_13398	chr11	72848641	72848753	112	NM_001045536	Zzef1	238.27	38.21
MACS_peak_13401	chr11	72924636	72927120	2484	NM_001045536	Zzef1	72.14	19.49
MACS_peak_13405	chr11	73040220	73041831	1611	NM_018883	Camkk1	68.38	18.97
MACS_peak_13413	chr11	73135483	73137928	2445	NM_010353	Gsg2	489.74	83.61
MACS_peak_13446	chr11	74661396	74662091	695	NM_001081158	Cluh	85.17	21.75
MACS_peak_13448	chr11	74669414	74670249	835	NM_001081158	Cluh	124.96	28.76
MACS_peak_13459	chr11	74896824	74897080	256	NM_197943	Sgsm2	68.71	22.43
MACS_peak_13461	chr11	74925618	74925948	330	ENSMUST00000121738	Srr	50.68	20.01
MACS_peak_13462	chr11	74928992	74930748	1756	NM_001002764	Smg6	2352.23	52.91
MACS_peak_13473	chr11	75139192	75139369	177	NM_001002764	Smg6	75.58	29.05
MACS_peak_13476	chr11	75165118	75167044	1926	NM_010430	Hic1	66.38	31
MACS_peak_13489	chr11	75382249	75383018	769	uc007kdl.1	Smyd4	60.46	27.87
MACS_peak_13491	chr11	75390071	75391227	1156	NM_001102611	Smyd4	345.18	67.32
MACS_peak_13492	chr11	75404765	75405705	940	NM_001102611	Smyd4	134.69	35
MACS_peak_13494	chr11	75440942	75442089	1147	NM_138950	Wdr81	113.14	23.4
MACS_peak_13495	chr11	75445403	75446093	690	NM_138950	Wdr81	1421.3	92.82
MACS_peak_13496	chr11	75450793	75454717	3924	NM_138950	Wdr81	3100	112.76
MACS_peak_13500	chr11	75572314	75573457	1143	NM_173388	Slc43a2	288.21	55.88
MACS_peak_13502	chr11	75588096	75588352	256	ENSMUST00000143219	Pitpna	413.16	67.07
MACS_peak_13503	chr11	75592188	75592219	31	NM_008850	Pitpna	61.87	22.02
MACS_peak_13505	chr11	75603388	75603480	92	NM_008850	Pitpna	105.27	14.62
MACS_peak_13506	chr11	75679258	75679664	406	NM_133656	Crk	2819.83	125.56
MACS_peak_13507	chr11	75692196	75692860	664	uc007keq.2	Crk	2602.27	55.81
MACS_peak_13508	chr11	75703365	75706157	2792	NM_133656	Crk	56.06	17.66
MACS_peak_13509	chr11	75732868	75733091	223	ENSMUST00000067664	Ywhae	1355.82	55.13
MACS_peak_13520	chr11	76046225	76046582	357	NM_026664	Vps53	50.2	24.75
MACS_peak_13525	chr11	76210570	76213923	3353	NM_177367	Gemin4	1773.96	68.52
MACS_peak_13526	chr11	76249894	76250622	728	NM_183263	Rnmtl1	553.11	56.35
MACS_peak_13528	chr11	76261541	76261666	125	NM_008750	Nxn	333.34	31.96
MACS_peak_13534	chr11	76418047	76419193	1146	NM_198018	Abr	221.83	53.86
MACS_peak_13582	chr11	77449387	77450222	835	NM_177710	Ssh2	573.57	32.68
MACS_peak_13583	chr11	77453389	77458241	4852	NM_177710	Ssh2	3100	65.06
MACS_peak_13588	chr11	77540053	77540236	183	NM_144825	Taok1	238.21	26.42
MACS_peak_13589	chr11	77541624	77541837	213	NM_144825	Taok1	108.61	24.92
MACS_peak_13590	chr11	77549271	77549475	204	NM_144825	Taok1	64.01	8.93
MACS_peak_13592	chr11	77686138	77686507	369	NM_001024205	Nufip2	3100	193.53
MACS_peak_13593	chr11	77691541	77693254	1713	NM_001024205	Nufip2	3061.3	25.03
MACS_peak_13597	chr11	77763245	77763379	134	ENSMUST00000108375	Myo18a	1290.26	176.93
MACS_peak_13598	chr11	77777234	77779122	1888	uc007khf.1	Myo18a	3100	144.24
MACS_peak_13599	chr11	77786744	77787747	1003	ENSMUST00000092883	Gm10277	270.57	52.87
MACS_peak_13602	chr11	77818101	77818278	177	NM_011586	Myo18a	718.83	58.98
MACS_peak_13605	chr11	77845607	77845808	201	NM_011586	Myo18a	397.5	27.5
MACS_peak_13611	chr11	77982753	77983377	624	ENSMUST00000108360	Phf12	198.85	35.59
MACS_peak_13612	chr11	77984015	77984197	182	NM_174852	Phf12	526.21	58.13
MACS_peak_13615	chr11	78006726	78006799	73	NM_174852	Phf12	101.71	30.68
MACS_peak_13616	chr11	78009400	78009923	523	uc007khr.2	Phf12	842.03	35.5
MACS_peak_13617	chr11	78013170	78013291	121	NM_174852	Phf12	362.71	56.57
MACS_peak_13618	chr11	78023026	78023819	793	NM_174852	Phf12	1674.95	76.25
MACS_peak_13619	chr11	78029316	78030539	1223	ENSMUST00000049167	Phf12	176.25	34.86
MACS_peak_13621	chr11	78036861	78037866	1005	ENSMUST00000021187	Dhrs13	256.34	40.2
MACS_peak_13622	chr11	78094659	78094791	132	ENSMUST00000073705	Fam222b	137.23	51.67
MACS_peak_13626	chr11	78153696	78157339	3643	NM_145430	Fam222b	1045.25	48.48
MACS_peak_13627	chr11	78158741	78160948	2207	uc007kig.2	Traf4	601.22	46.86
MACS_peak_13632	chr11	78230927	78231201	274	NM_009297	Supt6	3100	45.12
MACS_peak_13633	chr11	78245547	78245987	440	ENSMUST00000002121	Supt6	201.11	34.31
MACS_peak_13635	chr11	78271290	78272383	1093	NM_001002004	2610507B11Rik	384.31	57.03
MACS_peak_13641	chr11	78539959	78540045	86	NM_018854	Ift20	64	15.01
MACS_peak_13651	chr11	78750505	78751729	1224	NM_197989	Fam58b	1164.33	52.32
MACS_peak_13659	chr11	78962973	78963541	568	ENSMUST00000108268	Lgals9	143.73	18.78
MACS_peak_13665	chr11	79044839	79045268	429	NM_013571	Ksr1	212.05	56.25
MACS_peak_13670	chr11	79146054	79146407	353	ENSMUST00000018478	Ksr1	108.7	34.76
MACS_peak_13683	chr11	79526568	79528142	1574	NM_001033711	Evi2a	81.53	20.67
MACS_peak_13685	chr11	79578253	79579748	1495	NM_010897	Nf1	119.03	31.19
MACS_peak_13703	chr11	80080783	80080991	208	NM_018776	Crlf3	763.46	78.6
MACS_peak_13705	chr11	80094154	80096022	1868	NM_001029856	Atad5	405.02	24.27
MACS_peak_13707	chr11	80132464	80133306	842	NM_001029856	Atad5	509.76	56.9
MACS_peak_13709	chr11	80136677	80137279	602	NM_183275	Tefm	128.61	27.77
MACS_peak_13710	chr11	80139865	80140570	705	ENSMUST00000131601	Tefm	85.28	27.86
MACS_peak_13801	chr11	82764344	82766037	1693	NM_025884	Zfp830	2771.11	59.19
MACS_peak_13804	chr11	82783345	82783899	554	NM_010716	Lig3	3100	141.77
MACS_peak_13813	chr11	82979628	82981986	2358	ENSMUST00000038211	Slfn9	3100	40.77
MACS_peak_13814	chr11	82987238	82988308	1070	NM_172796	Slfn9	64.2	22.97
MACS_peak_13815	chr11	82991587	82991792	205	NM_172796	Slfn9	265.23	48.51
MACS_peak_13816	chr11	83002157	83003889	1732	NM_181545	Slfn8	754.99	32.87
MACS_peak_13818	chr11	83016652	83017722	1070	NM_181545	Slfn8	620.24	38.51
MACS_peak_13819	chr11	83020576	83020810	234	NM_181545	Slfn8	139.39	23.95
MACS_peak_13847	chr11	83302482	83302837	355	ENSMUST00000018875	Ap2b1	77.08	23.59
MACS_peak_13854	chr11	83440767	83442945	2178	ENSMUST00000103209	Mmp28	2094.74	65.82
MACS_peak_13855	chr11	83504641	83505104	463	NM_027427	Taf15	3100	129.84
MACS_peak_13857	chr11	83517114	83517172	58	NM_001045543	Heatr9	53.52	29.75
MACS_peak_13866	chr11	83765852	83766160	308	NM_145432	Heatr6	122.28	26.25
MACS_peak_13869	chr11	83781150	83782629	1479	NM_145432	Heatr6	380.48	30.51
MACS_peak_13874	chr11	83959446	83959533	87	NM_030096	Ddx52	53.55	20.24
MACS_peak_13875	chr11	83961749	83963088	1339	ENSMUST00000049257	Ddx52	458.83	32.43
MACS_peak_13880	chr11	84001857	84001970	113	NM_194341	Synrg	95.48	25
MACS_peak_13881	chr11	84008617	84009550	933	NM_194341	Synrg	326.85	27.15
MACS_peak_13883	chr11	84040796	84042751	1955	NM_194341	Synrg	62.75	18.84
MACS_peak_13884	chr11	84048040	84049310	1270	ENSMUST00000018792	Dusp14	1254.94	39.51
MACS_peak_13886	chr11	84069071	84069261	190	ENSMUST00000138208	Dusp14	163.07	38.82
MACS_peak_13896	chr11	84238825	84238847	22	NM_133360	Acaca	208.24	29.21
MACS_peak_13900	chr11	84399559	84401651	2092	NM_133360	Acaca	3015.26	75.8
MACS_peak_13913	chr11	84836364	84836513	149	NM_153144	Ggnbp2	636.46	63.61
MACS_peak_13922	chr11	84988333	84988758	425	NM_001029934	Usp32	290.6	42.66
MACS_peak_13926	chr11	85196065	85196256	191	NM_025825	Appbp2	62.03	15.18
MACS_peak_13932	chr11	85311243	85311923	680	ENSMUST00000020835	Ppm1d	76.04	36.95
MACS_peak_13935	chr11	85345635	85346553	918	NM_016910	Ppm1d	100.27	21.86
MACS_peak_13951	chr11	85825201	85826058	857	NM_138681	Bcas3	72.68	30.56
MACS_peak_13953	chr11	86060929	86062045	1116	NM_178309	Brip1	211.63	42.16
MACS_peak_13964	chr11	86298279	86299196	917	NM_001080931	Med13	1209.82	31.33
MACS_peak_13966	chr11	86319347	86320031	684	NM_001080931	Med13	1057.8	21.2
MACS_peak_13967	chr11	86328446	86328609	163	NM_001080931	Med13	285.33	22.6
MACS_peak_13968	chr11	86357459	86357602	143	ENSMUST00000043624	Med13	322.01	38.43
MACS_peak_13981	chr11	86683982	86684123	141	NM_175004	Ptrh2	290.26	39.22
MACS_peak_13982	chr11	86689558	86690779	1221	NM_175004	Ptrh2	433.84	33.56
MACS_peak_13984	chr11	86768845	86770261	1416	ENSMUST00000018569	Dhx40	91.18	27.21
MACS_peak_13985	chr11	86771029	86771258	229	NM_026191	Dhx40	879.51	42.54
MACS_peak_13986	chr11	86771893	86771963	70	NM_026191	Dhx40	66.95	15.81
MACS_peak_13993	chr11	87080165	87081038	873	NM_024262	Smg8	317.8	43.39
MACS_peak_14005	chr11	87230639	87231928	1289	NM_177167	Ppm1e	185.87	33.8
MACS_peak_14015	chr11	87513941	87514861	920	NM_031386	Tex14	55.76	27.56
MACS_peak_14017	chr11	87610932	87612316	1384	NM_133215	Mtmr4	1582.62	25.42
MACS_peak_14022	chr11	87983871	87984012	141	ENSMUST00000178105	Dynll2	587.48	40.35
MACS_peak_14023	chr11	87987242	87987533	291	NM_026556	Dynll2	1281.36	75.24
MACS_peak_14035	chr11	88190054	88190125	71	NM_198013	Cuedc1	199.85	24.31
MACS_peak_14036	chr11	88192596	88194140	1544	NM_198013	Cuedc1	3100	147.66
MACS_peak_14059	chr11	88844258	88845865	1607	NM_009648	Akap1	3197.24	51.24
MACS_peak_14062	chr11	88924019	88924724	705	NM_029023	Scpep1	3100	40.7
MACS_peak_14067	chr11	88981068	88982167	1099	NM_016706	Coil	562.45	66.86
MACS_peak_14070	chr11	89009118	89009352	234	NM_009546	Trim25	66.7	18.48
MACS_peak_14071	chr11	89039429	89040911	1482	NM_019505	Dgke	250.79	31.64
MACS_peak_14174	chr11	93883666	93883782	116	NM_001013375	Utp18	162.8	31.54
MACS_peak_14175	chr11	93885333	93885766	433	NM_001013375	Utp18	211.75	29.17
MACS_peak_14177	chr11	93943661	93944761	1100	uc007kxn.2	Mbtd1	55.03	18.94
MACS_peak_14179	chr11	93996090	93996573	483	NM_027569	Spag9	80.89	26.31
MACS_peak_14186	chr11	94071047	94071884	837	uc007kxw.1	Spag9	215.92	33.25
MACS_peak_14189	chr11	94082759	94082912	153	NM_027569	Spag9	259.27	37.33
MACS_peak_14193	chr11	94213485	94215369	1884	NM_009427	Tob1	694.59	26.38
MACS_peak_14198	chr11	94292408	94293278	870	ENSMUST00000107820	Luc7l3	73.38	27.42
MACS_peak_14199	chr11	94295919	94296080	161	NM_026313	Luc7l3	3200.39	68.69
MACS_peak_14200	chr11	94296883	94297167	284	NM_026313	Luc7l3	3100	82.38
MACS_peak_14204	chr11	94328000	94328387	387	NM_027799	Ankrd40	1680.12	72.67
MACS_peak_14205	chr11	94334427	94334907	480	NM_027799	Ankrd40	77.01	18.44
MACS_peak_14208	chr11	94408480	94409876	1396	NM_009783	Cacna1g	213.72	36.25
MACS_peak_14212	chr11	94473375	94474198	823	NM_009783	Cacna1g	137.39	50.42
MACS_peak_14214	chr11	94496001	94496681	680	NM_027984	Epn3	212.2	56.06
MACS_peak_14220	chr11	94638530	94638603	73	NM_133807	Lrrc59	228.13	33.76
MACS_peak_14221	chr11	94641219	94641393	174	NM_133807	Lrrc59	87.75	21.18
MACS_peak_14222	chr11	94650222	94650967	745	NM_177752	Eme1	73.65	33.19
MACS_peak_14223	chr11	94653695	94653964	269	ENSMUST00000039949	Eme1	113.03	42.9
MACS_peak_14227	chr11	94663846	94664909	1063	NM_145828	Xylt2	1547.6	74.79
MACS_peak_14228	chr11	94666197	94666531	334	NM_145828	Xylt2	117.62	35.39
MACS_peak_14229	chr11	94677272	94677515	243	ENSMUST00000116349	Xylt2	66.73	30.69
MACS_peak_14236	chr11	94991034	94992918	1884	ENSMUST00000038696	Ppp1r9b	3100	215.44
MACS_peak_14237	chr11	94996063	94996667	604	uc007kzs.2	Ppp1r9b	134.58	32.04
MACS_peak_14238	chr11	94997993	94998114	121	NM_172261	Ppp1r9b	96.67	42.2
MACS_peak_14239	chr11	95000206	95000311	105	NM_172261	Ppp1r9b	67.67	22.58
MACS_peak_14240	chr11	95001841	95001994	153	NM_172261	Ppp1r9b	1219.64	50.17
MACS_peak_14241	chr11	95005304	95006899	1595	ENSMUST00000038696	Ppp1r9b	207.43	25.15
MACS_peak_14242	chr11	95024577	95025507	930	NM_146025	Samd14	108.91	32.94
MACS_peak_14243	chr11	95044473	95045763	1290	ENSMUST00000001548	Itga3	3100	41.99
MACS_peak_14250	chr11	95310034	95310246	212	NM_177619	Kat7	75.59	36.71
MACS_peak_14254	chr11	95391487	95391776	289	ENSMUST00000021243	Slc35b1	880.34	23.01
MACS_peak_14256	chr11	95491696	95493331	1635	NM_025287	Spop	1923.28	35.35
MACS_peak_14262	chr11	95679693	95680773	1080	NM_008831	Phb	156.16	15.92
MACS_peak_14267	chr11	95748999	95750147	1148	uc007laq.1	Zfp652	1972.02	41.77
MACS_peak_14268	chr11	95763538	95764737	1199	ENSMUST00000107717	Zfp652	2599.86	70.75
MACS_peak_14272	chr11	95830071	95832876	2805	NM_025659	Abi3	516.43	45
MACS_peak_14274	chr11	95868349	95868490	141	NM_008081	B4galnt2	163.55	46.03
MACS_peak_14284	chr11	96195972	96196902	930	ENSMUST00000062709	Hoxb13	80.95	20.98
MACS_peak_14285	chr11	96271329	96272058	729	NM_008270	Hoxb9	244.54	26.23
MACS_peak_14287	chr11	96284162	96285325	1163	NM_010461	Hoxb8	656.46	89.12
MACS_peak_14299	chr11	96789126	96789353	227	ENSMUST00000018810	Cbx1	673.02	96.83
MACS_peak_14300	chr11	96817413	96820516	3103	NM_008686	Nfe2l1	3100	69.22
MACS_peak_14301	chr11	96827197	96828223	1026	NM_008686	Nfe2l1	3100	39.28
MACS_peak_14302	chr11	96829818	96829968	150	NM_008686	Nfe2l1	3100	120.92
MACS_peak_14307	chr11	96961037	96962009	972	NM_030220	Sp2	253.74	34.39
MACS_peak_14314	chr11	97057334	97057365	31	uc007ldp.1	Osbpl7	54.25	13.78
MACS_peak_14322	chr11	97328481	97329920	1439	NM_025927	Mrpl45	540.22	35.44
MACS_peak_14324	chr11	97362550	97363423	873	NM_138657	Socs7	399.3	77.04
MACS_peak_14327	chr11	97389565	97389716	151	NM_138657	Socs7	70.1	18.94
MACS_peak_14328	chr11	97393388	97394001	613	NM_138657	Socs7	102.74	19.49
MACS_peak_14333	chr11	97451391	97452544	1153	NM_021493	Arhgap23	430.31	38.55
MACS_peak_14345	chr11	97669423	97669636	213	NM_139311	Mllt6	81.35	24.1
MACS_peak_14348	chr11	97716240	97718939	2699	NM_054051	Pip4k2b	2690.06	60.56
MACS_peak_14351	chr11	97745725	97747469	1744	NM_026186	Cwc25	1554.39	101.67
MACS_peak_14353	chr11	97753904	97754032	128	NM_026186	Cwc25	90.22	28.92
MACS_peak_14355	chr11	97757373	97757809	436	uc007les.2	Cwc25	69.45	15.76
MACS_peak_14356	chr11	97763208	97763381	173	NM_026186	Cwc25	77.07	22.3
MACS_peak_14359	chr11	97799564	97799862	298	ENSMUST00000043843	Lasp1	118.53	17.58
MACS_peak_14362	chr11	97824841	97824949	108	NM_010688	Lasp1	168.92	19.87
MACS_peak_14367	chr11	98001507	98003362	1855	NM_145121	Cacnb1	789.71	73.85
MACS_peak_14368	chr11	98030270	98030493	223	NM_009078	Rpl19	3100	24.42
MACS_peak_14373	chr11	98152262	98158469	6207	ENSMUST00000107545	Med1	454.32	37.84
MACS_peak_14376	chr11	98203058	98204410	1352	ENSMUST00000107539	Cdk12	3100	80.36
MACS_peak_14377	chr11	98210360	98211236	876	NM_026952	Cdk12	605.4	24.29
MACS_peak_14383	chr11	98436312	98437716	1404	NM_001003817	Erbb2	91.66	17.72
MACS_peak_14394	chr11	98741810	98742006	196	ENSMUST00000064187	Thra	146.6	50.11
MACS_peak_14398	chr11	98795515	98796604	1089	ENSMUST00000037915	Msl1	3100	152.9
MACS_peak_14400	chr11	98799999	98801052	1053	ENSMUST00000107485	Msl1	1137.47	39.86
MACS_peak_14401	chr11	98809675	98810091	416	ENSMUST00000017384	Casc3	255.85	38.2
MACS_peak_14402	chr11	98822719	98823399	680	NM_138660	Casc3	130.81	18.18
MACS_peak_14404	chr11	98863597	98863902	305	NM_197940	Wipf2	53.6	31.63
MACS_peak_14410	chr11	98937695	98937879	184	NM_009024	Rara	107.64	43.84
MACS_peak_14412	chr11	98950244	98950795	551	NM_009024	Rara	475.04	45.89
MACS_peak_14413	chr11	98966346	98966495	149	NM_009024	Rara	73.48	20.55
MACS_peak_14416	chr11	98971581	98971786	205	NM_009024	Rara	76.3	24.08
MACS_peak_14417	chr11	98972511	98972670	159	NM_009024	Rara	597.24	91.44
MACS_peak_14418	chr11	98973419	98974942	1523	NM_009024	Rara	2398.14	118.75
MACS_peak_14419	chr11	98997828	98997919	91	NM_011623	Top2a	211.9	31
MACS_peak_14420	chr11	98999161	98999347	186	NM_011623	Top2a	1382.88	80.22
MACS_peak_14425	chr11	99209046	99210277	1231	ENSMUST00000103133	Smarce1	457.18	39.07
MACS_peak_14427	chr11	99215113	99215286	173	NM_020618	Smarce1	951.87	62.99
MACS_peak_14462	chr11	100462611	100464445	1834	NM_172565	Klhl11	3100	61.07
MACS_peak_14472	chr11	100694883	100695342	459	NM_030150	Dhx58	132.9	57.31
MACS_peak_14477	chr11	100766031	100767024	993	ENSMUST00000017891	Ghdc	998.31	113.63
MACS_peak_14483	chr11	100956732	100959325	2593	ENSMUST00000060792	Ptrf	1369.93	30.04
MACS_peak_14484	chr11	100969989	100970887	898	ENSMUST00000060792	Ptrf	389.64	19.86
MACS_peak_14487	chr11	101076240	101077672	1432	ENSMUST00000001802	Naglu	1818.72	56.57
MACS_peak_14488	chr11	101082624	101083706	1082	NM_027896	Coasy	275.15	26.18
MACS_peak_14489	chr11	101126031	101126419	388	NM_134024	Tubg1	100.2	17.45
MACS_peak_14491	chr11	101162678	101163064	386	ENSMUST00000043397	Plekhh3	606.06	91.44
MACS_peak_14492	chr11	101170724	101171351	627	ENSMUST00000043397	Plekhh3	492.48	74.85
MACS_peak_14507	chr11	101433451	101435661	2210	NM_172566	Rundc1	770.77	34.66
MACS_peak_14510	chr11	101523324	101526639	3315	NM_009764	Brca1	1259.71	32.78
MACS_peak_14519	chr11	101666547	101667622	1075	NM_025404	Arl4d	242.64	28.81
MACS_peak_14523	chr11	101738129	101738561	432	NM_144831	Dhx8	2417.31	98.02
MACS_peak_14524	chr11	101740662	101740866	204	NM_144831	Dhx8	85.08	11.19
MACS_peak_14527	chr11	101766639	101767358	719	ENSMUST00000039152	Dhx8	129.66	19.86
MACS_peak_14532	chr11	101971948	101974939	2991	NM_028207	Dusp3	1503.28	57.34
MACS_peak_14541	chr11	102288075	102289427	1352	NM_028076	Tmub2	87.02	20.57
MACS_peak_14542	chr11	102290343	102291803	1460	NM_001098836	Atxn7l3	155.6	37.27
MACS_peak_14543	chr11	102305672	102306766	1094	NM_011551	Ubtf	421.86	23.41
MACS_peak_14547	chr11	102477020	102482087	5067	NM_001159492	Gpatch8	3100	50.52
MACS_peak_14557	chr11	102685662	102686496	834	NM_025918	Ccdc43	508.43	47.66
MACS_peak_14559	chr11	102692110	102692198	88	NM_025918	Ccdc43	88.36	21.59
MACS_peak_14560	chr11	102697510	102697775	265	ENSMUST00000092569	Ccdc43	181.02	40.44
MACS_peak_14563	chr11	102799477	102801195	1718	NM_008122	Gjc1	2253.53	35.43
MACS_peak_14564	chr11	102802840	102803115	275	uc029roh.1	Gjc1	61.89	14.49
MACS_peak_14566	chr11	102838471	102838896	425	NM_011431	Eftud2	68.51	34.23
MACS_peak_14569	chr11	102880894	102880985	91	ENSMUST00000107060	Eftud2	237.67	32.5
MACS_peak_14570	chr11	102889434	102889516	82	NM_010277	Gfap	75.01	30.4
MACS_peak_14577	chr11	103028345	103028702	357	ENSMUST00000021314	Nmt1	3100	208.33
MACS_peak_14578	chr11	103043167	103043276	109	NM_008707	Nmt1	1864.8	71.85
MACS_peak_14583	chr11	103116324	103118678	2354	NM_138753	Hexim1	3100	100.89
MACS_peak_14584	chr11	103138186	103139908	1722	NM_027658	Hexim2	313.72	46.03
MACS_peak_14589	chr11	103238807	103239552	745	uc007lub.1	Map3k14	104.49	33.64
MACS_peak_14601	chr11	103394687	103395314	627	NM_183034	Plekhm1	709.93	46.68
MACS_peak_14626	chr11	104302360	104302410	50	NM_010838	Mapt	90.47	38.33
MACS_peak_14639	chr11	104643575	104644005	430	NM_016780	Itgb3	73.16	27.56
MACS_peak_14652	chr11	105179219	105181137	1918	uc007lxc.2	1700052K11Rik	490.83	27.77
MACS_peak_14654	chr11	105241568	105241661	93	NM_001112705	Tlk2	293.41	22.84
MACS_peak_14656	chr11	105249484	105249637	153	NM_001112705	Tlk2	517.63	39.01
MACS_peak_14660	chr11	105281084	105282411	1327	NM_001112705	Tlk2	98.54	20.82
MACS_peak_14695	chr11	105921747	105924914	3167	NM_181071	Tanc2	2954.67	41.32
MACS_peak_14697	chr11	106036871	106037261	390	NM_027946	Dcaf7	306.75	42.3
MACS_peak_14700	chr11	106073100	106073612	512	NM_027346	Taco1	124.45	24.5
MACS_peak_14706	chr11	106213080	106213361	281	NM_026009	Ccdc47	98.78	18.59
MACS_peak_14708	chr11	106247491	106249140	1649	NM_028074	Ddx42	3100	66.73
MACS_peak_14722	chr11	106566964	106568627	1663	NM_198292	Tex2	365.99	26.69
MACS_peak_14741	chr11	107052788	107053014	226	NM_176850	Bptf	249.87	29.04
MACS_peak_14742	chr11	107054455	107055318	863	NM_176850	Bptf	158.26	25.75
MACS_peak_14745	chr11	107072682	107074990	2308	NM_176850	Bptf	3100	29.54
MACS_peak_14746	chr11	107076521	107076701	180	NM_176850	Bptf	293.45	21.4
MACS_peak_14747	chr11	107077659	107077798	139	NM_176850	Bptf	145.69	25.96
MACS_peak_14749	chr11	107095715	107095925	210	NM_176850	Bptf	363.37	28.14
MACS_peak_14750	chr11	107099565	107099789	224	NM_176850	Bptf	1970.09	77.44
MACS_peak_14752	chr11	107110812	107111635	823	NM_176850	Bptf	1117.99	31.09
MACS_peak_14755	chr11	107131273	107132127	854	ENSMUST00000106762	Bptf	3100	262.37
MACS_peak_14772	chr11	107469890	107470720	830	NM_145823	Pitpnc1	145.24	41.34
MACS_peak_14781	chr11	107665998	107666078	80	NM_198298	Helz	124.56	26.14
MACS_peak_14782	chr11	107671046	107671705	659	uc007mau.1	Helz	184.39	27.5
MACS_peak_14783	chr11	107672528	107673045	517	NM_198298	Helz	463.47	31.24
MACS_peak_14786	chr11	107685290	107685543	253	NM_198298	Helz	73.97	27.63
MACS_peak_14787	chr11	107686384	107686968	584	ENSMUST00000106746	Helz	58.11	21.63
MACS_peak_14828	chr11	108923160	108924102	942	NM_015732	Axin2	56.83	20.36
MACS_peak_14838	chr11	109395913	109397169	1256	NM_010303	Gna13	343.27	25.83
MACS_peak_14851	chr11	109653778	109653961	183	NM_021880	Prkar1a	82.74	13.94
MACS_peak_14861	chr11	109932517	109933610	1093	ENSMUST00000020948	Abca8b	100.71	24.39
MACS_peak_14926	chr11	112784671	112786597	1926	NM_011448	Sox9	301.25	39.22
MACS_peak_14953	chr11	113655859	113656648	789	NM_013581	Cog1	400.11	35.15
MACS_peak_14954	chr11	113684411	113684810	399	NM_177777	D11Wsu47e	254.16	29.69
MACS_peak_14955	chr11	113687773	113689221	1448	NM_177777	D11Wsu47e	361.58	26.66
MACS_peak_14957	chr11	113726849	113729665	2816	NM_020006	Cdc42ep4	693.49	25.59
MACS_peak_15005	chr11	115180314	115181181	867	ENSMUST00000021077	Slc9a3r1	95.78	23.97
MACS_peak_15009	chr11	115243369	115246408	3039	NM_001033393	Tmem104	1097.42	40.6
MACS_peak_15015	chr11	115393345	115396132	2787	NM_001080929	Cdr2l	1374.46	42.52
MACS_peak_15019	chr11	115430124	115431274	1150	ENSMUST00000106533	Kctd2	81.87	16.15
MACS_peak_15026	chr11	115488714	115490467	1753	ENSMUST00000035240	Armc7	85.38	41.24
MACS_peak_15029	chr11	115536097	115536276	179	ENSMUST00000153892	Sumo2	1165.74	80.09
MACS_peak_15032	chr11	115606817	115607633	816	ENSMUST00000058109	Mrps7	215.71	18.42
MACS_peak_15035	chr11	115614782	115615591	809	NM_026071	Slc25a19	340.89	54.63
MACS_peak_15042	chr11	115800665	115802141	1476	NM_080643	Caskin2	386.29	67.83
MACS_peak_15044	chr11	115811886	115812382	496	NM_080643	Caskin2	385.4	63.26
MACS_peak_15051	chr11	115932857	115933492	635	NM_130454	Recql5	82.73	26.75
MACS_peak_15052	chr11	115935365	115935475	110	NM_020483	Sap30bp	117.56	28.01
MACS_peak_15060	chr11	116105749	116106641	892	NM_172570	Trim47	370.12	71.03
MACS_peak_15068	chr11	116147903	116148228	325	uc007mkf.1	Fbf1	69.63	19.43
MACS_peak_15078	chr11	116268273	116268387	114	NM_146032	Srp68	92.87	28.75
MACS_peak_15080	chr11	116273925	116274217	292	NM_146032	Srp68	450.59	50.97
MACS_peak_15085	chr11	116306613	116306738	125	NM_016857	Exoc7	72.81	27.78
MACS_peak_15086	chr11	116336344	116338830	2486	NM_027258	Rnf157	57.27	29.25
MACS_peak_15100	chr11	116535251	116536668	1417	uc007mlk.1	Sphk1	416.41	49.78
MACS_peak_15101	chr11	116537739	116539711	1972	ENSMUST00000082152	Ube2o	2486.67	125.58
MACS_peak_15102	chr11	116541338	116542038	700	NM_173755	Ube2o	411.32	36.59
MACS_peak_15105	chr11	116598164	116599438	1274	ENSMUST00000103029	Rhbdf2	173.34	21.8
MACS_peak_15116	chr11	116811922	116812016	94	NM_026280	Mxra7	789.92	58.85
MACS_peak_15117	chr11	116816184	116816242	58	NM_026280	Mxra7	160.51	24.34
MACS_peak_15120	chr11	116827728	116828046	318	NM_026280	Mxra7	1311.36	84.11
MACS_peak_15127	chr11	117156800	117157948	1148	NM_001166506	Sec14l1	129.4	19.48
MACS_peak_15128	chr11	117232284	117232719	435	ENSMUST00000106354	Sept9	417.52	39.37
MACS_peak_15144	chr11	117654812	117655331	519	ENSMUST00000106344	Tnrc6c	661.59	124.64
MACS_peak_15149	chr11	117700724	117700824	100	NM_198022	Tnrc6c	224.12	75.77
MACS_peak_15151	chr11	117714125	117714452	327	NM_198022	Tnrc6c	160.94	24.18
MACS_peak_15152	chr11	117720949	117723550	2601	NM_198022	Tnrc6c	3100	52.2
MACS_peak_15153	chr11	117760490	117763342	2852	NM_198022	Tnrc6c	340.26	34.01
MACS_peak_15159	chr11	117838492	117839908	1416	NM_027827	Afmid	235.55	57.5
MACS_peak_15162	chr11	117854783	117855743	960	NM_001012273	Birc5	152.66	28.2
MACS_peak_15166	chr11	117966078	117968318	2240	ENSMUST00000054002	Socs3	857.97	45.82
MACS_peak_15177	chr11	118260368	118261547	1179	NM_001033528	Usp36	530.92	47.77
MACS_peak_15181	chr11	118332359	118334018	1659	NM_021440	BC100451	961.15	45.81
MACS_peak_15182	chr11	118354960	118355506	546	ENSMUST00000017610	Timp2	1444.31	42.99
MACS_peak_15186	chr11	118392750	118394122	1372	ENSMUST00000043722	Lgals3bp	3100	32.5
MACS_peak_15187	chr11	118396590	118396843	253	NM_011150	Lgals3bp	186.88	46.66
MACS_peak_15188	chr11	118406288	118408094	1806	NM_029502	Cant1	913.53	42.44
MACS_peak_15189	chr11	118408680	118408884	204	NM_029502	Cant1	157.32	28.87
MACS_peak_15190	chr11	118410609	118411511	902	uc007mpf.2	Cant1	431.91	45.6
MACS_peak_15192	chr11	118447800	118451782	3982	NM_019959	C1qtnf1	389.66	26.62
MACS_peak_15206	chr11	119027898	119029818	1920	NM_007623	Cbx2	393.48	25.18
MACS_peak_15207	chr11	119036865	119039519	2654	ENSMUST00000026663	Cbx8	666.73	55.54
MACS_peak_15208	chr11	119079729	119082301	2572	NM_007625	Cbx4	3100	61.48
MACS_peak_15209	chr11	119085948	119086237	289	NM_007625	Cbx4	1011.93	58.72
MACS_peak_15216	chr11	119267958	119268222	264	ENSMUST00000106259	Gaa	111.74	27.52
MACS_peak_15217	chr11	119270087	119270678	591	NM_008064	Gaa	435.01	27.93
MACS_peak_15223	chr11	119374764	119374905	141	NM_178743	Slc26a11	55.95	25.05
MACS_peak_15229	chr11	119434935	119435103	168	ENSMUST00000093902	Rnf213	51.64	16.13
MACS_peak_15230	chr11	119435910	119437060	1150	ENSMUST00000093902	Rnf213	97.53	30.31
MACS_peak_15231	chr11	119440188	119443791	3603	ENSMUST00000093902	Rnf213	3100	32.44
MACS_peak_15235	chr11	119507201	119509652	2451	NM_177394	Endov	275.05	39.77
MACS_peak_15237	chr11	119603399	119603971	572	NM_028898	Rptor	52.92	22.24
MACS_peak_15245	chr11	119781528	119782281	753	uc007mqw.1	Rptor	89.4	38.67
MACS_peak_15251	chr11	119897413	119899591	2178	NM_028898	Rptor	153.27	34.73
MACS_peak_15253	chr11	119914014	119914182	168	ENSMUST00000148232	Chmp6	238.69	47.94
MACS_peak_15255	chr11	119918606	119919552	946	NM_001085498	Chmp6	121.53	29.27
MACS_peak_15259	chr11	120065637	120065815	178	NM_009734	Cep131	303.21	49.48
MACS_peak_15260	chr11	120066920	120067038	118	NM_009734	Cep131	229.39	29.75
MACS_peak_15261	chr11	120067945	120068147	202	NM_009734	Cep131	65.56	21.58
MACS_peak_15263	chr11	120070484	120070610	126	NM_009734	Cep131	111.8	30.38
MACS_peak_15264	chr11	120090521	120092012	1491	NM_183137	Enthd2	104.17	24.8
MACS_peak_15265	chr11	120098927	120099065	138	ENSMUST00000106223	1810043H04Rik	52.09	20.04
MACS_peak_15266	chr11	120100173	120100697	524	ENSMUST00000106223	1810043H04Rik	59.55	27.67
MACS_peak_15267	chr11	120104077	120106036	1959	NM_024249	Slc38a10	3100	35.51
MACS_peak_15268	chr11	120110065	120110536	471	NM_024249	Slc38a10	3100	56.03
MACS_peak_15272	chr11	120271358	120273104	1746	NM_198423	Bahcc1	298.67	41.65
MACS_peak_15275	chr11	120276057	120276873	816	NM_198423	Bahcc1	565.02	54.33
MACS_peak_15278	chr11	120286923	120287840	917	NM_198423	Bahcc1	213.48	43.22
MACS_peak_15284	chr11	120380832	120382626	1794	NM_199469	Nploc4	51.15	31.24
MACS_peak_15287	chr11	120437498	120437708	210	ENSMUST00000044271	Nploc4	74.79	43.17
MACS_peak_15288	chr11	120456603	120457162	559	NM_025560	Oxld1	761.65	76.72
MACS_peak_15291	chr11	120464325	120465821	1496	NM_197995	Arl16	137.47	24.7
MACS_peak_15295	chr11	120488317	120489065	748	ENSMUST00000043627	Mrpl12	768.45	25
MACS_peak_15298	chr11	120549974	120550088	114	NM_026814	Ppp1r27	233.64	50
MACS_peak_15307	chr11	120762793	120763424	631	ENSMUST00000105046	Hmga1-rs1	127.62	29.42
MACS_peak_15308	chr11	120763528	120764392	864	ENSMUST00000105046	Hmga1-rs1	239.02	42.9
MACS_peak_15309	chr11	120780744	120781903	1159	NM_009053	Rfng	2392.51	85.73
MACS_peak_15310	chr11	120824029	120824154	125	NM_007988	Fasn	72.99	24.12
MACS_peak_15321	chr11	120990934	120991333	399	NM_027874	Csnk1d	948.12	73.4
MACS_peak_15326	chr11	121222587	121224232	1645	ENSMUST00000038709	BC017643	981.5	35.3
MACS_peak_15327	chr11	121237235	121237351	116	NM_026272	Narf	84.36	35.7
MACS_peak_15333	chr11	121306767	121309896	3129	NM_001080932	Foxk2	516.52	40.98
MACS_peak_15346	chr11	121702410	121702795	385	ENSMUST00000036742	Metrnl	153.98	38.44
MACS_peak_15347	chr11	121707729	121708115	386	NM_144797	Metrnl	690.81	64.8
MACS_peak_15349	chr11	121715736	121716365	629	NM_144797	Metrnl	1710.65	88.35
MACS_peak_15369	chr12	3264688	3264749	61	NM_016676	Rab10	79.22	11.85
MACS_peak_15371	chr12	3365131	3367531	2400	NM_008445	Kif3c	3100	56.47
MACS_peak_15378	chr12	3499511	3504092	4581	ENSMUST00000092003	Asxl2	1174.03	29.38
MACS_peak_15383	chr12	3781105	3781468	363	ENSMUST00000173199	Dtnb	241.25	62.32
MACS_peak_15392	chr12	3907605	3908715	1110	NM_007872	Dnmt3a	162.53	33.42
MACS_peak_15403	chr12	4247361	4249750	2389	NM_010881	Ncoa1	496	44.74
MACS_peak_15410	chr12	4294909	4296248	1339	NM_010881	Ncoa1	363.61	34.94
MACS_peak_15422	chr12	4592825	4592927	102	ENSMUST00000170816	Gm3625	73.58	36.75
MACS_peak_15424	chr12	4632935	4633073	138	NM_011365	Itsn2	338.18	39.03
MACS_peak_15425	chr12	4634534	4634797	263	NM_011365	Itsn2	2655.02	90.64
MACS_peak_15426	chr12	4635580	4635730	150	NM_011365	Itsn2	80.18	19.75
MACS_peak_15427	chr12	4636546	4636687	141	NM_011365	Itsn2	155.39	22.49
MACS_peak_15430	chr12	4649982	4650119	137	NM_011365	Itsn2	124.46	40
MACS_peak_15431	chr12	4652350	4652487	137	NM_011365	Itsn2	58.04	41.15
MACS_peak_15443	chr12	4850126	4852400	2274	NM_173416	BC068281	311.43	28.89
MACS_peak_15444	chr12	4902219	4902272	53	NM_145441	Ubxn2a	71.88	17.59
MACS_peak_15445	chr12	4907348	4907705	357	ENSMUST00000020962	Ubxn2a	144.61	56.06
MACS_peak_15450	chr12	4944905	4945022	117	NM_001099628	Atad2b	66.76	19.81
MACS_peak_15457	chr12	5024581	5024704	123	NM_001099628	Atad2b	92.36	31.63
MACS_peak_15458	chr12	5027042	5027180	138	NM_001099628	Atad2b	377.12	45.23
MACS_peak_15459	chr12	5031492	5032176	684	NM_001099628	Atad2b	588.79	47.93
MACS_peak_15517	chr12	8497758	8499985	2227	NM_007483	Rhob	435.89	20
MACS_peak_15537	chr12	9580489	9581500	1011	NM_011859	Osr1	573	25.34
MACS_peak_15548	chr12	10390779	10391226	447	NM_023697	Rdh14	105.86	33.17
MACS_peak_15549	chr12	10394537	10395469	932	NM_023697	Rdh14	78.66	14.68
MACS_peak_15562	chr12	11265885	11266288	403	NM_025695	Smc6	133.55	35.5
MACS_peak_15564	chr12	11283070	11283172	102	NM_025695	Smc6	736.72	21.33
MACS_peak_15565	chr12	11285310	11285975	665	uc007nax.1	Smc6	523.98	46.73
MACS_peak_15566	chr12	11289891	11290056	165	NM_025695	Smc6	854.38	24.87
MACS_peak_15568	chr12	11299258	11299429	171	NM_025695	Smc6	306.72	32.55
MACS_peak_15569	chr12	11300570	11300708	138	NM_025695	Smc6	632.11	22.85
MACS_peak_15608	chr12	13583390	13583811	421	NM_027706	Nbas	64.82	34.01
MACS_peak_15622	chr12	14494716	14495157	441	ENSMUST00000052528	Gm9847	393.29	87.06
MACS_peak_15634	chr12	15793162	15794076	914	NM_144551	Trib2	63.17	33.51
MACS_peak_15649	chr12	16894977	16895330	353	NM_009072	Rock2	73.88	29.72
MACS_peak_15652	chr12	16961615	16961775	160	NM_009072	Rock2	641.19	34.86
MACS_peak_15653	chr12	16965467	16965652	185	NM_009072	Rock2	996.63	28.71
MACS_peak_15654	chr12	16966623	16966693	70	NM_009072	Rock2	128.75	15.98
MACS_peak_15655	chr12	16968579	16968766	187	NM_009072	Rock2	756.13	23.59
MACS_peak_15656	chr12	16972660	16972840	180	NM_009072	Rock2	1214.22	41.04
MACS_peak_15660	chr12	17416713	17416961	248	NM_001008421	Nol10	176.36	19.61
MACS_peak_15927	chr12	24498580	24498649	69	NM_020614	Taf1b	62.11	11.45
MACS_peak_15930	chr12	24654842	24655776	934	NM_178357	Klf11	95.41	21.38
MACS_peak_15934	chr12	24974931	24975062	131	NM_001081378	Kidins220	101.7	36.66
MACS_peak_15937	chr12	25056581	25059569	2988	NM_001081378	Kidins220	3100	63.91
MACS_peak_15947	chr12	26445094	26445570	476	NM_021384	Rsad2	57.89	22.23
MACS_peak_15954	chr12	27340231	27342718	2487	NM_009234	Sox11	1145.7	43.51
MACS_peak_15968	chr12	28675206	28675372	166	NM_134052	Adi1	1697.69	122.3
MACS_peak_15969	chr12	28677777	28677897	120	NM_134052	Adi1	445.29	43.39
MACS_peak_15972	chr12	28746298	28747536	1238	NM_178811	Trappc12	144	20.47
MACS_peak_15991	chr12	30001920	30003424	1504	NM_181395	Pxdn	1143.64	42.23
MACS_peak_16011	chr12	31486774	31488314	1540	NM_134048	Cbll1	980.73	56.02
MACS_peak_16016	chr12	31640142	31640944	802	NM_028002	Dus4l	93.58	20.3
MACS_peak_16035	chr12	32060781	32061296	515	ENSMUST00000036497	Prkar2b	254.27	47.41
MACS_peak_16043	chr12	32378788	32380999	2211	NM_001162903	Ccdc71l	185.03	27.18
MACS_peak_16071	chr12	33341920	33342195	275	NM_001033436	Atxn7l1	113.27	38.02
MACS_peak_16073	chr12	33366971	33368186	1215	NM_001033436	Atxn7l1	1022.7	54.22
MACS_peak_16074	chr12	33374879	33375659	780	ENSMUST00000125192	Atxn7l1	317.45	57.11
MACS_peak_16078	chr12	33437692	33438743	1051	NM_172253	Twistnb	3100	84.08
MACS_peak_16084	chr12	33957670	33958638	968	NM_011658	Twist1	2477.64	68.32
MACS_peak_16096	chr12	35503712	35504976	1264	NM_013464	Ahr	882.78	49.89
MACS_peak_16142	chr12	40035594	40036833	1239	NM_007487	Arl4a	610.95	32.38
MACS_peak_16200	chr12	44208086	44208313	227	NM_013760	Dnajb9	384.95	31.69
MACS_peak_16201	chr12	44209939	44210068	129	NM_013760	Dnajb9	203.33	19.46
MACS_peak_16202	chr12	44269153	44269301	148	NM_026164	Pnpla8	134.6	53.89
MACS_peak_16243	chr12	48554424	48556051	1627	ENSMUST00000169406	Gm1818	329.92	64.72
MACS_peak_16278	chr12	51400429	51401784	1355	uc007nmo.1	Scfd1	60.07	20.6
MACS_peak_16286	chr12	51652671	51652845	174	NM_052973	Strn3	129.1	20.99
MACS_peak_16287	chr12	51655401	51655483	82	NM_052973	Strn3	403.63	32.78
MACS_peak_16288	chr12	51661609	51661713	104	NM_052973	Strn3	986.69	36.53
MACS_peak_16289	chr12	51691421	51691914	493	NM_052973	Strn3	1537.24	105.72
MACS_peak_16291	chr12	51748403	51749011	608	NM_144788	Hectd1	719.8	22.98
MACS_peak_16292	chr12	51768528	51769365	837	NM_144788	Hectd1	379.74	21.24
MACS_peak_16293	chr12	51791219	51791442	223	NM_144788	Hectd1	65.36	13.89
MACS_peak_16300	chr12	51988311	51988855	544	uc007nnd.1	Dtd2	50.25	23.3
MACS_peak_16316	chr12	52503971	52504048	77	uc007nni.1	Arhgap5	481.1	50.24
MACS_peak_16319	chr12	52516076	52519967	3891	NM_009706	Arhgap5	2242.24	20.94
MACS_peak_16324	chr12	52886308	52888063	1755	NM_198111	Akap6	93.49	22.5
MACS_peak_16328	chr12	53139380	53142768	3388	NM_198111	Akap6	73.8	16.91
MACS_peak_16352	chr12	54656371	54656572	201	NM_134054	Sptssa	138.88	40.71
MACS_peak_16359	chr12	54900310	54900558	248	NM_013815	Baz1a	286.77	38.41
MACS_peak_16360	chr12	54916467	54917067	600	NM_013815	Baz1a	193.26	20.11
MACS_peak_16361	chr12	54918437	54918563	126	ENSMUST00000038926	Baz1a	710.46	86.01
MACS_peak_16362	chr12	54921032	54921145	113	ENSMUST00000038926	Baz1a	1287.94	84.63
MACS_peak_16363	chr12	54923039	54923264	225	NM_013815	Baz1a	682.93	71.35
MACS_peak_16364	chr12	54934739	54934906	167	NM_013815	Baz1a	473.01	35.49
MACS_peak_16369	chr12	55124527	55124722	195	NM_028527	Fam177a	1283.59	119.72
MACS_peak_16370	chr12	55130615	55130789	174	NM_028527	Fam177a	408.56	18.22
MACS_peak_16371	chr12	55135667	55135734	67	NM_028527	Fam177a	153.96	28.36
MACS_peak_16372	chr12	55137117	55137215	98	NM_028527	Fam177a	300.88	33.21
MACS_peak_16373	chr12	55199532	55199786	254	ENSMUST00000177978	1700047I17Rik2	891.94	105.83
MACS_peak_16374	chr12	55205679	55205853	174	NM_028527	Fam177a	734.57	18.36
MACS_peak_16376	chr12	55212181	55212279	98	NM_028527	Fam177a	431.29	38.59
MACS_peak_16377	chr12	55213839	55215097	1258	NM_028527	Fam177a	88.53	18.72
MACS_peak_16381	chr12	55278512	55279329	817	uc007nol.2	Srp54b	51.03	21.01
MACS_peak_16392	chr12	55676403	55677265	862	NM_019994	Ralgapa1	757.08	40.82
MACS_peak_16393	chr12	55683906	55684090	184	NM_019994	Ralgapa1	78.13	22.58
MACS_peak_16402	chr12	55836365	55836645	280	NM_001037756	Brms1l	382.31	38.05
MACS_peak_16404	chr12	55841570	55841661	91	NM_001037756	Brms1l	132.86	25.46
MACS_peak_16409	chr12	55869206	55869735	529	NM_001037756	Brms1l	170.76	33.29
MACS_peak_16427	chr12	57230411	57230611	200	NM_001037746	Prps1l3	550.86	110.86
MACS_peak_16428	chr12	57238362	57239882	1520	NM_001037746	Prps1l3	2104.39	41.51
MACS_peak_16431	chr12	57282873	57282955	82	ENSMUST00000130447	Mipol1	79.19	19.1
MACS_peak_16457	chr12	59061155	59061461	306	NM_030057	Trappc6b	596.92	114.93
MACS_peak_16458	chr12	59069115	59069390	275	uc007nqa.1	Pnn	704.56	54.98
MACS_peak_16459	chr12	59069736	59070716	980	uc007nqa.1	Pnn	2118.02	52.63
MACS_peak_16460	chr12	59071425	59073218	1793	NM_008891	Pnn	3100	98.22
MACS_peak_16468	chr12	59162880	59163019	139	NM_146034	Ctage5	116.02	13.65
MACS_peak_16472	chr12	59204310	59205165	855	uc007nqj.2	Fbxo33	106.24	20.27
MACS_peak_16526	chr12	64956364	64957737	1373	uc007nqq.1	Klhl28	119.5	25.18
MACS_peak_16527	chr12	64965741	64968028	2287	NM_177805	Fam179b	358.75	37.86
MACS_peak_16533	chr12	65105027	65106891	1864	NM_178912	Fancm	300.95	26.62
MACS_peak_16534	chr12	65121529	65122090	561	NM_178912	Fancm	129.1	32.26
MACS_peak_16538	chr12	65148721	65149550	829	NM_172578	Mis18bp1	73.25	15.87
MACS_peak_16581	chr12	69196491	69197501	1010	NM_027269	Dnaaf2	256.84	31.48
MACS_peak_16585	chr12	69316406	69316820	414	uc007nsf.1	Nemf	174.11	22.16
MACS_peak_16586	chr12	69318026	69318180	154	NM_025441	Nemf	601.23	60.64
MACS_peak_16587	chr12	69320372	69320422	50	NM_025441	Nemf	344.84	47.33
MACS_peak_16588	chr12	69322100	69322726	626	uc007nsd.1	Nemf	139.28	22.77
MACS_peak_16589	chr12	69324231	69324352	121	NM_025441	Nemf	109.94	23.18
MACS_peak_16594	chr12	69372323	69375957	3634	NM_007481	Arf6	978.11	63.87
MACS_peak_16597	chr12	69584397	69585632	1235	NM_001135559	Sos2	58.53	13.11
MACS_peak_16633	chr12	70453094	70453320	226	ENSMUST00000021471	Tmx1	126.1	44.37
MACS_peak_16645	chr12	71063092	71063324	232	NM_001081195	Arid4a	336.2	53.7
MACS_peak_16646	chr12	71067078	71067338	260	NM_001081195	Arid4a	2130.59	197.46
MACS_peak_16647	chr12	71069833	71070031	198	NM_001081195	Arid4a	767.09	67.01
MACS_peak_16648	chr12	71071807	71071892	85	NM_001081195	Arid4a	113.19	25.65
MACS_peak_16649	chr12	71072589	71072731	142	NM_001081195	Arid4a	392.23	38.64
MACS_peak_16650	chr12	71074935	71076069	1134	NM_001081195	Arid4a	1388.46	41.67
MACS_peak_16653	chr12	71087460	71087607	147	NM_001081195	Arid4a	65.3	27.87
MACS_peak_16671	chr12	71946998	71947137	139	NM_026102	Daam1	138.06	34.77
MACS_peak_16672	chr12	71951832	71952132	300	NM_026102	Daam1	152.65	54.33
MACS_peak_16697	chr12	72761210	72761631	421	NM_008910	Ppm1a	447.14	74.7
MACS_peak_16698	chr12	72783682	72784536	854	NM_008910	Ppm1a	1436.94	35.59
MACS_peak_16701	chr12	73102742	73104238	1496	NM_011382	Six4	730.77	22.31
MACS_peak_16703	chr12	73112342	73113484	1142	ENSMUST00000043208	Six4	707.05	58.53
MACS_peak_16706	chr12	73181783	73181924	141	NM_008612	Mnat1	83.59	28.48
MACS_peak_16712	chr12	73284634	73285275	641	NM_029580	Trmt5	376.31	52.43
MACS_peak_16717	chr12	73310989	73311565	576	uc007nwh.3	Slc38a6	122.88	36.76
MACS_peak_16721	chr12	73941960	73942385	425	NM_010431	Hif1a	1287.11	35.24
MACS_peak_16723	chr12	73975010	73975161	151	NM_178392	Snapc1	52.09	28.5
MACS_peak_16724	chr12	73982477	73982579	102	NM_178392	Snapc1	53.65	23.56
MACS_peak_16749	chr12	75400106	75401456	1350	ENSMUST00000055390	Rhoj	56.99	21.97
MACS_peak_16755	chr12	75595634	75596200	566	NM_012024	Ppp2r5e	85.27	23.23
MACS_peak_16758	chr12	75734912	75735723	811	NM_030750	Sgpp1	56.3	14.86
MACS_peak_16771	chr12	75938639	75938801	162	NM_001005510	Syne2	92.76	26.31
MACS_peak_16774	chr12	75945285	75945577	292	NM_001005510	Syne2	65.23	23.02
MACS_peak_16777	chr12	75965649	75967753	2104	NM_001005510	Syne2	321.35	34.52
MACS_peak_16784	chr12	76109821	76110572	751	NM_001005510	Syne2	135.98	38.83
MACS_peak_16790	chr12	76348590	76350273	1683	ENSMUST00000176102	Zbtb25	157.34	20.23
MACS_peak_16794	chr12	76385225	76387838	2613	NM_178744	Zbtb1	3100	62.31
MACS_peak_16795	chr12	76404411	76406796	2385	NM_008301	Hspa2	1172.28	87.09
MACS_peak_16797	chr12	76572394	76572944	550	uc011yod.1	Plekhg3	193.06	46.59
MACS_peak_16798	chr12	76573048	76573360	312	uc011yod.1	Plekhg3	69.86	21.74
MACS_peak_16799	chr12	76575856	76577276	1420	NM_153804	Plekhg3	3100	69.1
MACS_peak_16806	chr12	76937268	76938755	1487	NM_008558	Max	323.09	16.13
MACS_peak_16807	chr12	76961989	76962248	259	NM_008558	Max	376.89	53.28
MACS_peak_16813	chr12	77331895	77332329	434	NM_016893	Fut8	198.38	19.23
MACS_peak_16814	chr12	77365196	77365359	163	NM_016893	Fut8	71.9	25.47
MACS_peak_16817	chr12	77474998	77475950	952	NM_016893	Fut8	98.97	17.71
MACS_peak_16841	chr12	78748946	78749106	160	NM_019579	Mpp5	194.35	45.09
MACS_peak_16847	chr12	78796865	78797390	525	NM_019579	Mpp5	1892.72	54.74
MACS_peak_16855	chr12	78845225	78845304	79	NM_023721	Atp6v1d	145.98	20.56
MACS_peak_16860	chr12	78963274	78965176	1902	NM_001170401	Tmem229b	227.8	37.78
MACS_peak_16868	chr12	79172219	79172667	448	ENSMUST00000055262	Vti1b	143.42	53.26
MACS_peak_16869	chr12	79174381	79176250	1869	ENSMUST00000161204	Rdh11	85.9	22.05
MACS_peak_16870	chr12	79182652	79182842	190	NM_021557	Rdh11	125.78	31.01
MACS_peak_16871	chr12	79251153	79251290	137	NM_001008550	Zfyve26	101.32	15.66
MACS_peak_16873	chr12	79268358	79269101	743	NM_001008550	Zfyve26	53.06	20.61
MACS_peak_16875	chr12	79280356	79280965	609	NM_001008550	Zfyve26	103.57	23.59
MACS_peak_16881	chr12	80107759	80110548	2789	NM_007564	Zfp36l1	208.63	23.38
MACS_peak_16884	chr12	80209358	80209473	115	NM_134156	Actn1	57.62	19.63
MACS_peak_16888	chr12	80259986	80260371	385	NM_134156	Actn1	2555.13	64.96
MACS_peak_16890	chr12	80336567	80340276	3709	NM_177267	Dcaf5	3100	70.54
MACS_peak_16899	chr12	80489401	80489733	332	NM_133798	Exd2	105.75	33.55
MACS_peak_16901	chr12	80679474	80680604	1130	NM_026244	Slc39a9	164.57	26.11
MACS_peak_16905	chr12	80945503	80945798	295	NM_001079695	Srsf5	480.02	23.32
MACS_peak_16944	chr12	81917664	81919380	1716	NM_018814	Pcnx	1733.25	35.5
MACS_peak_16946	chr12	81946930	81947021	91	NM_018814	Pcnx	203.63	45.82
MACS_peak_16954	chr12	82169419	82170076	657	uc007ocu.2	Sipa1l1	135.94	45.41
MACS_peak_16957	chr12	82311348	82311409	61	NM_172579	Sipa1l1	96.81	34.64
MACS_peak_16959	chr12	82340661	82342499	1838	NM_172579	Sipa1l1	1022.51	22.65
MACS_peak_16961	chr12	82425012	82425455	443	NM_172579	Sipa1l1	820.39	57.08
MACS_peak_16977	chr12	83574631	83575136	505	NM_183154	Zfyve1	110.72	21.59
MACS_peak_16980	chr12	83594397	83595322	925	NM_183154	Zfyve1	807.43	34.12
MACS_peak_16985	chr12	83660594	83661463	869	uc007odl.1	Rbm25	76.21	18.61
MACS_peak_16987	chr12	83668091	83668308	217	NM_027349	Rbm25	3100	140.95
MACS_peak_16988	chr12	83671907	83671981	74	NM_027349	Rbm25	317.07	28.92
MACS_peak_16989	chr12	83672733	83672884	151	NM_027349	Rbm25	2931.38	82.92
MACS_peak_16991	chr12	83688202	83688293	91	uc007odo.1	Psen1	104.94	28.21
MACS_peak_16992	chr12	83733915	83735129	1214	NM_008943	Psen1	396.53	26.19
MACS_peak_16999	chr12	83987860	83988481	621	NM_134188	Acot2	487.44	45.72
MACS_peak_17000	chr12	83990493	83990696	203	NM_134188	Acot2	159.69	17.15
MACS_peak_17001	chr12	83992501	83993875	1374	NM_134188	Acot2	1536.27	49.17
MACS_peak_17003	chr12	84014378	84014581	203	NM_012006	Acot1	91.21	20.82
MACS_peak_17004	chr12	84016779	84017670	891	ENSMUST00000168120	Acot1	181.5	32.16
MACS_peak_17006	chr12	84058564	84058829	265	NM_134246	Acot3	225.5	33.51
MACS_peak_17009	chr12	84156426	84156576	150	NM_001163501	Elmsan1	50.92	21.48
MACS_peak_17011	chr12	84171459	84171759	300	NM_001163501	Elmsan1	606.62	67.02
MACS_peak_17012	chr12	84172753	84174423	1670	NM_001163501	Elmsan1	3100	138.12
MACS_peak_17014	chr12	84193498	84194015	517	NM_001163502	Elmsan1	167.4	42.5
MACS_peak_17033	chr12	84602552	84603159	607	NM_008992	Abcd4	214.23	42.5
MACS_peak_17035	chr12	84608569	84608604	35	NM_008992	Abcd4	52.27	25
MACS_peak_17043	chr12	84996325	84997356	1031	NM_178363	Ylpm1	1674.42	75.69
MACS_peak_17045	chr12	85014649	85015593	944	NM_178363	Ylpm1	731.87	40
MACS_peak_17046	chr12	85028769	85030887	2118	NM_178363	Ylpm1	3100	40.9
MACS_peak_17047	chr12	85033916	85034034	118	NM_178363	Ylpm1	140.33	20.78
MACS_peak_17048	chr12	85040572	85040993	421	NM_178363	Ylpm1	163.68	33.21
MACS_peak_17049	chr12	85094132	85095615	1483	NM_175198	Prox2	152.66	35
MACS_peak_17054	chr12	85266151	85269474	3323	NM_175337	Mlh3	325.38	18.71
MACS_peak_17057	chr12	85303466	85303673	207	NM_145138	Nek9	69.33	12.57
MACS_peak_17063	chr12	85475816	85477051	1235	NM_010234	Fos	186.99	20.17
MACS_peak_17064	chr12	85599415	85599614	199	NM_030887	Jdp2	203.92	35.87
MACS_peak_17065	chr12	85608132	85608365	233	NM_030887	Jdp2	858.5	51.81
MACS_peak_17067	chr12	85631644	85631749	105	NM_030887	Jdp2	3100	143.46
MACS_peak_17068	chr12	85638772	85639878	1106	NM_030887	Jdp2	3100	223.33
MACS_peak_17073	chr12	85917674	85917832	158	NM_001081423	Ttll5	95.84	29.12
MACS_peak_17074	chr12	85918930	85919237	307	NM_001081423	Ttll5	128.24	21.29
MACS_peak_17077	chr12	85926801	85926905	104	NM_001081423	Ttll5	108.99	27.05
MACS_peak_17079	chr12	86077580	86079041	1461	NM_009368	Tgfb3	239.5	19.69
MACS_peak_17085	chr12	86241877	86241944	67	NM_027405	Gpatch2l	166.4	49.48
MACS_peak_17086	chr12	86244034	86244706	672	NM_027405	Gpatch2l	1139.78	49.04
MACS_peak_17101	chr12	86880702	86884814	4112	NM_145836	Irf2bpl	1547.22	35.75
MACS_peak_17104	chr12	87108594	87109293	699	NM_153415	Pomt2	115.76	42.71
MACS_peak_17107	chr12	87174047	87174353	306	NM_001033475	Tmed8	141.32	41.53
MACS_peak_17111	chr12	87266727	87266921	194	NM_146036	Ahsa1	206.43	41.61
MACS_peak_17124	chr12	87449803	87451533	1730	ENSMUST00000161023	Slirp	634.85	32.12
MACS_peak_17126	chr12	87455589	87455731	142	NM_025507	Snw1	760.15	38.57
MACS_peak_17127	chr12	87456851	87456968	117	NM_025507	Snw1	861.44	68.23
MACS_peak_17128	chr12	87458892	87458958	66	NM_025507	Snw1	126.52	18.64
MACS_peak_17129	chr12	87459420	87459490	70	NM_025507	Snw1	54.16	21.02
MACS_peak_17183	chr12	91259985	91260636	651	NM_181815	Cep128	309.62	26.03
MACS_peak_17184	chr12	91266735	91267086	351	NM_181815	Cep128	73.6	21.92
MACS_peak_17188	chr12	91558750	91559851	1101	NM_031391	Gtf2a1	76.59	16.23
MACS_peak_17189	chr12	91562908	91562998	90	NM_031391	Gtf2a1	150.16	19.94
MACS_peak_17190	chr12	91567539	91567860	321	NM_031391	Gtf2a1	1021.19	55.71
MACS_peak_17194	chr12	91647231	91649070	1839	NM_175367	Ston2	412.79	31.25
MACS_peak_17205	chr12	91778998	91779137	139	ENSMUST00000170077	Ston2	95.28	24.87
MACS_peak_17207	chr12	91848958	91849157	199	NM_011344	Sel1l	410.95	36.69
MACS_peak_17241	chr12	95695356	95695978	622	ENSMUST00000110117	Flrt2	158.88	28.81
MACS_peak_17244	chr12	95778506	95781683	3177	NM_201518	Flrt2	257.47	31.64
MACS_peak_17274	chr12	98688189	98689628	1439	NM_011877	Ptpn21	2160.04	40.8
MACS_peak_17276	chr12	98733473	98733834	361	NM_011877	Ptpn21	199.38	51.5
MACS_peak_17277	chr12	98737364	98737405	41	NM_001146199	Ptpn21	244.21	57.93
MACS_peak_17278	chr12	98746967	98747158	191	NM_029334	Zc3h14	219.3	31.67
MACS_peak_17290	chr12	99194979	99196813	1834	ENSMUST00000046859	Foxn3	1045.92	62.37
MACS_peak_17299	chr12	99387920	99388917	997	uc007orx.1	Foxn3	3168.72	85.66
MACS_peak_17300	chr12	99392751	99393057	306	uc007ors.1	Foxn3	68.54	26.93
MACS_peak_17315	chr12	100110185	100110211	26	ENSMUST00000021595	Psmc1	1514.45	189.05
MACS_peak_17316	chr12	100113055	100113152	97	NM_008947	Psmc1	1128.61	73.19
MACS_peak_17317	chr12	100115419	100115605	186	NM_008947	Psmc1	1140	75.3
MACS_peak_17318	chr12	100130357	100131283	926	NM_183155	Nrde2	355.13	40.67
MACS_peak_17320	chr12	100134356	100134532	176	NM_183155	Nrde2	81.47	24.43
MACS_peak_17322	chr12	100143738	100144189	451	NM_183155	Nrde2	132.57	28.64
MACS_peak_17326	chr12	100199434	100199716	282	ENSMUST00000110082	Calm1	238.32	16.96
MACS_peak_17327	chr12	100300769	100301770	1001	NM_001033213	Ttc7b	103.32	17.1
MACS_peak_17334	chr12	100550871	100551683	812	NM_153587	Rps6ka5	228.77	20.29
MACS_peak_17355	chr12	100912492	100913791	1299	uc007otc.1	Ccdc88c	60.15	18.97
MACS_peak_17362	chr12	100944846	100945908	1062	NM_026681	Ccdc88c	2202.56	131.84
MACS_peak_17365	chr12	101039441	101040779	1338	NM_211355	Smek1	433.03	24.54
MACS_peak_17377	chr12	101836929	101837766	837	ENSMUST00000021605	Trip11	162.41	40.87
MACS_peak_17381	chr12	101883255	101886276	3021	NM_028446	Trip11	3100	27.75
MACS_peak_17382	chr12	101889704	101889791	87	NM_028446	Trip11	53.33	15.36
MACS_peak_17384	chr12	101893430	101893793	363	NM_028446	Trip11	497.96	28.26
MACS_peak_17391	chr12	102000676	102000976	300	NM_016856	Cpsf2	58.71	16.31
MACS_peak_17395	chr12	102312974	102313182	208	NM_177620	Rin3	87.75	27.87
MACS_peak_17401	chr12	102368363	102369848	1485	NM_177620	Rin3	1999.45	89.58
MACS_peak_17405	chr12	102389823	102390855	1032	ENSMUST00000056950	Rin3	508.17	36.13
MACS_peak_17410	chr12	102469208	102469363	155	NM_001199004	Golga5	410.61	60.07
MACS_peak_17411	chr12	102471997	102472565	568	NM_013747	Golga5	638.33	50.25
MACS_peak_17413	chr12	102484403	102484574	171	NM_013747	Golga5	145.14	26.6
MACS_peak_17414	chr12	102487119	102487248	129	NM_013747	Golga5	108.64	27.35
MACS_peak_17417	chr12	102569620	102570484	864	NM_172584	Itpk1	246.2	56.37
MACS_peak_17420	chr12	102741916	102743394	1478	NM_022323	Moap1	443.07	20.62
MACS_peak_17422	chr12	102757540	102758529	989	ENSMUST00000174651	Gm20604	176.93	42.52
MACS_peak_17423	chr12	102784647	102785932	1285	NM_172806	Btbd7	719.51	38.25
MACS_peak_17424	chr12	102787934	102788384	450	NM_172806	Btbd7	192.97	16.43
MACS_peak_17427	chr12	102837430	102838697	1267	uc007ouu.1	Btbd7	554.63	25.84
MACS_peak_17430	chr12	102878215	102878406	191	NM_172806	Btbd7	70.3	24.39
MACS_peak_17436	chr12	103407205	103407820	615	ENSMUST00000056140	9330161L09Rik	273.2	21.99
MACS_peak_17439	chr12	103418961	103419483	522	NM_020494	Ddx24	3012.51	78.12
MACS_peak_17440	chr12	103423255	103424597	1342	uc007ovl.2	Ddx24	3100	72.34
MACS_peak_17441	chr12	103425525	103425780	255	NM_001159502	Ddx24	1681.83	108.45
MACS_peak_17462	chr12	104691066	104691758	692	NM_148948	Dicer1	194.77	37
MACS_peak_17463	chr12	104696273	104697349	1076	uc011yrh.1	Dicer1	781.28	35.73
MACS_peak_17465	chr12	104702401	104703182	781	NM_148948	Dicer1	81.37	19.95
MACS_peak_17467	chr12	104721970	104722443	473	NM_148948	Dicer1	146.48	26.64
MACS_peak_17468	chr12	104776944	104777141	197	NM_053155	Clmn	51.39	24.11
MACS_peak_17475	chr12	104929942	104932371	2429	NM_172500	Syne3	977.63	96.25
MACS_peak_17477	chr12	105032688	105032982	294	NM_028419	Glrx5	434.84	76.45
MACS_peak_17486	chr12	105591572	105593071	1499	NM_009747	Bdkrb2	227.66	28.44
MACS_peak_17489	chr12	105698717	105699151	434	uc007oyr.1	Gskip	68.43	17.38
MACS_peak_17493	chr12	105784693	105784914	221	ENSMUST00000109901	Papola	111.74	22.48
MACS_peak_17521	chr12	108206344	108206434	90	NM_001159910	Ccdc85c	125.15	27.42
MACS_peak_17522	chr12	108311687	108312334	647	NM_001044380	Hhipl1	1071.17	93.7
MACS_peak_17524	chr12	108316450	108316594	144	NM_001044380	Hhipl1	292.37	76.1
MACS_peak_17526	chr12	108327667	108328300	633	NM_001044380	Hhipl1	332.06	39.39
MACS_peak_17537	chr12	108792972	108794091	1119	ENSMUST00000021692	Yy1	2126.86	113.33
MACS_peak_17539	chr12	108826044	108827488	1444	NM_181328	Slc25a29	140.78	24.39
MACS_peak_17563	chr12	110447178	110447385	207	NM_001135001	Ppp2r5c	73.24	29.54
MACS_peak_17574	chr12	110690604	110691649	1045	ENSMUST00000094361	Hsp90aa1	3100	57.32
MACS_peak_17575	chr12	110793113	110794999	1886	NM_027149	Wdr20	1850.83	41.42
MACS_peak_17577	chr12	110854999	110855872	873	NM_028365	Zfp839	259.41	33.95
MACS_peak_17578	chr12	110868149	110869799	1650	NM_028365	Zfp839	425.51	33.85
MACS_peak_17580	chr12	110931376	110931732	356	NM_175336	Tecpr2	91.21	26.46
MACS_peak_17581	chr12	110932616	110933632	1016	NM_175336	Tecpr2	481.61	56.99
MACS_peak_17584	chr12	110976075	110977165	1090	NM_175207	Ankrd9	413.67	58.82
MACS_peak_17603	chr12	111261488	111262977	1489	NM_011632	Traf3	119.06	17.53
MACS_peak_17604	chr12	111293106	111294232	1126	NM_183016	Cdc42bpb	154.09	20.05
MACS_peak_17606	chr12	111299082	111299682	600	NM_183016	Cdc42bpb	119.74	23.33
MACS_peak_17608	chr12	111377096	111377718	622	NM_183016	Cdc42bpb	127.83	31.84
MACS_peak_17612	chr12	111442657	111442683	26	ENSMUST00000102745	Tnfaip2	76.3	21.07
MACS_peak_17617	chr12	111709487	111711412	1925	ENSMUST00000054636	Bag5	3100	85.68
MACS_peak_17618	chr12	111712584	111712927	343	ENSMUST00000160576	Bag5	55.55	32.71
MACS_peak_17621	chr12	111758848	111759042	194	NM_008450	Klc1	181.92	43.05
MACS_peak_17628	chr12	111833127	111833894	767	NM_011625	Ppp1r13b	461	31.86
MACS_peak_17629	chr12	111834801	111835303	502	NM_011625	Ppp1r13b	108.17	32.9
MACS_peak_17633	chr12	111961375	111961538	163	NM_027360	2010107E04Rik	154.37	22.37
MACS_peak_17634	chr12	111963229	111963353	124	NM_027360	2010107E04Rik	86	37.05
MACS_peak_17647	chr12	112611409	112612036	627	NM_198411	Inf2	75.49	36.29
MACS_peak_17648	chr12	112647824	112647981	157	NM_013929	Siva1	77.96	34.13
MACS_peak_17649	chr12	112648979	112649152	173	NM_013929	Siva1	59.6	15.36
MACS_peak_17651	chr12	112679376	112681765	2389	NM_001100460	Zbtb42	125.57	44.78
MACS_peak_17653	chr12	112737838	112739509	1671	NM_001024602	Cep170b	3100	58.68
MACS_peak_17656	chr12	112772193	112777636	5443	ENSMUST00000128258	Ahnak2	280.48	98.07
MACS_peak_17659	chr12	112821053	112822112	1059	NM_028023	Cdca4	402.03	27.5
MACS_peak_17660	chr12	112828848	112829389	541	NM_028023	Cdca4	52.78	30.69
MACS_peak_17663	chr12	112908714	112909385	671	NM_010588	Jag2	52.37	28.5
MACS_peak_17667	chr12	112963509	112963591	82	NM_028193	Brf1	110.64	33.03
MACS_peak_17669	chr12	112977503	112978940	1437	NM_201646	Btbd6	181.76	24.24
MACS_peak_17671	chr12	113071537	113072664	1127	NM_001081170	Pacs2	477.88	46.28
MACS_peak_17711	chr12	116058904	116062150	3246	NM_019565	Zfp386	194.01	29.46
MACS_peak_17718	chr12	116144136	116146261	2125	NM_009511	Vipr2	567.93	27.64
MACS_peak_17722	chr12	116246004	116246221	217	NM_146039	Wdr60	76.33	36.25
MACS_peak_17723	chr12	116247994	116248303	309	NM_146039	Wdr60	1510.76	119.63
MACS_peak_17724	chr12	116254404	116254496	92	NM_146039	Wdr60	509.94	54.49
MACS_peak_17725	chr12	116255631	116256251	620	uc007phm.1	Wdr60	3100	321.43
MACS_peak_17726	chr12	116257420	116257474	54	NM_146039	Wdr60	83.42	25.99
MACS_peak_17727	chr12	116262850	116263025	175	NM_146039	Wdr60	403.34	83.3
MACS_peak_17757	chr12	117865029	117865164	135	NM_146040	Cdca7l	77.04	31
MACS_peak_17758	chr12	117870005	117870137	132	NM_146040	Cdca7l	138.05	36.95
MACS_peak_17759	chr12	117872083	117872437	354	NM_146040	Cdca7l	262.98	38.68
MACS_peak_17764	chr12	118237704	118238394	690	NM_009239	Sp4	97.34	38.83
MACS_peak_17789	chr12	119445613	119447652	2039	NM_001163136	Macc1	362.22	20.31
MACS_peak_17799	chr13	3573486	3577200	3714	NM_134063	Fam208b	184.3	19.17
MACS_peak_17801	chr13	3588297	3588534	237	NM_134063	Fam208b	479.43	54.22
MACS_peak_17802	chr13	3589940	3590648	708	NM_134063	Fam208b	1634.97	40.24
MACS_peak_17806	chr13	3882465	3884473	2008	NM_019671	Net1	196.49	39.96
MACS_peak_17808	chr13	3893292	3893581	289	NM_001047159	Net1	306.88	67.96
MACS_peak_17819	chr13	4609084	4609157	73	NM_018859	Akr1e1	77.12	17.85
MACS_peak_17846	chr13	5861488	5861842	354	NM_011803	Klf6	228.61	20.52
MACS_peak_17847	chr13	5864767	5865344	577	NM_011803	Klf6	119.4	19.15
MACS_peak_17881	chr13	8977235	8977433	198	NM_027000	Gtpbp4	1289.03	59.7
MACS_peak_17882	chr13	8978527	8978628	101	NM_027000	Gtpbp4	238.14	33.33
MACS_peak_17883	chr13	8979901	8979979	78	NM_027000	Gtpbp4	2486.09	58.61
MACS_peak_17884	chr13	8985208	8985319	111	NM_027000	Gtpbp4	881.25	30.99
MACS_peak_17891	chr13	9276524	9277066	542	NM_001081426	Dip2c	253.22	44.53
MACS_peak_17901	chr13	9665777	9666737	960	NM_001081426	Dip2c	408.11	39.03
MACS_peak_17931	chr13	12461240	12461660	420	NM_001199043	Lgals8	128.5	37.75
MACS_peak_17982	chr13	13637367	13638376	1009	NM_010748	Lyst	104.72	23.91
MACS_peak_17986	chr13	13677648	13678264	616	NM_010748	Lyst	160.56	23.14
MACS_peak_18005	chr13	14153415	14153492	77	NM_194262	Arid4b	169.96	27.54
MACS_peak_18006	chr13	14154980	14155135	155	NM_194262	Arid4b	185.48	36.05
MACS_peak_18008	chr13	14161297	14161395	98	NM_194262	Arid4b	98.72	35.45
MACS_peak_18009	chr13	14164108	14165256	1148	uc007pmy.2	Arid4b	2046.21	58.17
MACS_peak_18010	chr13	14169918	14170179	261	NM_194262	Arid4b	1177.69	75.64
MACS_peak_18011	chr13	14180713	14181304	591	uc007pnc.1	Arid4b	73.72	31.02
MACS_peak_18012	chr13	14184306	14184505	199	NM_194262	Arid4b	168.75	23.6
MACS_peak_18013	chr13	14186816	14188031	1215	NM_194262	Arid4b	2473.78	42.35
MACS_peak_18017	chr13	14636299	14638197	1898	NM_134067	AW209491	990.31	53.5
MACS_peak_18039	chr13	15724460	15727302	2842	NM_008130	Gli3	204.65	13.17
MACS_peak_18046	chr13	16017181	16017683	502	NM_008380	Inhba	125.97	23.77
MACS_peak_18047	chr13	16026242	16027211	969	NM_008380	Inhba	3120.91	104.37
MACS_peak_18066	chr13	17717332	17718911	1579	NM_027118	Cdk13	1685.82	40.28
MACS_peak_18067	chr13	17772300	17772957	657	NM_027118	Cdk13	410.4	27.44
MACS_peak_18069	chr13	17803437	17805097	1660	NM_027118	Cdk13	3100	119.88
MACS_peak_18071	chr13	17881166	17882501	1335	NM_019491	Rala	97.1	24.64
MACS_peak_18072	chr13	17888506	17888681	175	NM_019491	Rala	96.47	14.19
MACS_peak_18073	chr13	17893121	17893330	209	NM_019491	Rala	88.58	25.65
MACS_peak_18081	chr13	17993180	17993351	171	NM_025904	Yae1d1	75.01	26.73
MACS_peak_18134	chr13	21180221	21180914	693	NM_009054	Trim27	59	13.91
MACS_peak_18135	chr13	21363284	21364051	767	uc007pqf.1	Zscan12	217.61	43.1
MACS_peak_18138	chr13	21448166	21448484	318	ENSMUST00000110485	Zscan26	401.84	22.48
MACS_peak_18154	chr13	21958423	21960585	2162	ENSMUST00000102978	Zfp184	99.25	15.97
MACS_peak_18181	chr13	23421493	23422335	842	NM_013924	Abt1	126.07	16.74
MACS_peak_18182	chr13	23423585	23423866	281	NM_013924	Abt1	187.35	43.62
MACS_peak_18184	chr13	23533910	23534378	468	NM_175661	Hist1h2af	168.51	32.99
MACS_peak_18201	chr13	24469770	24471091	1321	NM_007717	Cmah	72.5	35.7
MACS_peak_18243	chr13	28949684	28953713	4029	ENSMUST00000067230	Sox4	2345.83	61.41
MACS_peak_18246	chr13	29325300	29326228	928	ENSMUST00000006353	Cdkal1	284.66	74.85
MACS_peak_18265	chr13	29911192	29911328	136	NM_010093	E2f3	54.55	19.84
MACS_peak_18273	chr13	30245348	30246716	1368	ENSMUST00000047311	Mboat1	51.79	19.71
MACS_peak_18294	chr13	31630481	31631406	925	NM_010225	Foxf2	210.49	50.65
MACS_peak_18296	chr13	31806645	31810633	3988	NM_008592	Foxc1	1025.55	42.9
MACS_peak_18319	chr13	32802029	32803044	1015	NM_030215	Wrnip1	171.86	46.03
MACS_peak_18344	chr13	34027717	34028251	534	NM_009068	Ripk1	639.52	30.92
MACS_peak_18345	chr13	34030039	34030180	141	NM_009068	Ripk1	54.32	14.64
MACS_peak_18346	chr13	34032495	34035128	2633	NM_009068	Ripk1	683.45	54.9
MACS_peak_18348	chr13	34074279	34075528	1249	NM_009450	Tubb2a	3100	34.83
MACS_peak_18349	chr13	34076177	34076288	111	NM_009450	Tubb2a	70.52	19.36
MACS_peak_18351	chr13	34127007	34128531	1524	NM_023716	Tubb2b	3100	292.18
MACS_peak_18355	chr13	34179157	34183311	4154	NM_001033167	Slc22a23	677.76	32.82
MACS_peak_18367	chr13	34344158	34345182	1024	NM_001033167	Slc22a23	132.05	31.88
MACS_peak_18376	chr13	34652179	34652681	502	NM_025831	Pxdc1	166.14	30.38
MACS_peak_18382	chr13	34875493	34875694	201	NM_013830	Prpf4b	1092.23	83.6
MACS_peak_18383	chr13	34883230	34884766	1536	uc007qbn.2	Prpf4b	3100	44.22
MACS_peak_18384	chr13	34886669	34886843	174	NM_013830	Prpf4b	204.52	20.64
[truncated: 6,934 more rows]

## Sheet: control-C
Table S3.3 The detailed information of m6A peaks in C sample of control group
PeakID	Chrom	txStart	txEnd	Peak_length	Transcript_id	GeneName	-10*log10(P-value)	Fold_enrichment
MACS_peak_822	chr1	38021593	38021811	218	NM_198303	Eif5b	3210.51	133.96
MACS_peak_823	chr1	38032276	38032375	99	NM_198303	Eif5b	2839.54	104.54
MACS_peak_824	chr1	38034028	38034103	75	NM_198303	Eif5b	552.15	56.5
MACS_peak_825	chr1	38035992	38036273	281	NM_198303	Eif5b	2353.52	88.16
MACS_peak_826	chr1	38063114	38063335	221	NM_019570	Rev1	50.74	15.98
MACS_peak_827	chr1	38087970	38088674	704	NM_019570	Rev1	588.78	20.89
MACS_peak_829	chr1	38108403	38108467	64	NM_019570	Rev1	224.14	43.54
MACS_peak_830	chr1	38129461	38129662	201	NM_019570	Rev1	249.06	56.65
MACS_peak_854	chr1	38987813	38987849	36	NM_026850	Pdcl3	1948.6	234.08
MACS_peak_855	chr1	38991245	38991375	130	NM_026850	Pdcl3	641.39	57.04
MACS_peak_869	chr1	39576826	39577405	579	ENSMUST00000062525	Rnf149	87.14	21.67
MACS_peak_877	chr1	39986624	39986800	176	NM_008696	Map4k4	1357.43	40.16
MACS_peak_878	chr1	39990088	39990299	211	NM_008696	Map4k4	3100	151.11
MACS_peak_879	chr1	39997020	39997182	162	NM_008696	Map4k4	3100	180.42
MACS_peak_880	chr1	40000530	40000749	219	uc007ats.1	Map4k4	374.42	30.68
MACS_peak_927	chr1	43098269	43098622	353	NM_001013025	Tgfbrap1	120.42	45.28
MACS_peak_928	chr1	43100714	43100881	167	NM_133818	AI597479	95.82	28.27
MACS_peak_929	chr1	43110997	43111373	376	NM_133818	AI597479	79.98	17.33
MACS_peak_930	chr1	43163701	43163961	260	NM_010212	Fhl2	109.47	34.05
MACS_peak_931	chr1	43189120	43189758	638	uc007avm.2	Rpl29	158.79	11.22
MACS_peak_936	chr1	43553860	43554582	722	NM_010879	Nck2	227.64	26.49
MACS_peak_942	chr1	43805625	43805689	64	ENSMUST00000139451	Uxs1	76.89	18.86
MACS_peak_945	chr1	43827614	43827789	175	ENSMUST00000126008	Uxs1	181.14	39.69
MACS_peak_953	chr1	44166808	44167882	1074	NM_011729	Ercc5	175.69	17.27
MACS_peak_955	chr1	44180530	44181260	730	NM_011729	Ercc5	655.38	61.75
MACS_peak_988	chr1	46820522	46820643	121	NM_172653	Slc39a10	118.25	22.67
MACS_peak_991	chr1	46835126	46836151	1025	NM_172653	Slc39a10	336.01	15.78
MACS_peak_1028	chr1	51289125	51289868	743	NM_138741	Sdpr	109.07	15.91
MACS_peak_1029	chr1	51300648	51302960	2312	NM_138741	Sdpr	3100	24.6
MACS_peak_1037	chr1	51883082	51883226	144	NM_010863	Myo1b	53.44	18.42
MACS_peak_1040	chr1	51915760	51916014	254	ENSMUST00000046390	Myo1b	51.92	17.26
MACS_peak_1043	chr1	52137278	52137688	410	uc007axy.1	Stat1	96.97	32.06
MACS_peak_1047	chr1	52232591	52233232	641	NM_001081081	Gls	502.66	47.46
MACS_peak_1057	chr1	52489920	52490755	835	NM_008667	Nab1	3100	125.17
MACS_peak_1070	chr1	53206561	53207362	801	NM_153556	Pms1	175.73	21.25
MACS_peak_1080	chr1	53347014	53348558	1544	NM_133728	Asnsd1	162.35	28.4
MACS_peak_1082	chr1	53350879	53351132	253	ENSMUST00000154402	Asnsd1	142.71	18.48
MACS_peak_1083	chr1	53352529	53352746	217	NM_133728	Asnsd1	195.25	16.89
MACS_peak_1093	chr1	53925690	53926683	993	NM_001001883	Hecw2	72.95	16.8
MACS_peak_1103	chr1	54434053	54434238	185	NM_001033194	Gtf3c3	90.87	14.95
MACS_peak_1105	chr1	54438812	54438971	159	NM_001033194	Gtf3c3	70.1	22.94
MACS_peak_1129	chr1	55171199	55172082	883	NM_028713	Rftn2	83.55	25.14
MACS_peak_1135	chr1	55237176	55239442	2266	NM_175439	Mars2	166.08	22.93
MACS_peak_1151	chr1	55751280	55751889	609	NM_001114663	Plcl1	65.27	28.23
MACS_peak_1163	chr1	56795753	56797244	1491	NM_139146	Satb2	61.51	19.7
MACS_peak_1175	chr1	57406727	57407222	495	NM_001081181	9430016H08Rik	53.65	25.64
MACS_peak_1182	chr1	57955704	57956820	1116	NM_001159864	Kctd18	65.05	22.86
MACS_peak_1202	chr1	58447630	58448089	459	ENSMUST00000171597	Nif3l1	113.47	27.37
MACS_peak_1214	chr1	58726305	58726732	427	NM_009805	Cflar	800.14	37.32
MACS_peak_1218	chr1	58752338	58752846	508	NM_207653	Cflar	188.9	21.23
MACS_peak_1221	chr1	58844343	58844845	502	NM_009812	Casp8	67.71	18.97
MACS_peak_1222	chr1	58902305	58904182	1877	NM_172406	Trak2	1705.01	37.03
MACS_peak_1228	chr1	59162755	59164215	1460	NM_028717	Als2	243.58	22.41
MACS_peak_1230	chr1	59211130	59211488	358	NM_028717	Als2	75.15	25.38
MACS_peak_1231	chr1	59215101	59216021	920	NM_028717	Als2	215.81	20.9
MACS_peak_1232	chr1	59217926	59218081	155	NM_028717	Als2	68.55	19.72
MACS_peak_1237	chr1	59655457	59655532	75	NM_009460	Sumo1	522.09	27.14
MACS_peak_1238	chr1	59670679	59670834	155	NM_009460	Sumo1	2072.69	87.12
MACS_peak_1239	chr1	59705592	59705756	164	NM_018868	Nop58	137.77	24.96
MACS_peak_1240	chr1	59709002	59709136	134	NM_018868	Nop58	854.83	53.46
MACS_peak_1241	chr1	59710494	59710652	158	NM_018868	Nop58	444.08	26.57
MACS_peak_1245	chr1	59867335	59868615	1280	NM_007561	Bmpr2	1031.54	20.78
MACS_peak_1251	chr1	59981408	59982965	1557	NM_001037725	Fam117b	88.02	17.5
MACS_peak_1253	chr1	60077897	60078241	344	NM_021312	Wdr12	77.37	27.88
MACS_peak_1274	chr1	60486000	60490321	4321	NM_001045513	Raph1	175.75	21.11
MACS_peak_1306	chr1	62344869	62345107	238	NM_001081050	Pard3b	128.52	27.16
MACS_peak_1319	chr1	62637565	62639689	2124	NM_001081050	Pard3b	233.03	42.53
MACS_peak_1321	chr1	62703284	62704277	993	ENSMUST00000075144	Nrp2	2504.74	35.16
MACS_peak_1330	chr1	63056740	63059145	2405	NM_001081436	Ino80d	1093.76	34.12
MACS_peak_1332	chr1	63062035	63062253	218	NM_001081436	Ino80d	181.02	18.83
MACS_peak_1334	chr1	63074321	63074546	225	NM_001081436	Ino80d	70.83	20.37
MACS_peak_1336	chr1	63085667	63086398	731	NM_001081436	Ino80d	2541.76	75.54
MACS_peak_1337	chr1	63093284	63093531	247	NM_001114609	Ino80d	183.71	27.72
MACS_peak_1342	chr1	63179457	63180235	778	NM_018796	Eef1b2	447.81	27.34
MACS_peak_1359	chr1	64078704	64079334	630	ENSMUST00000114086	Klf7	799.16	70.83
MACS_peak_1366	chr1	64532803	64533020	217	NM_009952	Creb1	189.4	46.38
MACS_peak_1368	chr1	64574072	64574255	183	NM_009952	Creb1	73.22	25.76
MACS_peak_1369	chr1	64576178	64576329	151	NM_009952	Creb1	258.71	33.09
MACS_peak_1371	chr1	64597233	64598030	797	NM_009952	Creb1	542.65	21.21
MACS_peak_1378	chr1	64734266	64736853	2587	NM_022721	Fzd5	297.56	23.45
MACS_peak_1381	chr1	64793375	64795203	1828	NM_001039493	Plekhm3	54.57	19.71
MACS_peak_1390	chr1	64937696	64938539	843	NM_001039493	Plekhm3	560.48	28.75
MACS_peak_1397	chr1	65246061	65247218	1157	NM_011086	Pikfyve	192.35	15.88
MACS_peak_1412	chr1	66412406	66416147	3741	uc007bhz.1	Map2	126.13	23.42
MACS_peak_1453	chr1	71074542	71075480	938	NM_007525	Bard1	79.98	22.5
MACS_peak_1483	chr1	72585637	72586404	767	NM_018817	Smarcal1	461.69	63.65
MACS_peak_1496	chr1	73913878	73914674	796	NM_027884	Tns1	487.84	70
MACS_peak_1497	chr1	73924705	73925416	711	NM_027884	Tns1	208.73	43.32
MACS_peak_1499	chr1	73952420	73953950	1530	NM_027884	Tns1	170.86	33.04
MACS_peak_1503	chr1	74284502	74284738	236	NM_146110	Aamp	1879.74	41.31
MACS_peak_1515	chr1	74566122	74567505	1383	ENSMUST00000067916	Plcd4	114.47	21.25
MACS_peak_1517	chr1	74569678	74572583	2905	NM_029888	Zfp142	2412.87	50.32
MACS_peak_1519	chr1	74578122	74578287	165	NM_029888	Zfp142	188.93	28.64
MACS_peak_1524	chr1	74661744	74661889	145	ENSMUST00000042125	Ttll4	150.95	43.24
MACS_peak_1538	chr1	75198234	75199757	1523	NM_029010	Glb1l	66.59	16.11
MACS_peak_1540	chr1	75213813	75215606	1793	NM_011494	Stk16	3129.57	66.17
MACS_peak_1546	chr1	75367008	75367781	773	NM_010043	Des	359.5	48.63
MACS_peak_1547	chr1	75387797	75389104	1307	NM_007463	Speg	920.89	93.27
MACS_peak_1548	chr1	75421559	75423284	1725	NM_007463	Speg	98.07	28
MACS_peak_1549	chr1	75431258	75432320	1062	ENSMUST00000087122	Speg	739.89	79.2
MACS_peak_1551	chr1	75474568	75476226	1658	NM_001001565	Chpf	689.57	27.18
MACS_peak_1580	chr1	77506547	77507211	664	NM_007936	Epha4	406.73	35.83
MACS_peak_1599	chr1	78664325	78667601	3276	NM_001001981	Utp14b	608	21.86
MACS_peak_1601	chr1	78681592	78682010	418	NM_028817	Acsl3	97.88	15.65
MACS_peak_1603	chr1	78705233	78705391	158	NM_028817	Acsl3	79.68	17.82
MACS_peak_1604	chr1	78706257	78707049	792	NM_028817	Acsl3	97.24	19.63
MACS_peak_1620	chr1	79777857	79778514	657	uc007bqx.1	Mrpl44	219.49	37.88
MACS_peak_1627	chr1	80269209	80269355	146	NM_016716	Cul3	313.12	15.93
MACS_peak_1647	chr1	82286776	82291439	4663	NM_010570	Irs1	562.33	27.12
MACS_peak_1672	chr1	84036416	84038507	2091	NM_001003948	Pid1	180.57	17.93
MACS_peak_1692	chr1	84793524	84794327	803	NM_133975	Trip12	1110.94	25.8
MACS_peak_1738	chr1	85088444	85088816	372	NM_213615	A530032D15Rik	125.94	35.74
MACS_peak_1743	chr1	85099476	85099648	172	NM_213615	A530032D15Rik	50.71	27.16
MACS_peak_1792	chr1	85261834	85262070	236	ENSMUST00000162421	C130026I21Rik	63.05	17.51
MACS_peak_1863	chr1	85589113	85589191	78	NM_030194	Sp110	346.46	61.11
MACS_peak_1865	chr1	85591522	85591789	267	NM_030194	Sp110	72.23	16.08
MACS_peak_1872	chr1	85615187	85615271	84	NM_001013817	Sp140	704.33	88.63
MACS_peak_1874	chr1	85620055	85620151	96	NM_001013817	Sp140	65.45	33.95
MACS_peak_1875	chr1	85621653	85621707	54	NM_001013817	Sp140	80.87	25.37
MACS_peak_1905	chr1	86136962	86137116	154	NM_027357	Psmd1	373.24	29.55
MACS_peak_1909	chr1	86348643	86350696	2053	NM_010880	Ncl	3100	55.89
MACS_peak_1911	chr1	86356956	86357452	496	NM_010880	Ncl	3100	101.22
MACS_peak_1915	chr1	86526735	86526950	215	NM_008972	Ptma	3100	47.05
MACS_peak_1916	chr1	86529964	86530698	734	NM_008972	Ptma	3100	32.09
MACS_peak_1944	chr1	87213938	87214495	557	NM_001039169	Eif4e2	289.1	34.06
MACS_peak_1946	chr1	87227800	87228351	551	NM_001039169	Eif4e2	146.42	20.34
MACS_peak_1951	chr1	87403666	87403846	180	NM_146112	Gigyf2	275.24	18.12
MACS_peak_1952	chr1	87406784	87407201	417	uc007bwv.1	Gigyf2	54.25	14.7
MACS_peak_1954	chr1	87423180	87423281	101	NM_146112	Gigyf2	553.23	80.66
MACS_peak_1955	chr1	87425064	87425226	162	NM_146112	Gigyf2	2754.43	71.84
MACS_peak_1956	chr1	87428569	87428728	159	NM_146112	Gigyf2	2790.2	185.23
MACS_peak_1957	chr1	87433679	87433916	237	NM_146112	Gigyf2	359.1	57.65
MACS_peak_1997	chr1	88699158	88702221	3063	ENSMUST00000159814	Arl4c	673.11	40.49
MACS_peak_2004	chr1	89143549	89145906	2357	NM_133816	Sh3bp4	1002.15	27.08
MACS_peak_2006	chr1	89153126	89154109	983	ENSMUST00000066279	Sh3bp4	82.66	14.76
MACS_peak_2021	chr1	89888690	89891534	2844	NM_178119	Agap1	53.12	13.17
MACS_peak_2042	chr1	90998726	90998893	167	NM_001111312	Lrrfip1	75.07	36.95
MACS_peak_2049	chr1	91068562	91068663	101	ENSMUST00000068167	Lrrfip1	52.59	14.79
MACS_peak_2052	chr1	91105126	91105297	171	NM_008515	Lrrfip1	404.98	32.76
MACS_peak_2053	chr1	91107297	91107390	93	NM_008515	Lrrfip1	81.58	20.34
MACS_peak_2054	chr1	91112155	91112297	142	NM_008515	Lrrfip1	70.31	19.06
MACS_peak_2055	chr1	91114595	91117322	2727	NM_001111311	Lrrfip1	3100	46.15
MACS_peak_2057	chr1	91122421	91122539	118	NM_008515	Lrrfip1	204.95	20.96
MACS_peak_2058	chr1	91125640	91125745	105	NM_008515	Lrrfip1	174.97	19.85
MACS_peak_2066	chr1	91310191	91311330	1139	uc007cae.1	Scly	290.68	28.9
MACS_peak_2071	chr1	91499501	91499663	162	NM_028718	Traf3ip1	63.06	28.23
MACS_peak_2072	chr1	91501004	91501424	420	NM_028718	Traf3ip1	2939.01	127.08
MACS_peak_2087	chr1	91932748	91933386	638	NM_207225	Hdac4	59.8	16.37
MACS_peak_2108	chr1	92919561	92920759	1198	ENSMUST00000027487	Rnpepl1	298.47	17.5
MACS_peak_2115	chr1	93296266	93301065	4799	ENSMUST00000062202	Sned1	86.94	31.62
MACS_peak_2120	chr1	93343249	93343711	462	ENSMUST00000027494	Ppp1r7	337.54	75.76
MACS_peak_2122	chr1	93346155	93346287	132	NM_023200	Ppp1r7	271.51	47.83
MACS_peak_2148	chr1	93916511	93917976	1465	uc007ceq.2	D2hgdh	88.63	32.59
MACS_peak_2185	chr1	97024680	97025928	1248	ENSMUST00000054664	Gm6430	3100	423.67
MACS_peak_2193	chr1	97645351	97646361	1010	NM_133825	D1Ertd622e	89.21	14.53
MACS_peak_2202	chr1	97777776	97778139	363	uc007cfm.1	Gin1	179.05	23.1
MACS_peak_2318	chr1	105663860	105664633	773	NM_029349	2310035C23Rik	92	41.67
MACS_peak_2329	chr1	105990405	105991707	1302	NM_001122675	Zcchc2	55.44	19.46
MACS_peak_2334	chr1	106029751	106034079	4328	NM_001122675	Zcchc2	72.98	19.05
MACS_peak_2337	chr1	106172377	106173447	1070	NM_133821	Phlpp1	79.06	24.38
MACS_peak_2348	chr1	106392128	106393684	1556	NM_133821	Phlpp1	275.45	30.44
MACS_peak_2352	chr1	106540701	106543398	2697	NM_009741	Bcl2	194.86	26.24
MACS_peak_2359	chr1	106711897	106714290	2393	NM_177410	Bcl2	295.16	25.01
MACS_peak_2360	chr1	106724504	106725021	517	NM_027534	Kdsr	300.34	33.49
MACS_peak_2507	chr1	118419439	118419918	479	NM_029709	Clasp1	105.71	17.06
MACS_peak_2508	chr1	118459800	118459879	79	NM_029709	Clasp1	64.29	18.94
MACS_peak_2527	chr1	119415464	119418097	2633	NM_008381	Inhbb	651.59	16.23
MACS_peak_2562	chr1	120602417	120603921	1504	ENSMUST00000079721	En1	505.26	77.41
MACS_peak_2563	chr1	120606872	120608034	1162	ENSMUST00000079721	En1	3100	91.07
MACS_peak_2574	chr1	121327690	121327960	270	NM_133748	Insig2	259.56	50.83
MACS_peak_2588	chr1	121565880	121566168	288	NM_025860	Ddx18	1488.34	44.79
MACS_peak_2589	chr1	121567790	121567989	199	ENSMUST00000001724	Ddx18	495.76	46.66
MACS_peak_2659	chr1	125676994	125678192	1198	ENSMUST00000027581	Gpr39	74.36	18.59
MACS_peak_2674	chr1	125871887	125873571	1684	ENSMUST00000159417	Lypd1	477.37	26.12
MACS_peak_2678	chr1	126024275	126028015	3740	NM_172484	Nckap5	107.35	19.09
MACS_peak_2721	chr1	127482526	127483514	988	ENSMUST00000171405	Mgat5	53.37	13.09
MACS_peak_2731	chr1	127822010	127824397	2387	NM_011737	Map3k19	100.9	21.8
MACS_peak_2736	chr1	127927948	127928121	173	NM_178690	Rab3gap1	189.27	24.32
MACS_peak_2737	chr1	127930706	127931078	372	NM_178690	Rab3gap1	100.87	21.16
MACS_peak_2746	chr1	128178882	128178991	109	NM_181750	R3hdm1	179.18	31.44
MACS_peak_2754	chr1	128258831	128259003	172	NM_026390	Ubxn4	290.43	22.95
MACS_peak_2755	chr1	128260833	128260888	55	NM_026390	Ubxn4	3100	73.34
MACS_peak_2756	chr1	128262792	128262957	165	NM_026390	Ubxn4	3100	71.72
MACS_peak_2757	chr1	128266289	128266414	125	NM_026390	Ubxn4	234.36	41.74
MACS_peak_2814	chr1	131128456	131130245	1789	NM_145508	Dyrk3	288.91	27.16
MACS_peak_2826	chr1	131344348	131344546	198	NM_001081011	Srgap2	67.15	11.63
MACS_peak_2828	chr1	131356689	131356905	216	NM_001081011	Srgap2	102.33	21.92
MACS_peak_2840	chr1	131524937	131525593	656	NM_001081011	Srgap2	400.35	43.53
MACS_peak_2842	chr1	131527902	131528852	950	ENSMUST00000068613	Fam72a	336.01	75.63
MACS_peak_2851	chr1	131830010	131830990	980	NM_173865	Slc41a1	320.8	26.79
MACS_peak_2853	chr1	131910478	131910750	272	NM_175294	Nucks1	142.73	16.2
MACS_peak_2854	chr1	131919004	131919054	50	NM_175294	Nucks1	366.95	29.31
MACS_peak_2855	chr1	131921942	131922048	106	NM_175294	Nucks1	989.01	43.99
MACS_peak_2856	chr1	131924585	131924641	56	NM_175294	Nucks1	1091.27	49.18
MACS_peak_2857	chr1	131928063	131928216	153	NM_175294	Nucks1	2899.43	56.7
MACS_peak_2858	chr1	131929612	131929762	150	NM_175294	Nucks1	165.41	19.55
MACS_peak_2860	chr1	132017592	132018462	870	NM_007923	Elk4	529.85	21.67
MACS_peak_2867	chr1	132298870	132299652	782	NM_144810	Klhdc8a	71.52	21.33
MACS_peak_2869	chr1	132331320	132333198	1878	NM_028778	Nuak2	297.41	30.3
MACS_peak_2874	chr1	132380656	132381181	525	NM_178874	Tmcc2	129.52	17.9
MACS_peak_2875	chr1	132390976	132391281	305	NM_178874	Tmcc2	265.81	32.66
MACS_peak_2880	chr1	132449311	132449975	664	NM_172516	Dstyk	179.17	21.94
MACS_peak_2883	chr1	132507164	132508637	1473	NM_029025	Tmem81	53.44	21.36
MACS_peak_2902	chr1	133131276	133133615	2339	NM_133819	Ppp1r15b	155.7	15.4
MACS_peak_2905	chr1	133299708	133301780	2072	NM_182930	Plekha6	201.05	49.67
MACS_peak_2912	chr1	133619870	133621801	1931	NM_144530	Zc3h11a	458.08	36.3
MACS_peak_2913	chr1	133626766	133627270	504	NM_144530	Zc3h11a	1524.79	25.17
MACS_peak_2915	chr1	133753088	133753749	661	uc007cqu.3	Atp2b4	228.38	55
MACS_peak_2916	chr1	133911454	133912781	1327	NM_054077	Prelp	80.27	25.15
MACS_peak_2917	chr1	133914444	133915421	977	NM_054077	Prelp	1190.41	85.5
MACS_peak_2939	chr1	134593328	134593463	135	NM_152895	Kdm5b	194.84	32.96
MACS_peak_2941	chr1	134597582	134597692	110	NM_152895	Kdm5b	153.75	30.26
MACS_peak_2942	chr1	134627264	134627376	112	NM_152895	Kdm5b	155.02	24.17
MACS_peak_2943	chr1	134628597	134628752	155	NM_152895	Kdm5b	291.32	23.15
MACS_peak_2944	chr1	134630432	134631522	1090	uc007csg.2	Kdm5b	468.57	27.08
MACS_peak_2948	chr1	134754657	134756359	1702	ENSMUST00000045665	Ppp1r12b	55.66	20.38
MACS_peak_2968	chr1	135262698	135263129	431	NM_145417	Rnpep	96.97	21.52
MACS_peak_2971	chr1	135324806	135325270	464	ENSMUST00000059352	Lmod1	76.26	18.94
MACS_peak_2975	chr1	135363669	135365169	1500	NM_053106	Lmod1	268.49	23.39
MACS_peak_2986	chr1	135470479	135471170	691	NM_173437	Nav1	200.37	30.91
MACS_peak_2987	chr1	135584554	135585501	947	uc007ctk.1	Nav1	265.08	47.17
MACS_peak_2993	chr1	135729146	135729274	128	ENSMUST00000027677	Csrp1	948.06	87.79
MACS_peak_2995	chr1	135768477	135769136	659	ENSMUST00000038945	Phlda3	141.2	13.87
MACS_peak_3001	chr1	136152196	136152415	219	NM_001039472	Kif21b	606.35	27.5
MACS_peak_3002	chr1	136154103	136154295	192	NM_001039472	Kif21b	197.61	24.49
MACS_peak_3003	chr1	136156096	136156296	200	NM_001039472	Kif21b	51.01	11.25
MACS_peak_3004	chr1	136174877	136178014	3137	NM_001039472	Kif21b	450.07	22.63
MACS_peak_3008	chr1	136270149	136271147	998	NM_001081360	Camsap2	90.54	19.51
MACS_peak_3010	chr1	136276537	136276758	221	NM_001081360	Camsap2	1000.07	39.91
MACS_peak_3011	chr1	136280305	136282499	2194	NM_001081360	Camsap2	1383.76	26.63
MACS_peak_3017	chr1	136416581	136417744	1163	uc007cut.1	Ddx59	65.2	15.79
MACS_peak_3021	chr1	136439752	136440180	428	NM_026500	Ddx59	89.22	22.61
MACS_peak_3022	chr1	136467847	136469174	1327	NM_001287179	Kif14	108.84	20.37
MACS_peak_3025	chr1	136625267	136628910	3643	NM_001160251	Zfp281	1499.6	35.47
MACS_peak_3063	chr1	138619551	138619696	145	NM_021605	Nek7	55.47	32.88
MACS_peak_3067	chr1	138851978	138852173	195	NM_001081226	2310009B15Rik	76.09	26.27
MACS_peak_3078	chr1	139169755	139171117	1362	NM_181347	Dennd1b	479.03	29.52
MACS_peak_3083	chr1	139423033	139424267	1234	NM_172643	Zbtb41	591.32	25.55
MACS_peak_3086	chr1	139446874	139448875	2001	NM_172643	Zbtb41	173.49	33.6
MACS_peak_3144	chr1	143770425	143771026	601	NM_013835	Trove2	249.05	14.94
MACS_peak_3147	chr1	143798390	143798493	103	NM_019562	Uchl5	96.97	23.42
MACS_peak_3148	chr1	143799920	143800034	114	NM_019562	Uchl5	90.31	24.01
MACS_peak_3150	chr1	143806683	143807100	417	NM_019562	Uchl5	62.4	12.43
MACS_peak_3234	chr1	150393249	150393658	409	ENSMUST00000119161	Tpr	74.41	18.93
MACS_peak_3237	chr1	150402254	150402351	97	NM_133780	Tpr	435.52	35.4
MACS_peak_3240	chr1	150409979	150410177	198	NM_133780	Tpr	96.74	14.88
MACS_peak_3244	chr1	150421635	150421802	167	NM_133780	Tpr	67.43	22.39
MACS_peak_3246	chr1	150425636	150425774	138	NM_133780	Tpr	452.47	29.85
MACS_peak_3248	chr1	150429334	150429545	211	NM_133780	Tpr	98.98	14.56
MACS_peak_3249	chr1	150430423	150430704	281	uc007cyf.1	Tpr	52.58	10.88
MACS_peak_3250	chr1	150432410	150432616	206	NM_133780	Tpr	268.45	18.93
MACS_peak_3251	chr1	150436717	150436866	149	NM_133780	Tpr	53.28	10.64
MACS_peak_3276	chr1	151717228	151718228	1000	NM_022018	Fam129a	50.71	26.45
MACS_peak_3278	chr1	151811518	151811704	186	NM_001039644	Edem3	197.1	21.1
MACS_peak_3279	chr1	151818309	151819754	1445	NM_001039644	Edem3	1311.29	38.95
MACS_peak_3284	chr1	151980425	151980520	95	NM_197990	1700025G04Rik	78.61	17.79
MACS_peak_3286	chr1	152006544	152006767	223	NM_197990	1700025G04Rik	61.74	22.91
MACS_peak_3287	chr1	152089931	152090320	389	NM_197990	1700025G04Rik	785.47	113.29
MACS_peak_3294	chr1	152516922	152519196	2274	ENSMUST00000027760	Rgl1	802.72	65.07
MACS_peak_3295	chr1	152521294	152521409	115	NM_016846	Rgl1	282.25	32.65
MACS_peak_3296	chr1	152524644	152524899	255	NM_016846	Rgl1	94.12	20.41
MACS_peak_3305	chr1	152766541	152766867	326	NM_026369	Arpc5	234.8	44.35
MACS_peak_3308	chr1	152845212	152845595	383	NM_001005507	Smg7	67.23	19.53
MACS_peak_3319	chr1	153218921	153221729	2808	NM_010683	Lamc1	209.06	35.83
MACS_peak_3320	chr1	153223658	153223758	100	NM_010683	Lamc1	538.67	27.98
MACS_peak_3321	chr1	153226383	153226542	159	NM_010683	Lamc1	2430.91	30.14
MACS_peak_3322	chr1	153227510	153227710	200	NM_010683	Lamc1	773.09	19.91
MACS_peak_3324	chr1	153230721	153230866	145	NM_010683	Lamc1	75.45	12.27
MACS_peak_3364	chr1	155097108	155099636	2528	NM_010500	Ier5	3100	72.33
MACS_peak_3388	chr1	155846377	155848727	2350	NM_001039184	Cep350	227.38	20.83
MACS_peak_3390	chr1	155861647	155863611	1964	NM_001039184	Cep350	233.72	16.95
MACS_peak_3397	chr1	155928112	155929173	1061	NM_001039184	Cep350	343.43	16.94
MACS_peak_3399	chr1	155932788	155933450	662	NM_001039184	Cep350	305.81	25.71
MACS_peak_3400	chr1	155935814	155935961	147	NM_001039184	Cep350	136.72	28.45
MACS_peak_3402	chr1	155940716	155940830	114	NM_001039184	Cep350	71.83	15.15
MACS_peak_3403	chr1	155944098	155944212	114	NM_001039184	Cep350	57.96	19.3
MACS_peak_3404	chr1	155953153	155953767	614	NM_001039184	Cep350	234.47	28.99
MACS_peak_3408	chr1	156031413	156031473	60	NM_144791	Tor1aip1	165.4	33.59
MACS_peak_3410	chr1	156035757	156036480	723	NM_144791	Tor1aip1	1006.21	48.81
MACS_peak_3413	chr1	156059410	156059587	177	NM_172843	Tor1aip2	208.64	19.94
MACS_peak_3414	chr1	156061587	156062169	582	NM_172843	Tor1aip2	230.77	21.52
MACS_peak_3415	chr1	156064700	156067159	2459	NM_172843	Tor1aip2	262.93	24.52
MACS_peak_3428	chr1	156558785	156559205	420	ENSMUST00000173929	Abl2	81.62	31.81
MACS_peak_3432	chr1	156640992	156643546	2554	NM_009595	Abl2	371.81	19.79
MACS_peak_3441	chr1	156718865	156719001	136	ENSMUST00000122424	Fam20b	101.71	31.81
MACS_peak_3457	chr1	157147629	157147832	203	NM_177644	Rasal2	291.24	56.82
MACS_peak_3458	chr1	157149772	157149907	135	NM_177644	Rasal2	120.43	23.08
MACS_peak_3459	chr1	157156905	157157767	862	NM_177644	Rasal2	130.76	15.47
MACS_peak_3515	chr1	160075030	160078586	3556	NM_001162896	4930523C07Rik	100.61	34.45
MACS_peak_3519	chr1	160204967	160205065	98	NM_009786	Cacybp	74.98	15.54
MACS_peak_3521	chr1	160226484	160226682	198	NM_001038621	Rabgap1l	147.86	36.09
MACS_peak_3524	chr1	160238530	160238635	105	NM_001038621	Rabgap1l	173.36	32.95
MACS_peak_3526	chr1	160247458	160247569	111	NM_001038621	Rabgap1l	86.94	27.52
MACS_peak_3544	chr1	160906410	160906699	289	NM_001024952	Rc3h1	359.31	66.47
MACS_peak_3549	chr1	161019157	161020406	1249	NM_173424	Zbtb37	186.03	26.82
MACS_peak_3567	chr1	161817522	161818809	1287	NM_172645	Suco	77.04	27.29
MACS_peak_3570	chr1	161970226	161972749	2523	NM_026078	Pigc	108.37	19.13
MACS_peak_3587	chr1	162704368	162706621	2253	NM_001081290	Prrc2c	3100	14.99
MACS_peak_3589	chr1	162710282	162710829	547	NM_001081290	Prrc2c	3100	160.83
MACS_peak_3591	chr1	162715585	162715719	134	NM_001081290	Prrc2c	75.97	11.6
MACS_peak_3625	chr1	164275584	164275761	177	ENSMUST00000027867	Ccdc181	84.31	26.45
MACS_peak_3627	chr1	164279866	164280814	948	NM_029115	Ccdc181	452.79	26.85
MACS_peak_3628	chr1	164282390	164282537	147	NM_029115	Ccdc181	282.51	37.17
MACS_peak_3634	chr1	164328292	164328431	139	uc007dil.1	Nme7	62.52	23.23
MACS_peak_3652	chr1	165310268	165310993	725	NM_001081126	Gpr161	58.59	16.78
MACS_peak_3654	chr1	165318748	165318868	120	NM_001081126	Gpr161	60.4	22.16
MACS_peak_3655	chr1	165321435	165322930	1495	ENSMUST00000111450	Gpr161	98.52	21.76
MACS_peak_3656	chr1	165339884	165340023	139	NM_028759	Dcaf6	535.04	39.33
MACS_peak_3671	chr1	165480902	165481182	280	NM_027430	Mpc2	88.89	13.89
MACS_peak_3676	chr1	165592284	165593677	1393	NM_001001880	Mpzl1	98.67	28.14
MACS_peak_3683	chr1	165875165	165876048	883	NM_011137	Pou2f1	515.11	51.3
MACS_peak_3705	chr1	166395988	166400165	4177	NM_175170	Pogk	113.62	17.65
MACS_peak_3707	chr1	166408997	166409391	394	ENSMUST00000131487	Pogk	397.49	51.82
MACS_peak_3724	chr1	167308669	167308933	264	NM_001039483	Tmco1	1076.45	68.2
MACS_peak_3725	chr1	167314106	167314166	60	NM_001039483	Tmco1	289.93	19.19
MACS_peak_3726	chr1	167316242	167316289	47	NM_001039483	Tmco1	125.31	36.45
MACS_peak_3772	chr1	170174749	170174964	215	NM_133806	Uap1	92.8	21.48
MACS_peak_3778	chr1	170668750	170669263	513	NM_177068	Olfml2b	70.84	15.4
MACS_peak_3811	chr1	171329144	171329526	382	NM_011615	Dedd	194.92	24.96
MACS_peak_3813	chr1	171340570	171342797	2227	ENSMUST00000111289	Nit1	118.44	38.62
MACS_peak_3815	chr1	171357787	171358317	530	ENSMUST00000006579	Pfdn2	471.1	38.3
MACS_peak_3817	chr1	171417640	171418757	1117	uc007dok.1	Usf1	293.09	28.58
MACS_peak_3818	chr1	171463158	171464339	1181	NM_172647	F11r	187.77	24.83
MACS_peak_3820	chr1	171503477	171504750	1273	NM_019484	Alyref2	95.72	30.2
MACS_peak_3841	chr1	172165847	172165918	71	NM_153555	Dcaf8	75.36	19.51
MACS_peak_3842	chr1	172172328	172173198	870	uc007dpr.2	Dcaf8	383.07	28.97
MACS_peak_3844	chr1	172206596	172206804	208	ENSMUST00000013842	Pea15a	115.19	40.45
MACS_peak_3862	chr1	173761598	173761883	285	NM_008329	Ifi204	153.43	28.05
MACS_peak_3870	chr1	173871377	173871545	168	NM_001170853	Mndal	65.87	16.52
MACS_peak_3880	chr1	173937741	173938026	285	NM_001302649	Ifi203	408.65	41.46
MACS_peak_3897	chr1	175685160	175688353	3193	NM_021350	Chml	80.93	13.21
MACS_peak_3912	chr1	176755165	176756983	1818	NM_001099637	Cep170	2122.35	24.26
MACS_peak_3918	chr1	176868211	176868364	153	NM_029756	Sdccag8	218.18	42.88
MACS_peak_3937	chr1	177446630	177450517	3887	NM_013915	Zbtb18	1143.41	40.14
MACS_peak_3951	chr1	178336952	178337797	845	ENSMUST00000037748	Hnrnpu	3100	49.97
MACS_peak_3964	chr1	178916106	178917261	1155	NM_001161665	Kif26b	59.79	27.16
MACS_peak_3967	chr1	178932079	178932857	778	NM_001161665	Kif26b	73.05	27.88
MACS_peak_3994	chr1	179609785	179610666	881	NM_146105	Cnst	1705.58	96.67
MACS_peak_4001	chr1	179746830	179747256	426	uc007dvq.1	Ahctf1	164.46	34.2
MACS_peak_4003	chr1	179752310	179754072	1762	NM_026375	Ahctf1	341.54	18.75
MACS_peak_4015	chr1	180074569	180074692	123	NM_001033285	Cdc42bpa	103.45	18.81
MACS_peak_4016	chr1	180084371	180084505	134	NM_001033285	Cdc42bpa	68.35	11.23
MACS_peak_4018	chr1	180101024	180101272	248	NM_001033285	Cdc42bpa	148.77	36.1
MACS_peak_4023	chr1	180227025	180227728	703	NM_011183	Psen2	64.5	14.72
MACS_peak_4025	chr1	180332111	180334230	2119	NM_001081175	Itpkb	520.08	36.41
MACS_peak_4030	chr1	180580532	180580635	103	NM_007415	Parp1	168.9	29.31
MACS_peak_4033	chr1	180726042	180726378	336	NM_133225	Acbd3	523.46	36.46
MACS_peak_4034	chr1	180733165	180733307	142	NM_133225	Acbd3	1202.59	105
MACS_peak_4035	chr1	180734376	180734517	141	NM_133225	Acbd3	2772.1	179.59
MACS_peak_4036	chr1	180736691	180736850	159	NM_133225	Acbd3	2695.92	101.52
MACS_peak_4037	chr1	180738462	180738637	175	NM_133225	Acbd3	117.52	18.89
MACS_peak_4038	chr1	180745070	180745257	187	NM_133225	Acbd3	262.95	24.95
MACS_peak_4039	chr1	180746793	180747078	285	NM_133225	Acbd3	1636.1	51.12
MACS_peak_4042	chr1	180859900	180860070	170	NM_145943	Sde2	82.08	17.91
MACS_peak_4043	chr1	180861097	180861218	121	NM_145943	Sde2	185.32	29.26
MACS_peak_4044	chr1	180862357	180862841	484	NM_145943	Sde2	507.71	19.93
MACS_peak_4045	chr1	180866071	180866810	739	NM_145943	Sde2	64.64	20.34
MACS_peak_4047	chr1	181139070	181139167	97	NM_026171	Nvl	64.81	27.27
MACS_peak_4051	chr1	181181303	181181489	186	NM_145514	Wdr26	214.6	15.69
MACS_peak_4062	chr1	181908297	181908376	79	NM_008680	Enah	145.48	11.24
MACS_peak_4063	chr1	181913306	181913373	67	NM_008680	Enah	185.72	18.89
MACS_peak_4064	chr1	181917198	181917247	49	NM_008680	Enah	109.42	26.68
MACS_peak_4065	chr1	181918437	181918583	146	NM_008680	Enah	728.38	28.3
MACS_peak_4066	chr1	181919324	181919629	305	NM_008680	Enah	219.91	30.59
MACS_peak_4067	chr1	181923559	181923840	281	NM_008680	Enah	1502	49.06
MACS_peak_4069	chr1	181930677	181930762	85	NM_008680	Enah	292.43	26.35
MACS_peak_4074	chr1	182314836	182317285	2449	NM_175127	Fbxo28	275.05	53.78
MACS_peak_4081	chr1	182458759	182458959	200	NM_173378	Trp53bp2	129.53	35
MACS_peak_4082	chr1	182461686	182462436	750	NM_173378	Trp53bp2	160.01	35
MACS_peak_4095	chr1	183086263	183089870	3607	NM_026866	Disp1	167.54	25.84
MACS_peak_4098	chr1	183135354	183135876	522	NM_026866	Disp1	257.5	35.1
MACS_peak_4106	chr1	183330796	183330934	138	NM_177389	Mia3	73.37	15.88
MACS_peak_4107	chr1	183332825	183332927	102	NM_177389	Mia3	555.47	34.58
MACS_peak_4108	chr1	183334109	183334248	139	NM_177389	Mia3	2503.53	36.74
MACS_peak_4109	chr1	183335030	183335158	128	ENSMUST00000069922	Mia3	263.81	19.63
MACS_peak_4113	chr1	183356345	183359015	2670	NM_177389	Mia3	3100	31.85
MACS_peak_4115	chr1	183365646	183365780	134	NM_177389	Mia3	107.61	19.19
MACS_peak_4116	chr1	183369396	183369565	169	NM_177389	Mia3	203.15	34.76
MACS_peak_4127	chr1	184036800	184037652	852	NM_022019	Dusp10	131.07	18.65
MACS_peak_4132	chr1	184727139	184727991	852	ENSMUST00000048572	Hlx	91.46	19.66
MACS_peak_4150	chr1	185283846	185284782	936	NM_001163754	Rab3gap2	473.65	48.74
MACS_peak_4151	chr1	185286407	185287191	784	ENSMUST00000027921	Iars2	130.08	29.29
MACS_peak_4156	chr1	185394362	185394473	111	NM_029735	Eprs	136.99	10.85
MACS_peak_4157	chr1	185401308	185401668	360	NM_029735	Eprs	369.68	24.02
MACS_peak_4158	chr1	185407490	185408690	1200	uc007dzf.1	Eprs	3100	44.65
MACS_peak_4181	chr1	186624159	186625606	1447	NM_009367	Tgfb2	167.64	21.86
MACS_peak_4189	chr1	186721085	186721546	461	ENSMUST00000001339	Rrp15	287.57	40.03
MACS_peak_4190	chr1	186736115	186736314	199	NM_026041	Rrp15	137.96	27.48
MACS_peak_4196	chr1	187215282	187215465	183	ENSMUST00000183819	Spata17	60.44	21.9
MACS_peak_4197	chr1	187225502	187226219	717	NM_026367	Gpatch2	3179.76	84.58
MACS_peak_4230	chr1	188971097	188972683	1586	NM_172650	Kctd3	541.11	51.37
MACS_peak_4247	chr1	189652260	189655092	2832	NM_001081363	Cenpf	478.85	40.38
MACS_peak_4248	chr1	189656644	189660072	3428	NM_001081363	Cenpf	442.81	34.67
MACS_peak_4260	chr1	189850023	189851706	1683	uc007eat.1	Ptpn14	1588.32	18.57
MACS_peak_4263	chr1	189880491	189880866	375	NM_026796	Smyd2	118.93	24.81
MACS_peak_4275	chr1	190772878	190773703	825	NM_178775	Rps6kc1	338.21	48.64
MACS_peak_4279	chr1	190798453	190800581	2128	uc007ebg.1	Rps6kc1	157.18	24
MACS_peak_4284	chr1	190960097	190960479	382	NM_144879	Vash2	77.62	33.59
MACS_peak_4293	chr1	191170295	191171679	1384	ENSMUST00000027941	Atf3	3100	35.36
MACS_peak_4294	chr1	191183092	191183307	215	NM_007498	Atf3	147.23	29.37
MACS_peak_4305	chr1	191396235	191397041	806	NM_144880	Ppp2r5a	297.17	25.02
MACS_peak_4311	chr1	191621164	191621711	547	ENSMUST00000045450	Ints7	182.62	36.33
MACS_peak_4320	chr1	192055376	192057066	1690	uc007edg.2	Traf5	62.17	15
MACS_peak_4338	chr1	193128266	193128546	280	NM_145415	Diexf	97.01	30.23
MACS_peak_4340	chr1	193130043	193130251	208	NM_145415	Diexf	71.83	20.42
MACS_peak_4342	chr1	193174244	193175475	1231	NM_181048	A130010J15Rik	115.88	31.25
MACS_peak_4366	chr1	194619828	194620397	569	NM_008882	Plxna2	1353.93	98.33
MACS_peak_4375	chr1	194810061	194810274	213	NM_008882	Plxna2	130.49	30.23
MACS_peak_4376	chr1	194812065	194815170	3105	NM_008882	Plxna2	475.72	37.5
MACS_peak_4384	chr1	195097381	195098841	1460	uc007eeu.1	Cr1l	133.75	15.11
MACS_peak_4448	chr10	4353141	4357939	4798	NM_031185	Akap12	3100	66.4
MACS_peak_4449	chr10	4367073	4369851	2778	NM_001033466	Zbtb2	572.19	23.09
MACS_peak_4525	chr10	5801868	5802532	664	NM_025995	Fbxo5	130.35	22.2
MACS_peak_4527	chr10	5812653	5813406	753	NM_175374	Mtrf1l	156.95	17.58
MACS_peak_4528	chr10	5814040	5814177	137	NM_175374	Mtrf1l	58.21	20
MACS_peak_4575	chr10	7160643	7160807	164	NM_172546	Cnksr3	273.74	54.48
MACS_peak_4579	chr10	7211631	7212237	606	NM_172546	Cnksr3	1262.38	53.87
MACS_peak_4609	chr10	7701609	7703120	1511	NM_010690	Lats1	2435.74	46.23
MACS_peak_4610	chr10	7705459	7706042	583	NM_010690	Lats1	73.29	10.33
MACS_peak_4615	chr10	7807270	7807382	112	NM_026141	Ppil4	113.5	13.12
MACS_peak_4616	chr10	7810361	7810458	97	NM_026141	Ppil4	253.88	31.19
MACS_peak_4618	chr10	7814663	7814811	148	NM_026141	Ppil4	1822.12	51.53
MACS_peak_4619	chr10	7820951	7822752	1801	ENSMUST00000015901	Ppil4	842.76	57.53
MACS_peak_4622	chr10	7919113	7920614	1501	NM_138667	Tab2	3100	25.97
MACS_peak_4633	chr10	8206615	8207670	1055	NM_177387	Ust	62.45	20.95
MACS_peak_4658	chr10	8518149	8518825	676	NM_177387	Ust	80.14	24.4
MACS_peak_4707	chr10	9759746	9760954	1208	NM_001081344	Stxbp5	139.28	18.85
MACS_peak_4710	chr10	9900530	9901079	549	ENSMUST00000141722	Stxbp5	88.83	22.92
MACS_peak_4760	chr10	11151612	11152676	1064	uc007ejn.1	Shprh	273.89	22.09
MACS_peak_4764	chr10	11281329	11281500	171	NM_027968	Fbxo30	2222.21	162.72
MACS_peak_4765	chr10	11289519	11291572	2053	NM_027968	Fbxo30	3061.1	19.06
MACS_peak_4782	chr10	11609256	11610438	1182	ENSMUST00000052902	Gm9797	274.8	41.87
MACS_peak_4814	chr10	12405853	12406094	241	NM_011682	Utrn	58.4	19.59
MACS_peak_4823	chr10	12693363	12693534	171	NM_011682	Utrn	146.19	13.99
MACS_peak_4824	chr10	12714132	12714374	242	NM_011682	Utrn	76.32	21.39
MACS_peak_4825	chr10	12720017	12720105	88	NM_011682	Utrn	555.23	23.87
MACS_peak_4826	chr10	12720818	12720942	124	NM_011682	Utrn	1658.15	34.52
MACS_peak_4827	chr10	12726210	12726380	170	NM_011682	Utrn	83.67	25.68
MACS_peak_4837	chr10	12939982	12941983	2001	NM_029075	Stx11	188.09	21.01
MACS_peak_4843	chr10	13008449	13009183	734	NM_175102	Sf3b5	66.16	14.18
MACS_peak_4845	chr10	13127141	13127997	856	NM_009538	Plagl1	163.57	29.72
MACS_peak_4846	chr10	13128032	13129346	1314	NM_009538	Plagl1	890.41	96.76
MACS_peak_4849	chr10	13178637	13178996	359	NM_181470	Ltv1	362.29	35.69
MACS_peak_4852	chr10	13213141	13214273	1132	NM_001033257	Phactr2	740.54	86.4
MACS_peak_4853	chr10	13224783	13224860	77	NM_001033257	Phactr2	152.22	45.03
MACS_peak_4854	chr10	13232538	13232676	138	NM_001033257	Phactr2	58.52	24.66
MACS_peak_4855	chr10	13234149	13234211	62	NM_001033257	Phactr2	81.76	18.58
MACS_peak_4856	chr10	13239909	13239965	56	NM_001033257	Phactr2	60.16	25.73
MACS_peak_4857	chr10	13245410	13245567	157	NM_001033257	Phactr2	381.83	39.75
MACS_peak_4858	chr10	13247001	13247195	194	NM_001033257	Phactr2	351.78	31.96
MACS_peak_4859	chr10	13253341	13253879	538	NM_001033257	Phactr2	96.55	17.33
MACS_peak_4900	chr10	13966378	13966697	319	NM_010437	Hivep2	116.54	46.82
MACS_peak_4908	chr10	14127292	14132798	5506	NM_010437	Hivep2	76.44	25.86
MACS_peak_4910	chr10	14142240	14142342	102	NM_010437	Hivep2	160.94	34.65
MACS_peak_4911	chr10	14143058	14143954	896	NM_010437	Hivep2	464.91	22.71
MACS_peak_4912	chr10	14148911	14149976	1065	NM_010437	Hivep2	800.05	35.94
MACS_peak_4913	chr10	14150410	14151334	924	NM_010437	Hivep2	426.63	30.67
MACS_peak_4923	chr10	14458079	14458148	69	NM_001002268	Adgrg6	268.08	19.58
MACS_peak_4928	chr10	14523061	14523571	510	ENSMUST00000096020	Gm10335	1156.07	33.68
MACS_peak_5020	chr10	17723937	17725674	1737	NM_010828	Cited2	3100	62.51
MACS_peak_5025	chr10	17914991	17916032	1041	NM_001033432	Heca	2879.51	51.56
MACS_peak_5029	chr10	17947508	17948067	559	NM_001033432	Heca	1010.89	85.41
MACS_peak_5045	chr10	18523790	18527042	3252	NM_173390	Nhsl1	1812.99	21.48
MACS_peak_5046	chr10	18531267	18533892	2625	ENSMUST00000037341	Nhsl1	2261.67	68.9
MACS_peak_5068	chr10	19001554	19003015	1461	NM_009397	Tnfaip3	83.64	23.41
MACS_peak_5080	chr10	19356538	19358604	2066	NM_053008	Olig3	110.5	31.2
MACS_peak_5093	chr10	19607256	19607381	125	NM_010511	Ifngr1	62.19	21.46
MACS_peak_5123	chr10	20332085	20332261	176	NM_153787	Bclaf1	110.11	15.32
MACS_peak_5124	chr10	20333253	20333572	319	uc007enx.1	Bclaf1	189.05	23.62
MACS_peak_5127	chr10	20357303	20357766	463	NM_027930	Mtfr2	53.9	26.8
MACS_peak_5152	chr10	20952546	20952752	206	NM_026203	Ahi1	188.54	61.83
MACS_peak_5153	chr10	20959611	20960080	469	NM_026203	Ahi1	2775.06	90.68
MACS_peak_5154	chr10	20963672	20963892	220	NM_026203	Ahi1	451.79	72.14
MACS_peak_5365	chr10	25220610	25220758	148	NM_018747	Akap7	138.32	31.45
MACS_peak_5370	chr10	25289598	25289730	132	NM_018747	Akap7	180.87	22.87
MACS_peak_5371	chr10	25296927	25297073	146	ENSMUST00000177124	Akap7	62.4	33.24
MACS_peak_5422	chr10	26279937	26280413	476	NM_172787	L3mbtl3	81.03	18.87
MACS_peak_5530	chr10	29196264	29197440	1176	NM_026138	Soga3	60.89	21.09
MACS_peak_5538	chr10	29344175	29347883	3708	NM_026518	Rnf146	182.83	27.01
MACS_peak_5544	chr10	29453106	29454329	1223	NM_028351	Rspo3	58.46	17.79
MACS_peak_5550	chr10	29499931	29500129	198	NM_028351	Rspo3	603.31	65.67
MACS_peak_5552	chr10	29504580	29504727	147	NM_028351	Rspo3	86.56	27.96
MACS_peak_5553	chr10	29535231	29535867	636	NM_028351	Rspo3	182.85	30.37
MACS_peak_5561	chr10	29698745	29699379	634	ENSMUST00000092620	Gm10275	125.98	13.2
MACS_peak_5604	chr10	30690756	30691787	1031	NM_172495	Ncoa7	312.37	34.18
MACS_peak_5606	chr10	30722645	30722866	221	NM_172495	Ncoa7	65.79	16.92
MACS_peak_5641	chr10	31327880	31328204	324	ENSMUST00000000304	Hddc2	90.02	26.56
MACS_peak_5642	chr10	31379214	31379330	116	NM_009413	Tpd52l1	990.24	85.26
MACS_peak_5647	chr10	31445711	31445921	210	NM_009413	Tpd52l1	1415.29	99.9
MACS_peak_5656	chr10	31608383	31609725	1342	NM_001146349	Rnf217	985.74	83.26
MACS_peak_5749	chr10	33926935	33927621	686	NM_028287	Zufsp	658.29	21.05
MACS_peak_5750	chr10	33948928	33949498	570	NM_028287	Zufsp	527.99	32.42
MACS_peak_5751	chr10	34001657	34001790	133	NM_025614	Rwdd1	423.25	34.1
MACS_peak_5752	chr10	34002423	34002567	144	NM_025614	Rwdd1	3100	83.45
MACS_peak_5753	chr10	34008992	34009123	131	NM_025614	Rwdd1	193.94	20.36
MACS_peak_5754	chr10	34012071	34012137	66	NM_025614	Rwdd1	72.17	24.65
MACS_peak_5764	chr10	34151392	34153974	2582	NM_172508	Dse	3100	42.39
MACS_peak_5767	chr10	34183691	34184160	469	NM_172508	Dse	247.71	16.64
MACS_peak_5768	chr10	34207079	34207551	472	NM_172508	Dse	1120.94	104.23
MACS_peak_5772	chr10	34282189	34284885	2696	NM_009433	Tspyl1	3100	59.41
MACS_peak_5899	chr10	37133242	37136935	3693	NM_008538	Marcks	81.16	22.15
MACS_peak_5992	chr10	39369763	39370190	427	ENSMUST00000063091	Fyn	129.46	19.06
MACS_peak_5997	chr10	39533808	39533962	154	NM_008054	Fyn	122.18	16.94
MACS_peak_5999	chr10	39551386	39551518	132	NM_008054	Fyn	447	44
MACS_peak_6000	chr10	39563763	39565026	1263	NM_008054	Fyn	260.52	17.88
MACS_peak_6003	chr10	39625849	39626659	810	NM_134000	Traf3ip2	102.74	16.67
MACS_peak_6004	chr10	39634534	39634724	190	NM_134000	Traf3ip2	59.12	14.87
MACS_peak_6018	chr10	39821105	39825258	4153	NM_011264	Rev3l	166.83	14.44
MACS_peak_6029	chr10	40036312	40037404	1092	NM_001114332	Slc16a10	97.33	31.88
MACS_peak_6030	chr10	40040598	40040827	229	NM_001114332	Slc16a10	76.09	30.55
MACS_peak_6050	chr10	40249202	40249831	629	NM_026113	Gtf3c6	526.67	75.97
MACS_peak_6051	chr10	40251155	40251269	114	NM_026113	Gtf3c6	309.82	43.83
MACS_peak_6052	chr10	40254400	40254464	64	NM_026113	Gtf3c6	54.16	19.89
MACS_peak_6066	chr10	40479674	40481090	1416	NM_198164	Cdk19	106.25	16.03
MACS_peak_6087	chr10	40936109	40936738	629	NM_031877	Wasf1	63.78	16.63
MACS_peak_6117	chr10	41451088	41452743	1655	NM_001277230	Zbtb24	2170.36	44.02
MACS_peak_6131	chr10	41721556	41721701	145	NM_026643	Cep57l1	63.73	24.66
MACS_peak_6142	chr10	41810573	41811300	727	NM_001162908	Sesn1	86.15	19.66
MACS_peak_6148	chr10	41907271	41908436	1165	NM_001013370	Sesn1	57.31	14.09
MACS_peak_6156	chr10	42196267	42197901	1634	ENSMUST00000175881	Foxo3	1019.11	27.03
MACS_peak_6158	chr10	42274815	42275598	783	uc007eyo.1	Foxo3	660.71	50.49
MACS_peak_6164	chr10	42312584	42313616	1032	NM_145743	Lace1	50.65	17.37
MACS_peak_6192	chr10	42815054	42815213	159	NM_153055	Sec63	3100	90.63
MACS_peak_6194	chr10	42823880	42823979	99	NM_153055	Sec63	695.23	31.19
MACS_peak_6195	chr10	42827876	42827981	105	NM_153055	Sec63	1696.05	31.49
MACS_peak_6205	chr10	43002735	43004414	1679	NM_175407	Sobp	115.91	13.75
MACS_peak_6209	chr10	43020981	43022918	1937	NM_175407	Sobp	608.98	38.33
MACS_peak_6240	chr10	43439798	43440602	804	ENSMUST00000095725	Pdss2	190.09	20.78
MACS_peak_6248	chr10	43509846	43512509	2663	NM_199028	Bend3	742.22	57.76
MACS_peak_6250	chr10	43525120	43525408	288	NM_026411	1700021F05Rik	185.14	24.41
MACS_peak_6251	chr10	43530597	43530670	73	NM_026411	1700021F05Rik	586.13	75
MACS_peak_6252	chr10	43532675	43533157	482	NM_026411	1700021F05Rik	267.14	22.42
MACS_peak_6253	chr10	43540939	43540994	55	NM_026411	1700021F05Rik	296.94	50.56
MACS_peak_6277	chr10	43997051	43999347	2296	NM_172393	Aim1	362.23	29.51
MACS_peak_6298	chr10	44346956	44347074	118	NM_053069	Atg5	73.24	26.22
MACS_peak_6589	chr10	52319475	52320339	864	NM_025705	Dcbld1	54.32	15.28
MACS_peak_6640	chr10	53281348	53281580	232	NM_001204983	Cep85l	51.93	9.62
MACS_peak_6646	chr10	53298052	53298205	153	NM_001204983	Cep85l	184.16	24.82
MACS_peak_6648	chr10	53301501	53301681	180	NM_001204983	Cep85l	54.88	19.59
MACS_peak_6653	chr10	53348471	53349259	788	NM_001204983	Cep85l	1612.46	34.08
MACS_peak_6666	chr10	53536328	53538767	2439	ENSMUST00000075540	Mcm9	497.26	23.45
MACS_peak_6673	chr10	53607664	53608447	783	NM_025541	Asf1a	67.75	18.92
MACS_peak_6706	chr10	54074415	54075270	855	NM_008548	Man1a	2510.65	168.24
MACS_peak_6790	chr10	56114853	56116875	2022	NM_001163833	Msl3l2	50.42	19.66
MACS_peak_6817	chr10	56387533	56390419	2886	NM_010288	Gja1	470.96	25.97
MACS_peak_6885	chr10	58234847	58235650	803	NM_001034869	Gm4981	130.86	33.59
MACS_peak_6888	chr10	58255712	58255882	170	ENSMUST00000160427	Gcc2	90.96	31.13
MACS_peak_6891	chr10	58269261	58271706	2445	NM_027375	Gcc2	3100	30.94
MACS_peak_6894	chr10	58281356	58281519	163	NM_027375	Gcc2	448.1	42.68
MACS_peak_6902	chr10	58476156	58480819	4663	NM_011240	Ranbp2	647.94	12.67
MACS_peak_6903	chr10	58490609	58490755	146	NM_011240	Ranbp2	160.16	15.8
MACS_peak_6924	chr10	58813358	58814126	768	NM_172788	Sh3rf3	410.11	56.11
MACS_peak_6948	chr10	59170813	59170946	133	NM_001024910	Sept10	52.89	18.21
MACS_peak_6955	chr10	59221921	59224345	2424	NM_172939	Sowahc	515.06	35.54
MACS_peak_6965	chr10	59395767	59396757	990	ENSMUST00000092511	Gm10273	1758.23	123.33
MACS_peak_6984	chr10	59727956	59728118	162	NM_144822	Micu1	375.48	40.74
MACS_peak_6985	chr10	59732982	59733157	175	NM_144822	Micu1	92.06	35.77
MACS_peak_6996	chr10	59879555	59879810	255	ENSMUST00000147914	Dnajb12	104.28	19.39
MACS_peak_6999	chr10	59895587	59895760	173	NM_019965	Dnajb12	211.19	28.61
MACS_peak_7000	chr10	59896349	59896775	426	uc007fdz.1	Dnajb12	381.33	26.49
MACS_peak_7001	chr10	59897490	59899302	1812	ENSMUST00000147914	Dnajb12	157.36	22.14
MACS_peak_7007	chr10	59949674	59951029	1355	NM_029083	Ddit4	51.06	14
MACS_peak_7051	chr10	60831086	60831581	495	NM_029770	Unc5b	306.55	41.57
MACS_peak_7065	chr10	61146257	61146898	641	ENSMUST00000126307	Sgpl1	110.78	40.88
MACS_peak_7086	chr10	61452401	61452669	268	NM_010124	Eif4ebp2	76	20.97
MACS_peak_7125	chr10	62268854	62270056	1202	NM_010438	Hk1	197.41	14.97
MACS_peak_7136	chr10	62429208	62429834	626	ENSMUST00000020273	Supv3l1	630.24	55.91
MACS_peak_7138	chr10	62486657	62486805	148	NM_133672	Vps26a	153.24	15.38
MACS_peak_7148	chr10	62598231	62598891	660	NM_019553	Ddx21	3100	52.08
MACS_peak_7149	chr10	62602127	62602298	171	NM_019553	Ddx21	3100	186.62
MACS_peak_7151	chr10	62646913	62647201	288	NM_053183	Ddx50	217.85	17.98
MACS_peak_7152	chr10	62651024	62651218	194	ENSMUST00000020270	Ddx50	3100	93.71
MACS_peak_7155	chr10	62746900	62747086	186	NM_026201	Ccar1	53.21	19.43
MACS_peak_7156	chr10	62750546	62750693	147	NM_026201	Ccar1	166.99	11.4
MACS_peak_7157	chr10	62751742	62751854	112	NM_026201	Ccar1	315.49	27.34
MACS_peak_7158	chr10	62753173	62753413	240	NM_026201	Ccar1	1715.98	74.67
MACS_peak_7159	chr10	62756482	62756674	192	NM_026201	Ccar1	1793.74	80.86
MACS_peak_7160	chr10	62760093	62760279	186	NM_026201	Ccar1	2655.49	88.3
MACS_peak_7161	chr10	62764323	62764534	211	NM_026201	Ccar1	62.23	19.88
MACS_peak_7185	chr10	63243801	63244163	362	NM_026101	Herc4	179.99	17
MACS_peak_7364	chr10	67218953	67220635	1682	NM_207221	Jmjd1c	2331.35	30.39
MACS_peak_7365	chr10	67224736	67226919	2183	NM_001242396	Jmjd1c	2808.94	31.9
MACS_peak_7366	chr10	67266688	67268166	1478	NM_001036293	Nrbf2	1640.38	35.39
MACS_peak_7396	chr10	67909200	67909959	759	NM_178679	Zfp365	3155.92	63.53
MACS_peak_7397	chr10	67912370	67912662	292	NM_178679	Zfp365	118.42	30.41
MACS_peak_7405	chr10	68095809	68098669	2860	NM_023598	Arid5b	3100	35.2
MACS_peak_7406	chr10	68101894	68102093	199	NM_023598	Arid5b	171.18	26.55
MACS_peak_7408	chr10	68118234	68118348	114	uc007fmi.1	Arid5b	156.57	30.7
MACS_peak_7449	chr10	69269902	69270873	971	NM_001081347	Rhobtb1	257.18	28.03
MACS_peak_7452	chr10	69352835	69352915	80	ENSMUST00000020099	Cdk1	740.97	66.1
MACS_peak_7465	chr10	69533707	69534284	577	NM_146005	Ank3	872.99	35.99
MACS_peak_7497	chr10	69986082	69988632	2550	ENSMUST00000182992	Ank3	136.36	29.26
MACS_peak_7498	chr10	70001922	70002601	679	NM_146005	Ank3	331.44	22.58
MACS_peak_7499	chr10	70004609	70004991	382	NM_009670	Ank3	375.45	18.51
MACS_peak_7501	chr10	70015570	70015805	235	ENSMUST00000182029	Ank3	86.75	23.26
MACS_peak_7558	chr10	70922831	70925378	2547	ENSMUST00000143791	Bicc1	67.46	32.5
MACS_peak_7574	chr10	71227786	71228699	913	NM_009360	Tfam	357.73	28.97
MACS_peak_7578	chr10	71254979	71255874	895	NM_145420	Ube2d1	69.35	14.7
MACS_peak_7586	chr10	71285100	71285262	162	NM_145420	Ube2d1	202.07	38.88
MACS_peak_7595	chr10	71381204	71382707	1503	NM_027184	Ipmk	53.59	13.66
MACS_peak_7777	chr10	74990840	74992140	1300	uc007fpu.1	Gnaz	121.6	18.94
MACS_peak_7778	chr10	75014867	75016115	1248	ENSMUST00000037813	Gnaz	101.35	21.8
MACS_peak_7779	chr10	75016382	75016907	525	ENSMUST00000037813	Gnaz	68.46	30.38
MACS_peak_7795	chr10	75245078	75246712	1634	NM_153406	Specc1l	3100	26.71
MACS_peak_7796	chr10	75248436	75248644	208	NM_153406	Specc1l	1246.06	46.61
MACS_peak_7797	chr10	75257867	75257941	74	NM_153406	Specc1l	396.86	19.62
MACS_peak_7798	chr10	75258967	75259143	176	NM_153406	Specc1l	394.79	27.65
MACS_peak_7803	chr10	75309789	75312400	2611	NM_153406	Specc1l	79.7	22.1
MACS_peak_7832	chr10	75859352	75859543	191	NM_010798	Mif	1068.97	18.13
MACS_peak_7836	chr10	75896768	75897088	320	NM_011418	Smarcb1	166.18	21.74
MACS_peak_7842	chr10	76032611	76032749	138	NM_177475	Zfp280b	127.56	40.74
MACS_peak_7843	chr10	76038233	76041364	3131	NM_177475	Zfp280b	142.78	17.37
MACS_peak_7857	chr10	76313175	76313304	129	NM_001081419	Dip2a	879.47	53.25
MACS_peak_7861	chr10	76351253	76351779	526	NM_008787	Pcnt	84.31	19.32
MACS_peak_7864	chr10	76374850	76375300	450	NM_008787	Pcnt	121.02	26.95
MACS_peak_7865	chr10	76380162	76380439	277	NM_008787	Pcnt	107.21	22.51
MACS_peak_7867	chr10	76388851	76389532	681	NM_008787	Pcnt	748.49	42.32
MACS_peak_7868	chr10	76392193	76393039	846	NM_008787	Pcnt	387.52	39.82
MACS_peak_7870	chr10	76401331	76401535	204	NM_008787	Pcnt	140.91	28.57
MACS_peak_7871	chr10	76404421	76404651	230	NM_008787	Pcnt	68.5	27.16
MACS_peak_7872	chr10	76408697	76408910	213	NM_008787	Pcnt	70.92	23.45
MACS_peak_7876	chr10	76419977	76420542	565	NM_008787	Pcnt	457.67	27.37
MACS_peak_7877	chr10	76422767	76423225	458	NM_008787	Pcnt	1207.65	56.25
MACS_peak_7882	chr10	76442564	76442912	348	NM_008787	Pcnt	344.3	72.55
MACS_peak_7885	chr10	76461987	76463319	1332	NM_172550	Ybey	83.74	25.8
MACS_peak_7893	chr10	76610649	76610703	54	NM_146007	Col6a2	105.59	33.24
MACS_peak_7895	chr10	76614336	76614935	599	NM_146007	Col6a2	70.44	17.87
MACS_peak_7924	chr10	77085266	77085396	130	NM_009929	Col18a1	92.93	17.05
MACS_peak_7925	chr10	77089199	77089428	229	ENSMUST00000156009	Col18a1	428.26	30.1
MACS_peak_7926	chr10	77095990	77096535	545	NM_009929	Col18a1	422.63	14.35
MACS_peak_7931	chr10	77166438	77166548	110	ENSMUST00000081654	Col18a1	1027.67	144
MACS_peak_7936	chr10	77268526	77269586	1060	NM_030262	Pofut2	152.21	7.88
MACS_peak_7939	chr10	77294200	77294961	761	NM_130895	Adarb1	101.71	20.53
MACS_peak_7955	chr10	77497362	77497513	151	NM_133998	Fam207a	96.18	14.44
MACS_peak_7967	chr10	77606570	77606862	292	ENSMUST00000099538	Sumo3	474.52	60.46
MACS_peak_7991	chr10	78077892	78079398	1506	NM_015790	Icosl	244.5	45.03
MACS_peak_8000	chr10	78170909	78172134	1225	NM_029546	Pwp2	723.78	25.87
MACS_peak_8001	chr10	78173832	78174051	219	NM_029546	Pwp2	248.08	35.85
MACS_peak_8012	chr10	78352212	78352430	218	uc007fxr.1	Agpat3	65.52	20.75
MACS_peak_8014	chr10	78393308	78393756	448	ENSMUST00000072739	Gm10146	440.5	72.1
MACS_peak_8015	chr10	78400361	78400984	623	NM_010925	Rrp1	1247.57	23.73
MACS_peak_8016	chr10	78403504	78403584	80	NM_010925	Rrp1	139.82	14.39
MACS_peak_8099	chr10	79540244	79541199	955	NM_027422	Mier2	212.25	27.37
MACS_peak_8106	chr10	79675399	79676126	727	NM_148934	Tpgs1	1156.85	75.66
MACS_peak_8108	chr10	79687848	79688398	550	NM_177613	Cdc34	58.48	20.5
MACS_peak_8110	chr10	79724387	79724811	424	NM_008226	Hcn2	171.5	33.58
MACS_peak_8113	chr10	79739142	79739931	789	NM_172551	Polrmt	77.5	28.13
MACS_peak_8119	chr10	79758514	79759236	722	NM_144528	Rnf126	494.26	28.05
MACS_peak_8123	chr10	79793571	79793740	169	NM_023128	Palm	820.51	80.5
MACS_peak_8125	chr10	79807577	79807708	131	NM_023128	Palm	813.93	46.2
MACS_peak_8126	chr10	79819040	79820896	1856	NM_023128	Palm	238.69	28.09
MACS_peak_8132	chr10	79930634	79931288	654	NM_007880	Arid3a	860.03	85.77
MACS_peak_8133	chr10	79951739	79953495	1756	NM_007880	Arid3a	215.51	67.65
MACS_peak_8137	chr10	80015305	80015572	267	NM_013850	Abca7	84.26	19.04
MACS_peak_8140	chr10	80080409	80081726	1317	uc007gbs.1	Sbno2	216.84	40.48
MACS_peak_8143	chr10	80115802	80116907	1105	NM_011492	Stk11	699.11	32.9
MACS_peak_8145	chr10	80145422	80145818	396	NM_025313	Atp5d	567.2	22.49
MACS_peak_8147	chr10	80157928	80158368	440	NM_021565	Midn	58.46	19.54
MACS_peak_8150	chr10	80174816	80175146	330	ENSMUST00000041882	1600002K03Rik	242.98	47.1
MACS_peak_8153	chr10	80232237	80233047	810	NM_023431	Mum1	302.23	17.38
MACS_peak_8160	chr10	80264983	80265178	195	ENSMUST00000105362	Dazap1	137.8	28.59
MACS_peak_8163	chr10	80318253	80319547	1294	ENSMUST00000020341	2310011J03Rik	344.7	19.75
MACS_peak_8166	chr10	80335109	80336441	1332	NM_139292	Reep6	2805.58	38.86
MACS_peak_8169	chr10	80380354	80382621	2267	NM_198615	Mex3d	1201.63	48.88
MACS_peak_8170	chr10	80386660	80387484	824	NM_198615	Mex3d	225.09	32.17
MACS_peak_8171	chr10	80392538	80393280	742	ENSMUST00000142997	Mbd3	1195.88	23.38
MACS_peak_8173	chr10	80402996	80403155	159	NM_025650	Uqcr11	56.55	23
MACS_peak_8174	chr10	80404135	80404286	151	NM_025650	Uqcr11	50.14	14.85
MACS_peak_8176	chr10	80409272	80410274	1002	NM_011548	Tcf3	2645.44	86.88
MACS_peak_8184	chr10	80549332	80551065	1733	NM_025852	Rexo1	1827.51	41.94
MACS_peak_8186	chr10	80583654	80584322	668	uc007gdw.2	Abhd17a	155.41	22.61
MACS_peak_8191	chr10	80614603	80615783	1180	NM_019575	Scamp4	251.33	15.08
MACS_peak_8192	chr10	80622779	80622950	171	NM_134002	Csnk1g2	245.78	52.53
MACS_peak_8193	chr10	80634213	80634641	428	NM_134002	Csnk1g2	2206.87	71.04
MACS_peak_8202	chr10	80706977	80707983	1006	NM_007460	Ap3d1	223.05	45.33
MACS_peak_8203	chr10	80713972	80714160	188	NM_007460	Ap3d1	3100	122.93
MACS_peak_8205	chr10	80783423	80783655	232	NM_199322	Dot1l	77.81	19.07
MACS_peak_8207	chr10	80790610	80792017	1407	uc007gem.1	Dot1l	217.38	24.07
MACS_peak_8210	chr10	80852820	80853299	479	uc007gez.1	Lsm7	170.98	20.95
MACS_peak_8212	chr10	80855274	80855388	114	NM_175195	Sppl2b	437.56	75.76
MACS_peak_8213	chr10	80866505	80868708	2203	uc007gfe.1	Sppl2b	257.2	17.35
MACS_peak_8219	chr10	80931532	80932204	672	NM_008655	Gadd45b	237.47	28.17
MACS_peak_8227	chr10	81044072	81045003	931	NM_024499	Sgta	1030.38	20.43
MACS_peak_8233	chr10	81123619	81124697	1078	NM_023138	Map2k2	3100	313.01
MACS_peak_8234	chr10	81136318	81136699	381	NM_010731	Zbtb7a	55.4	31.45
MACS_peak_8235	chr10	81137952	81138070	118	ENSMUST00000117956	Zbtb7a	92.3	28.23
MACS_peak_8236	chr10	81143961	81145217	1256	NM_010731	Zbtb7a	799.51	22.03
MACS_peak_8237	chr10	81147969	81152222	4253	ENSMUST00000048128	Zbtb7a	1699.26	82.55
MACS_peak_8238	chr10	81153265	81154372	1107	ENSMUST00000005064	Pias4	675.42	46.43
MACS_peak_8240	chr10	81163594	81164190	596	uc007ggd.2	Pias4	1395.18	65.89
MACS_peak_8241	chr10	81167684	81167844	160	ENSMUST00000005064	Pias4	1320.5	130.9
MACS_peak_8247	chr10	81241828	81242417	589	uc007ggq.2	Zfr2	85.84	25.31
MACS_peak_8249	chr10	81268778	81269461	683	NM_018758	Apba3	287.08	22.47
MACS_peak_8251	chr10	81317765	81319974	2209	NM_008844	Pip5k1c	911.3	36.61
MACS_peak_8252	chr10	81363769	81365136	1367	ENSMUST00000044844	Mfsd12	181.1	62.58
MACS_peak_8254	chr10	81387706	81388352	646	NM_133964	Dohh	78.6	24.56
MACS_peak_8256	chr10	81398091	81401071	2980	NM_008688	Nfic	3100	57.63
MACS_peak_8258	chr10	81404823	81405008	185	NM_008688	Nfic	477.47	28.04
MACS_peak_8259	chr10	81420266	81420798	532	NM_008688	Nfic	271.33	24.47
MACS_peak_8268	chr10	81561043	81561316	273	uc007gin.2	Aes	364.51	33.69
MACS_peak_8276	chr10	81642516	81643562	1046	NM_027480	Ankrd24	143.01	23.23
MACS_peak_8278	chr10	81662922	81664814	1892	NM_001142963	Gm10778	93.8	11.96
MACS_peak_8304	chr10	81822051	81823943	1892	NM_001142963	Gm10778	179.93	15
MACS_peak_8310	chr10	81878966	81881086	2120	NM_001243067	Zfp433	126.99	20.25
MACS_peak_8335	chr10	82059516	82061560	2044	NM_001024626	Zfp873	90.05	20.59
MACS_peak_8402	chr10	83190944	83192901	1957	NM_021439	Chst11	88.89	17.36
MACS_peak_8418	chr10	83316054	83316789	735	NM_177388	Slc41a2	335.21	25
MACS_peak_8429	chr10	83590986	83591183	197	NM_001033375	A230046K03Rik	764.75	23.01
MACS_peak_8469	chr10	84372782	84375387	2605	NM_001004363	Nuak1	175.22	14.88
MACS_peak_8481	chr10	84526304	84528777	2473	NM_175451	Ckap4	3100	28.68
MACS_peak_8482	chr10	84533446	84533888	442	NM_175451	Ckap4	332.14	44.28
MACS_peak_8493	chr10	84725650	84727178	1528	NM_027423	Polr3b	346.85	45.47
MACS_peak_8503	chr10	84947411	84948020	609	NM_183172	Ric8b	70.93	15.05
MACS_peak_8505	chr10	84958015	84958110	95	NM_183172	Ric8b	136.41	23.97
MACS_peak_8513	chr10	85102653	85102997	344	NM_001013028	Tmem263	1877.17	133.02
MACS_peak_8514	chr10	85110798	85110865	67	NM_001013028	Tmem263	509.06	31.48
MACS_peak_8515	chr10	85126367	85126486	119	NM_028832	Mterf2	54.81	18.04
MACS_peak_8521	chr10	85386821	85387814	993	NM_028709	Btbd11	167.68	39.31
MACS_peak_8543	chr10	85658139	85659153	1014	NM_028709	Btbd11	269.02	23.78
MACS_peak_8554	chr10	85871830	85872014	184	NM_133993	Pwp1	75.07	24.34
MACS_peak_8559	chr10	85938636	85939119	483	NM_145422	Rtcb	100.5	10.93
MACS_peak_8680	chr10	88433048	88434088	1040	NM_001004164	Gnptab	1259.09	43.72
MACS_peak_8730	chr10	89412587	89414492	1905	NM_001033331	Gas2l3	2292.84	43.7
MACS_peak_8746	chr10	89575083	89576657	1574	NM_182959	Slc17a8	71.52	20.37
MACS_peak_8759	chr10	89804711	89806213	1502	NM_029166	Uhrf1bp1l	568.7	17.32
MACS_peak_8816	chr10	91082939	91083296	357	ENSMUST00000020150	Ikbip	90.23	27.55
MACS_peak_8819	chr10	91101754	91102613	859	NM_027078	Ikbip	271.72	18.82
MACS_peak_8823	chr10	91171037	91171619	582	NM_011605	Tmpo	286.73	46.5
MACS_peak_8947	chr10	93644470	93645000	530	NM_021320	Ntn4	85.67	28.96
MACS_peak_8961	chr10	93745716	93747207	1491	ENSMUST00000020204	Ntn4	199.59	38.3
MACS_peak_8969	chr10	93846595	93848538	1943	NM_183199	Usp44	210.47	25.98
MACS_peak_8970	chr10	93871487	93871649	162	NM_019648	Metap2	402.56	27.6
MACS_peak_8972	chr10	93886993	93887101	108	NM_019648	Metap2	3100	106.42
MACS_peak_8973	chr10	93889537	93890081	544	NM_019648	Metap2	3100	234.86
MACS_peak_8979	chr10	93968933	93971113	2180	NM_001304572	Vezt	450.84	35.34
MACS_peak_8983	chr10	94043301	94045633	2332	NM_053072	Fgd6	985.11	30.73
MACS_peak_8990	chr10	94156525	94156979	454	uc007gvp.2	Nr2c1	78.78	32.16
MACS_peak_8992	chr10	94198954	94199130	176	ENSMUST00000020209	Ndufa12	3100	126.79
MACS_peak_8993	chr10	94199949	94200032	83	NM_025551	Ndufa12	2699.26	116.27
MACS_peak_9013	chr10	94578422	94579339	917	NM_172051	Tmcc3	922.79	30.41
MACS_peak_9019	chr10	94688789	94689046	257	NM_029852	Cep83	136.91	33.06
MACS_peak_9023	chr10	94718851	94719119	268	NM_029852	Cep83	122.52	12.69
MACS_peak_9028	chr10	94766441	94766517	76	NM_029852	Cep83	204.17	42.78
MACS_peak_9029	chr10	94768818	94768976	158	NM_029852	Cep83	680.35	64.69
MACS_peak_9030	chr10	94770944	94771074	130	NM_029852	Cep83	848.79	56.55
MACS_peak_9033	chr10	94786743	94786847	104	NM_029852	Cep83	164.92	32.71
MACS_peak_9083	chr10	95411489	95413110	1621	NM_007706	Socs2	74.74	18.82
MACS_peak_9087	chr10	95490245	95490412	167	NM_026065	Mrpl42	211.39	30.1
MACS_peak_9090	chr10	95515161	95515237	76	NM_080560	Ube2n	243.56	32.25
MACS_peak_9093	chr10	95563661	95564167	506	NM_027722	Nudt4	171.93	36.64
MACS_peak_9111	chr10	96010774	96011113	339	NM_001001932	Eea1	745.61	34.29
MACS_peak_9112	chr10	96012084	96012234	150	NM_001001932	Eea1	63.5	14.94
MACS_peak_9114	chr10	96023896	96024052	156	NM_001001932	Eea1	70.6	15.3
MACS_peak_9116	chr10	96031510	96031693	183	NM_001001932	Eea1	84.27	14.26
MACS_peak_9117	chr10	96036579	96036765	186	NM_001001932	Eea1	1341.24	42.29
MACS_peak_9118	chr10	96038692	96038878	186	NM_001001932	Eea1	2458.83	64.28
MACS_peak_9119	chr10	96039522	96039761	239	NM_001001932	Eea1	433.91	29.84
MACS_peak_9237	chr10	98915151	98915371	220	NM_026482	Atp2b1	383.18	84.09
MACS_peak_9244	chr10	98986890	98987145	255	NM_026482	Atp2b1	703.85	38.11
MACS_peak_9245	chr10	98991061	98991202	141	NM_026482	Atp2b1	1902.74	82.86
MACS_peak_9246	chr10	98993866	98993905	39	NM_026482	Atp2b1	333.02	56.33
MACS_peak_9247	chr10	98994645	98994807	162	NM_026482	Atp2b1	213.26	20.99
MACS_peak_9255	chr10	99107102	99107492	390	ENSMUST00000159990	Poc1b	107.94	37.88
MACS_peak_9256	chr10	99108134	99111101	2967	NM_015737	Galnt4	62.98	14.42
MACS_peak_9317	chr10	100445361	100447743	2382	NM_001110013	Tmtc3	475.85	25.92
MACS_peak_9319	chr10	100488288	100488408	120	NM_146009	Cep290	143.74	15.54
MACS_peak_9322	chr10	100492647	100492791	144	NM_146009	Cep290	167.15	39.77
MACS_peak_9323	chr10	100494900	100494954	54	NM_146009	Cep290	69.45	33.24
MACS_peak_9324	chr10	100496688	100496871	183	NM_146009	Cep290	435.71	48.16
MACS_peak_9328	chr10	100501102	100501275	173	NM_146009	Cep290	142.42	21.88
MACS_peak_9329	chr10	100508663	100508826	163	NM_146009	Cep290	339.26	35.81
MACS_peak_9330	chr10	100510486	100510587	101	NM_146009	Cep290	76.83	23.23
MACS_peak_9339	chr10	100548727	100548949	222	NM_146009	Cep290	136.44	24.11
MACS_peak_9340	chr10	100551816	100551972	156	NM_146009	Cep290	439.31	39.69
MACS_peak_9346	chr10	100567010	100567152	142	NM_146009	Cep290	61.87	19.98
MACS_peak_9571	chr10	105825997	105826591	594	NM_207522	Mettl25	166.42	21.58
MACS_peak_9574	chr10	105847016	105847833	817	ENSMUST00000020049	Ccdc59	657.24	32.36
MACS_peak_9682	chr10	108260835	108261036	201	NM_027892	Ppp1r12a	191.11	29
MACS_peak_9683	chr10	108271721	108271769	48	NM_027892	Ppp1r12a	63.53	17.3
MACS_peak_9687	chr10	108332687	108333311	624	NM_054056	Pawr	521.56	55.33
MACS_peak_9690	chr10	108382729	108382861	132	NM_054056	Pawr	296.84	29.89
MACS_peak_9692	chr10	108409462	108409610	148	NM_054056	Pawr	238.35	25.25
MACS_peak_9693	chr10	108411963	108412068	105	NM_054056	Pawr	59.66	19.52
MACS_peak_9747	chr10	109766928	109767637	709	NM_001081035	Nav3	58.59	24.5
MACS_peak_9751	chr10	109852504	109853534	1030	NM_001081035	Nav3	419.1	37.92
MACS_peak_9829	chr10	111299212	111301736	2524	NM_027914	Bbs10	77.67	13.43
MACS_peak_9843	chr10	111506285	111507648	1363	NM_009344	Phlda1	3100	36.3
MACS_peak_9897	chr10	112925427	112929026	3599	NM_001033474	Atxn7l3b	3100	76.98
MACS_peak_9987	chr10	115251381	115251493	112	NM_025706	Tbc1d15	484.66	84.79
MACS_peak_9994	chr10	115384958	115385807	849	NM_001033261	Zfc3h1	772.56	43.69
MACS_peak_9995	chr10	115398004	115398069	65	NM_001033261	Zfc3h1	589.97	20.07
MACS_peak_9996	chr10	115401608	115401832	224	NM_001033261	Zfc3h1	3100	49.41
MACS_peak_10068	chr10	116905783	116907118	1335	NM_001003950	Rab3ip	816.01	61.83
MACS_peak_10069	chr10	116910281	116910381	100	NM_001003950	Rab3ip	138.67	20.02
MACS_peak_10079	chr10	117072829	117074879	2050	NM_177798	Frs2	1610.78	24.82
MACS_peak_10087	chr10	117215140	117215836	696	NM_026570	Yeats4	445.87	35.45
MACS_peak_10088	chr10	117217211	117217358	147	uc007hcw.2	Yeats4	272.96	22.35
MACS_peak_10122	chr10	117688874	117690785	1911	NM_010786	Mdm2	2858.85	47.81
MACS_peak_10123	chr10	117733677	117736233	2556	NM_029875	Slc35e3	454.17	33.78
MACS_peak_10124	chr10	117745784	117746358	574	NM_029875	Slc35e3	87.1	20.97
MACS_peak_10126	chr10	117845830	117845974	144	NM_024457	Rap1b	214.53	40.12
MACS_peak_10143	chr10	118158301	118158604	303	NM_010785	Mdm1	197.61	41.16
MACS_peak_10187	chr10	118859348	118861153	1805	NM_001014390	Dyrk2	701.48	32.64
MACS_peak_10189	chr10	118868720	118868903	183	NM_001014390	Dyrk2	152.29	41.81
MACS_peak_10247	chr10	120083607	120084973	1366	NM_080446	Helb	57.39	26.55
MACS_peak_10248	chr10	120105158	120106037	879	NM_080446	Helb	826.12	34.74
MACS_peak_10251	chr10	120112684	120112987	303	ENSMUST00000020449	Helb	73.68	35.38
MACS_peak_10256	chr10	120227185	120227549	364	ENSMUST00000130198	Llph	3100	147.04
MACS_peak_10257	chr10	120231202	120232071	869	ENSMUST00000020444	Llph	3100	63.44
MACS_peak_10309	chr10	120977783	120979332	1549	ENSMUST00000119093	Lemd3	1065.55	49
MACS_peak_10327	chr10	121410349	121413085	2736	ENSMUST00000026902	Rassf3	189.06	40
MACS_peak_10331	chr10	121476002	121476250	248	NM_138956	Rassf3	146.74	37.17
MACS_peak_10343	chr10	121750302	121752861	2559	ENSMUST00000065600	BC048403	104.81	28.33
MACS_peak_10416	chr10	123113079	123113687	608	NM_027604	Usp15	362.04	22.1
MACS_peak_10417	chr10	123119108	123119197	89	NM_027604	Usp15	282.98	21.85
MACS_peak_10547	chr10	126013251	126013521	270	NM_177152	Lrig3	135.09	31.46
MACS_peak_10548	chr10	126014675	126015359	684	NM_177152	Lrig3	250.39	28.9
MACS_peak_10605	chr10	126887247	126887694	447	NM_001159559	Xrcc6bp1	78.93	32.38
MACS_peak_10617	chr10	127045278	127046365	1087	ENSMUST00000006915	Mettl1	236.11	31.18
MACS_peak_10622	chr10	127098340	127098637	297	NM_177614	Os9	3100	51.86
MACS_peak_10629	chr10	127171615	127172340	725	NM_008080	B4galnt1	223.92	29.26
MACS_peak_10630	chr10	127211337	127211622	285	NM_054097	Pip4k2c	132.79	31.56
MACS_peak_10640	chr10	127462187	127462283	96	NM_001168292	R3hdm2	506.72	49.19
MACS_peak_10641	chr10	127476519	127476698	179	NM_027900	R3hdm2	604.21	45.26
MACS_peak_10643	chr10	127498368	127499384	1016	NM_027900	R3hdm2	492.01	22.07
MACS_peak_10647	chr10	127620617	127621148	531	NM_008512	Lrp1	3100	201.76
MACS_peak_10652	chr10	127659794	127660987	1193	NM_009284	Stat6	136.97	23.51
MACS_peak_10657	chr10	127741514	127745275	3761	NM_198035	Zbtb39	596.97	22.81
MACS_peak_10689	chr10	128252191	128252941	750	NM_011589	Timeless	145.42	27.98
MACS_peak_10690	chr10	128270575	128270717	142	NM_019963	Stat2	113.43	18.1
MACS_peak_10694	chr10	128401394	128401923	529	NM_027257	Nabp2	288.3	15.74
MACS_peak_10696	chr10	128438082	128439779	1697	NM_001164237	Rnf41	299.04	38.46
MACS_peak_10699	chr10	128469005	128469137	132	NM_198160	Smarcc2	380.69	14.22
MACS_peak_10700	chr10	128482683	128482942	259	NM_198160	Smarcc2	3100	68.94
MACS_peak_10713	chr10	128625206	128625337	131	NM_013765	Rps26	3100	52.45
MACS_peak_10714	chr10	128626062	128626240	178	NM_013765	Rps26	1629.2	17.38
MACS_peak_10729	chr10	128806167	128807620	1453	NM_028873	Dnajc14	208.88	22.11
MACS_peak_10731	chr10	128821770	128821971	201	NM_025364	Sarnp	59.21	18.53
MACS_peak_10733	chr10	128838443	128838490	47	NM_025364	Sarnp	900.95	26.3
MACS_peak_10735	chr10	128882294	128885486	3192	ENSMUST00000026408	Gdf11	93.36	22.15
MACS_peak_10824	chr11	3155398	3155496	98	NM_030207	Sfi1	553.94	79.09
MACS_peak_10825	chr11	3159984	3160146	162	NM_030207	Sfi1	793.33	72.55
MACS_peak_10826	chr11	3165575	3165678	103	NM_030207	Sfi1	341.42	50.39
MACS_peak_10827	chr11	3170586	3170704	118	NM_030207	Sfi1	413.83	28.23
MACS_peak_10828	chr11	3177426	3177521	95	NM_030207	Sfi1	372.17	79.34
MACS_peak_10829	chr11	3185567	3185974	407	uc007hsb.1	Sfi1	149.37	33.25
MACS_peak_10836	chr11	3290100	3292178	2078	uc007hsj.2	Patz1	532.34	34.09
MACS_peak_10859	chr11	3649493	3650146	653	NM_001159288	Morc2a	756.18	23.5
MACS_peak_10860	chr11	3689034	3690477	1443	ENSMUST00000096441	Morc2a	183.16	21.38
MACS_peak_10865	chr11	3907020	3907984	964	ENSMUST00000109995	Slc35e4	216.6	23.13
MACS_peak_10866	chr11	3912565	3914604	2039	ENSMUST00000109995	Slc35e4	616.78	57.21
MACS_peak_10869	chr11	3963974	3964060	86	NM_022889	Pes1	78.13	21.84
MACS_peak_10871	chr11	3976193	3976778	585	ENSMUST00000042344	4930556J24Rik	760.87	25.5
MACS_peak_10872	chr11	3978826	3979615	789	NM_022889	Pes1	139.7	19.03
MACS_peak_10879	chr11	4148438	4149084	646	NM_177616	Ccdc157	199.32	31.11
MACS_peak_10883	chr11	4176480	4176726	246	NM_026175	Sf3a1	50.23	10.62
MACS_peak_10887	chr11	4214700	4215505	805	NM_134023	Tbc1d10a	56.49	14.13
MACS_peak_10911	chr11	4789664	4789882	218	NM_010898	Nf2	198.7	22.57
MACS_peak_10917	chr11	4899790	4899906	116	NM_172438	Thoc5	80.98	19.8
MACS_peak_10919	chr11	4902211	4902432	221	ENSMUST00000142543	Thoc5	199.85	35.94
MACS_peak_10921	chr11	4986823	4987051	228	NM_007454	Ap1b1	101.42	37.72
MACS_peak_10923	chr11	5012881	5012987	106	NM_007454	Ap1b1	63.21	19.64
MACS_peak_10926	chr11	5054156	5056689	2533	NM_030228	Gas2l1	54.72	14.69
MACS_peak_10933	chr11	5191551	5195121	3570	ENSMUST00000020662	Kremen1	385.96	54.7
MACS_peak_10936	chr11	5279059	5282505	3446	NM_001290501	Znrf3	811.37	26.49
MACS_peak_10948	chr11	5704255	5704732	477	NM_026080	Mrps24	191.6	24.99
MACS_peak_10951	chr11	5714908	5718263	3355	NM_178623	Urgcp	2071.2	58.46
MACS_peak_10961	chr11	5795447	5795594	147	NM_013810	Dbnl	112.49	27.51
MACS_peak_10962	chr11	5797023	5797175	152	NM_013810	Dbnl	65.69	16.21
MACS_peak_10964	chr11	5861865	5862398	533	NM_009636	Aebp1	279.47	46.75
MACS_peak_10965	chr11	5863938	5864277	339	NM_009636	Aebp1	867.13	34.24
MACS_peak_10973	chr11	6105690	6108355	2665	ENSMUST00000066496	Nudcd3	1121.79	55.85
MACS_peak_10978	chr11	6193153	6193476	323	NM_173748	Nudcd3	684.33	54.65
MACS_peak_10979	chr11	6200028	6200611	583	ENSMUST00000181545	A730071L15Rik	619.32	91.76
MACS_peak_10983	chr11	6292171	6292513	342	ENSMUST00000135124	Ogdh	202.41	62.9
MACS_peak_10988	chr11	6404989	6406162	1173	NM_028601	Zmiz2	416.14	28.04
MACS_peak_10990	chr11	6472721	6476076	3355	NM_011221	Purb	2162.25	33.29
MACS_peak_10991	chr11	6546886	6547029	143	NM_146014	Ccm2	162.88	56.46
MACS_peak_10992	chr11	6569963	6570137	174	NM_146014	Ccm2	88.33	26.21
MACS_peak_10994	chr11	6596080	6596761	681	NM_146014	Ccm2	137.88	23.02
MACS_peak_11031	chr11	8431651	8434638	2987	NM_001083587	Tns3	358.64	35.06
MACS_peak_11035	chr11	8492092	8493337	1245	NM_001083587	Tns3	2012.43	54.21
MACS_peak_11114	chr11	12253088	12254971	1883	NM_172496	Cobl	314.68	18.31
MACS_peak_11219	chr11	17945606	17947567	1961	NM_026576	Etaa1	65.42	18.75
MACS_peak_11241	chr11	19018220	19018969	749	NM_010789	Meis1	50.38	22.73
MACS_peak_11253	chr11	20018051	20018784	733	uc007icq.1	Spred2	232.9	34.1
MACS_peak_11260	chr11	20238386	20240698	2312	uc007icz.1	Cep68	125.92	14.42
MACS_peak_11276	chr11	20543252	20543760	508	NM_021372	Sertad2	146.28	38.05
MACS_peak_11285	chr11	20631976	20632273	297	NM_001038625	Sertad2	201.95	50.24
MACS_peak_11286	chr11	20647801	20650666	2865	NM_021372	Sertad2	1632.07	24.6
MACS_peak_11289	chr11	20725684	20727639	1955	NM_181411	Aftph	87.16	11.55
MACS_peak_11300	chr11	21147956	21150327	2371	NM_023324	Peli1	133.2	29.93
MACS_peak_11323	chr11	21711461	21712071	610	NM_145425	Wdpcp	71.18	20.89
MACS_peak_11349	chr11	22059136	22059261	125	NM_153078	Ehbp1	137.65	29.1
MACS_peak_11350	chr11	22068358	22068506	148	NM_153078	Ehbp1	71.64	15.45
MACS_peak_11352	chr11	22095317	22096199	882	NM_153078	Ehbp1	732.79	29.17
MACS_peak_11367	chr11	22285487	22285874	387	NM_153078	Ehbp1	152.97	21.37
MACS_peak_11368	chr11	22286681	22286795	114	NM_153078	Ehbp1	60.56	22.51
MACS_peak_11374	chr11	22518380	22519234	854	ENSMUST00000059319	Tmem17	136.46	35.74
MACS_peak_11392	chr11	22834738	22837195	2457	NM_016888	B3gnt2	467.29	15.39
MACS_peak_11393	chr11	22859493	22859769	276	ENSMUST00000062844	B3gnt2	923.44	68.38
MACS_peak_11402	chr11	22972004	22975141	3137	NM_011663	Zrsr1	3074.1	51.89
MACS_peak_11419	chr11	23320660	23320748	88	NM_001190401	Usp34	147.15	20.03
MACS_peak_11420	chr11	23333438	23333859	421	NM_001190401	Usp34	269.53	18.29
MACS_peak_11421	chr11	23363057	23363188	131	NM_001190401	Usp34	521.88	35.09
MACS_peak_11422	chr11	23363790	23364512	722	NM_001190401	Usp34	3100	48.32
MACS_peak_11423	chr11	23497774	23498039	265	NM_172391	Ahsa2	153.34	17.98
MACS_peak_11440	chr11	23741908	23743040	1132	NM_009044	Rel	85.57	15.27
MACS_peak_11448	chr11	23891742	23891904	162	NM_172555	Papolg	81.01	22.1
MACS_peak_11501	chr11	26593390	26593862	472	ENSMUST00000089614	Gm6899	65.41	28.95
MACS_peak_11583	chr11	29187950	29188574	624	NM_134034	Smek2	162.63	15.83
MACS_peak_11599	chr11	29451021	29451103	82	NM_176841	Ccdc88a	56.13	10.96
MACS_peak_11601	chr11	29453118	29453277	159	NM_176841	Ccdc88a	131.33	16.72
MACS_peak_11602	chr11	29455369	29455516	147	NM_176841	Ccdc88a	492.85	47.85
MACS_peak_11604	chr11	29460848	29461314	466	uc007igx.1	Ccdc88a	74.26	14.81
MACS_peak_11605	chr11	29461572	29462143	571	uc007igx.1	Ccdc88a	114.31	18.68
MACS_peak_11606	chr11	29463119	29464190	1071	NM_176841	Ccdc88a	2074.77	35.17
MACS_peak_11610	chr11	29503851	29504311	460	NM_176841	Ccdc88a	195.21	22.52
MACS_peak_11642	chr11	30024379	30025100	721	NM_146016	Eml6	58.21	23.52
MACS_peak_11646	chr11	30136873	30137630	757	NM_009260	Sptbn1	3100	42.17
MACS_peak_11647	chr11	30138591	30139462	871	NM_009260	Sptbn1	3100	28.99
MACS_peak_11672	chr11	30771725	30772224	499	ENSMUST00000041231	Psme4	59.43	17.35
MACS_peak_11696	chr11	31367725	31369103	1378	uc007iij.1	Stc2	79.29	38.12
MACS_peak_11701	chr11	31671500	31671787	287	NM_001024919	Bod1	87.19	23.59
MACS_peak_11704	chr11	31870939	31873412	2473	NM_026252	Cpeb4	3100	34.22
MACS_peak_11716	chr11	32417079	32417205	126	NM_177364	Sh3pxd2b	85.97	21.16
MACS_peak_11717	chr11	32422022	32425303	3281	NM_177364	Sh3pxd2b	453.9	17.96
MACS_peak_11719	chr11	32455369	32455546	177	ENSMUST00000051053	Ubtd2	256.97	53.25
MACS_peak_11722	chr11	32499224	32499461	237	NM_173784	Ubtd2	137.05	17.56
MACS_peak_11723	chr11	32516089	32517003	914	NM_173784	Ubtd2	94.97	19.49
MACS_peak_11726	chr11	32598438	32598984	546	NM_009288	Stk10	209.53	26.93
MACS_peak_11728	chr11	32604120	32604300	180	NM_009288	Stk10	245.09	42.53
MACS_peak_11745	chr11	33161105	33161225	120	NM_008722	Npm1	3100	36.21
MACS_peak_11786	chr11	35769483	35769947	464	ENSMUST00000018990	Pank3	153.34	26.44
MACS_peak_11788	chr11	35834436	35834528	92	NM_025936	Rars	56.83	15.55
MACS_peak_11797	chr11	35979970	35980527	557	ENSMUST00000018993	Wwc1	62.72	16.96
MACS_peak_11896	chr11	43433730	43433819	89	NM_148673	Slu7	256.74	57.42
MACS_peak_11897	chr11	43443273	43443435	162	NM_148673	Slu7	222.88	29.55
MACS_peak_11898	chr11	43446011	43447846	1835	NM_148673	Slu7	1952.1	51.42
MACS_peak_11905	chr11	43704533	43706218	1685	NM_027557	Pwwp2a	376.47	23.59
MACS_peak_11908	chr11	43741760	43741821	61	NM_133795	Ttc1	806.33	38.92
MACS_peak_11910	chr11	43747921	43748008	87	ENSMUST00000109278	Ttc1	78.93	24.14
MACS_peak_11937	chr11	44563919	44565520	1601	NM_028862	Rnf145	108.14	21.9
MACS_peak_11964	chr11	45851963	45852192	229	NM_001045520	Clint1	226.44	38.44
MACS_peak_11965	chr11	45886430	45886539	109	NM_001045520	Clint1	97.5	12.47
MACS_peak_11966	chr11	45887385	45887550	165	NM_001045520	Clint1	130.36	18.62
MACS_peak_11967	chr11	45890621	45890799	178	NM_001045520	Clint1	664.15	23.88
MACS_peak_11968	chr11	45893870	45894117	247	NM_001045520	Clint1	178.8	29.21
MACS_peak_12024	chr11	48815842	48817391	1549	NM_145377	Trim41	2081.36	129.29
MACS_peak_12030	chr11	48865244	48867003	1759	ENSMUST00000049519	Irgm1	729.58	23.69
MACS_peak_12037	chr11	48946149	48948546	2397	NM_001114679	9930111J21Rik1	2597.45	31.01
MACS_peak_12038	chr11	48985766	48987894	2128	NM_011579	Tgtp1	60.87	20.53
MACS_peak_12040	chr11	49015873	49020392	4519	ENSMUST00000101295	9930111J21Rik2	1039.99	39.79
MACS_peak_12044	chr11	49057633	49059761	2128	NM_001145164	Tgtp2	97.26	20.62
MACS_peak_12051	chr11	49203730	49204097	367	uc007ipy.1	Zfp62	104.49	37.61
MACS_peak_12052	chr11	49215063	49218804	3741	NM_009562	Zfp62	238.89	22.99
MACS_peak_12055	chr11	49245192	49245617	425	NM_010794	Mgat1	95.45	27.91
MACS_peak_12057	chr11	49260570	49263030	2460	ENSMUST00000101293	Mgat1	586.71	21.51
MACS_peak_12065	chr11	49712353	49712723	370	ENSMUST00000145353	Cnot6	158.06	47.9
MACS_peak_12069	chr11	49881218	49881282	64	NM_016961	Mapk9	74.25	12.89
MACS_peak_12070	chr11	50170696	50172785	2089	NM_029745	Tbc1d9b	712.77	29.34
MACS_peak_12075	chr11	50265594	50267010	1416	NM_175334	Maml1	388.34	31.82
MACS_peak_12080	chr11	50392018	50392067	49	NM_172557	Rufy1	76.2	31.81
MACS_peak_12083	chr11	50397643	50397773	130	NM_172557	Rufy1	61.87	23.04
MACS_peak_12084	chr11	50398370	50398490	120	NM_172557	Rufy1	127.43	30.38
MACS_peak_12087	chr11	50404453	50404621	168	NM_172557	Rufy1	245.6	36.67
MACS_peak_12088	chr11	50406366	50406483	117	NM_172557	Rufy1	85.67	28.23
MACS_peak_12089	chr11	50407822	50407924	102	NM_172557	Rufy1	126.5	32.5
MACS_peak_12102	chr11	50803568	50804782	1214	NM_175643	Adamts2	301.55	29.04
MACS_peak_12103	chr11	50813978	50815993	2015	NM_013922	Zfp354c	118.05	16.3
MACS_peak_12134	chr11	51743004	51744000	996	uc007iuo.1	Sec24a	957.3	43.57
MACS_peak_12135	chr11	51756076	51756616	540	NM_175255	Sec24a	307.95	39.56
MACS_peak_12137	chr11	51814041	51817700	3659	NM_199299	Jade2	568.47	39.5
MACS_peak_12139	chr11	51821078	51821196	118	NM_199299	Jade2	58.91	31.09
MACS_peak_12140	chr11	51824942	51825407	465	NM_199299	Jade2	199.09	37.17
MACS_peak_12150	chr11	52098680	52099150	470	ENSMUST00000020608	Ppp2ca	525.42	37.04
MACS_peak_12160	chr11	52403045	52404081	1036	uc007ivn.1	9530068E07Rik	484.43	36.37
MACS_peak_12174	chr11	53264834	53265141	307	uc007ivr.1	Hspa4	97.49	10.48
MACS_peak_12175	chr11	53265923	53266049	126	NM_008300	Hspa4	2105.06	20.51
MACS_peak_12177	chr11	53268489	53268585	96	NM_008300	Hspa4	757.52	24.31
MACS_peak_12178	chr11	53269687	53269869	182	NM_008300	Hspa4	270.74	21.31
MACS_peak_12179	chr11	53324678	53324741	63	ENSMUST00000018383	Zcchc10	313.17	61.11
MACS_peak_12180	chr11	53327268	53327427	159	NM_026479	Zcchc10	64.12	36.45
MACS_peak_12181	chr11	53330686	53330731	45	NM_026479	Zcchc10	155.96	44.29
MACS_peak_12183	chr11	53350766	53351129	363	NM_033565	Aff4	2343.16	186.64
MACS_peak_12185	chr11	53368629	53368786	157	uc007ivv.1	Aff4	1560.55	80.66
MACS_peak_12186	chr11	53372277	53373353	1076	uc007ivv.1	Aff4	3100	36.8
MACS_peak_12188	chr11	53399588	53400506	918	NM_033565	Aff4	87.09	9.9
MACS_peak_12189	chr11	53402477	53402566	89	NM_033565	Aff4	419.99	19.64
MACS_peak_12191	chr11	53428556	53429150	594	ENSMUST00000061326	Uqcrq	408.42	37.27
MACS_peak_12192	chr11	53430128	53430434	306	ENSMUST00000109019	Uqcrq	165.95	19.15
MACS_peak_12193	chr11	53537724	53537915	191	NM_033144	Sept8	56.36	20.24
MACS_peak_12195	chr11	53583814	53584012	198	NM_008443	Kif3a	196.61	28.21
MACS_peak_12196	chr11	53586834	53586930	96	NM_008443	Kif3a	363.21	39.12
MACS_peak_12197	chr11	53593918	53594099	181	NM_008443	Kif3a	1022.48	42.15
MACS_peak_12199	chr11	53649518	53650655	1137	NM_009012	Rad50	94.1	20.02
MACS_peak_12202	chr11	53668021	53668445	424	uc007iws.1	Rad50	193.13	21.32
MACS_peak_12203	chr11	53669629	53669757	128	NM_009012	Rad50	561.54	77.1
MACS_peak_12205	chr11	53674697	53674811	114	NM_009012	Rad50	1024.71	81.38
MACS_peak_12206	chr11	53675901	53676012	111	NM_009012	Rad50	216.26	42.88
MACS_peak_12208	chr11	53683201	53683439	238	NM_009012	Rad50	416.48	50
MACS_peak_12209	chr11	53684125	53684301	176	NM_009012	Rad50	126.56	21.15
MACS_peak_12210	chr11	53686149	53686307	158	NM_009012	Rad50	126.56	15.78
MACS_peak_12211	chr11	53688094	53688277	183	NM_009012	Rad50	81.85	13.82
MACS_peak_12213	chr11	53694900	53695066	166	NM_009012	Rad50	314.26	19.21
MACS_peak_12228	chr11	54361059	54361844	785	ENSMUST00000093106	Acsl6	101.5	33.24
MACS_peak_12230	chr11	54502258	54503675	1417	NM_173753	Fnip1	1490.73	16.42
MACS_peak_12243	chr11	54787559	54787703	144	NM_178626	Cdc42se2	182.47	24.78
MACS_peak_12247	chr11	54869847	54870307	460	ENSMUST00000117710	Hint1	3100	40.05
MACS_peak_12251	chr11	54910784	54911571	787	ENSMUST00000108889	Tnip1	417.68	39.53
MACS_peak_12253	chr11	54916795	54916987	192	NM_021327	Tnip1	151.37	21.28
MACS_peak_12254	chr11	54918605	54918737	132	NM_021327	Tnip1	50.76	12.1
MACS_peak_12269	chr11	55232397	55234273	1876	NM_153139	Slc36a1	87.81	32.92
MACS_peak_12274	chr11	55446640	55446784	144	ENSMUST00000108857	Atox1	169.96	42.33
MACS_peak_12277	chr11	55469684	55469801	117	ENSMUST00000018727	G3bp1	84.7	32.4
MACS_peak_12316	chr11	57482989	57484140	1151	NM_026342	Fam114a2	365.59	26.51
MACS_peak_12330	chr11	57801636	57802289	653	NM_001081168	Sap30l	305.92	52.89
MACS_peak_12331	chr11	57806043	57806166	123	NM_001081168	Sap30l	50.86	13.98
MACS_peak_12336	chr11	58009063	58009547	484	NM_028451	Larp1	449.7	42.66
MACS_peak_12337	chr11	58040689	58040755	66	NM_028451	Larp1	629.74	28.02
MACS_peak_12340	chr11	58058558	58062034	3476	ENSMUST00000178636	Larp1	578.37	31.46
MACS_peak_12345	chr11	58124931	58125418	487	NM_172558	Gemin5	106.55	26.4
MACS_peak_12354	chr11	58219463	58222608	3145	NM_019440	Irgm2	181.18	37.69
MACS_peak_12359	chr11	58315113	58317534	2421	NM_178761	Zfp672	386.48	42.63
MACS_peak_12360	chr11	58329261	58330339	1078	ENSMUST00000065533	Gm9900	57.85	25.68
MACS_peak_12379	chr11	58889062	58891546	2484	NM_011758	Zfp39	162.81	19.35
MACS_peak_12390	chr11	58988724	58991457	2733	uc007jcz.1	Trim11	84.26	20.61
MACS_peak_12392	chr11	59157407	59158659	1252	NM_173785	Iba57	155.04	23.93
MACS_peak_12393	chr11	59176946	59177554	608	NM_080454	Gjc2	306.21	53.61
MACS_peak_12399	chr11	59205648	59206135	487	NM_026035	Mrpl55	64.32	25.09
MACS_peak_12403	chr11	59330892	59332854	1962	NM_139298	Wnt9a	147.2	30.16
MACS_peak_12412	chr11	59428340	59428813	473	NM_144521	Snap47	50.93	15.11
MACS_peak_12413	chr11	59437977	59438516	539	uc007jdt.1	Snap47	208.66	15.76
MACS_peak_12417	chr11	59455306	59456492	1186	NM_178659	Jmjd4	143.13	31.36
MACS_peak_12420	chr11	59485519	59487817	2298	ENSMUST00000013262	Zkscan17	495.32	29.83
MACS_peak_12427	chr11	59735829	59736064	235	NM_012027	Mprip	537.65	22.7
MACS_peak_12428	chr11	59754992	59755109	117	NM_012027	Mprip	145.89	14.15
MACS_peak_12429	chr11	59757523	59761327	3804	uc007jem.2	Mprip	3100	40.61
MACS_peak_12430	chr11	59764379	59764527	148	NM_012027	Mprip	381.33	23.56
MACS_peak_12437	chr11	60105012	60105394	382	NM_009021	Rai1	73.29	26.08
MACS_peak_12442	chr11	60185095	60191080	5985	uc007jfl.1	Rai1	3100	29.91
MACS_peak_12443	chr11	60239010	60239176	166	uc007jfp.1	Tom1l2	155.02	34.66
MACS_peak_12444	chr11	60280198	60280283	85	NM_153080	Tom1l2	538.93	33.32
MACS_peak_12447	chr11	60352756	60352905	149	NM_153080	Tom1l2	723.12	84.51
MACS_peak_12453	chr11	60438442	60438573	131	NM_025757	Gid4	59.49	18.16
MACS_peak_12457	chr11	60537682	60539195	1513	NM_172943	Alkbh5	187.51	33.26
MACS_peak_12495	chr11	60730915	60732951	2036	NM_001009927	Mief2	1464.35	111.18
MACS_peak_12497	chr11	60740057	60740701	644	ENSMUST00000002891	Top3a	83.38	18.44
MACS_peak_12499	chr11	60777524	60781013	3489	NM_175491	Smcr8	1054.29	16.12
MACS_peak_12501	chr11	60857717	60858557	840	ENSMUST00000108718	Dhrs7b	67.49	23.22
MACS_peak_12502	chr11	60864451	60865348	897	NM_173453	Tmem11	1150.09	28.24
MACS_peak_12503	chr11	60878712	60879272	560	ENSMUST00000062677	Tmem11	129.05	40.03
MACS_peak_12516	chr11	61489418	61491686	2268	uc007jht.1	Mapk7	248.67	25.92
MACS_peak_12520	chr11	61546149	61546911	762	NM_010148	Epn2	284.51	22.1
MACS_peak_12523	chr11	61579566	61579687	121	NM_010148	Epn2	262.65	64.33
MACS_peak_12527	chr11	61776522	61777839	1317	NM_013881	Ulk2	336.42	37.88
MACS_peak_12528	chr11	61779673	61779809	136	NM_013881	Ulk2	130.86	32.15
MACS_peak_12550	chr11	62077023	62077236	213	NM_001029936	Specc1	151.38	32.5
MACS_peak_12553	chr11	62117699	62119451	1752	uc007jim.1	Specc1	3100	17.2
MACS_peak_12554	chr11	62128199	62128407	208	NM_001029936	Specc1	1203.83	41.15
MACS_peak_12555	chr11	62132275	62132481	206	ENSMUST00000049836	Specc1	623.61	25.66
MACS_peak_12566	chr11	62373075	62373622	547	NM_001252313	Ncor1	766.7	40.87
MACS_peak_12568	chr11	62383160	62383375	215	NM_011308	Ncor1	143.04	24.49
MACS_peak_12569	chr11	62384717	62384845	128	ENSMUST00000127471	Ncor1	1048.61	63
MACS_peak_12570	chr11	62389690	62389792	102	NM_011308	Ncor1	171.5	29.41
MACS_peak_12571	chr11	62390978	62391033	55	NM_011308	Ncor1	504.74	55.83
MACS_peak_12589	chr11	62664669	62666359	1690	NM_175002	Mmgt2	92.75	14.08
MACS_peak_12591	chr11	62713247	62715376	2129	NM_133208	Zfp287	66.51	18.26
MACS_peak_12619	chr11	63888434	63889745	1311	NM_018805	Hs3st3b1	210.6	26
MACS_peak_12624	chr11	63963353	63964528	1175	NM_178379	Cox10	119.57	28.86
MACS_peak_12625	chr11	64073536	64073670	134	NM_178379	Cox10	156.42	49.67
MACS_peak_12660	chr11	65828041	65829239	1198	NM_026107	Zkscan6	103.02	20.6
MACS_peak_12680	chr11	67034108	67035312	1204	NM_177392	Tmem220	56.13	16.09
MACS_peak_12694	chr11	67986324	67986391	67	uc007jni.1	Stx8	55.03	22.5
MACS_peak_12712	chr11	68212058	68213334	1276	NM_008744	Ntn1	235.54	34.94
MACS_peak_12713	chr11	68226535	68226610	75	NM_008744	Ntn1	68.83	15.66
MACS_peak_12724	chr11	68385102	68386184	1082	NM_008744	Ntn1	410.42	27.7
MACS_peak_12734	chr11	68787337	68787544	207	NM_175260	Myh10	67.88	30.02
MACS_peak_12735	chr11	68790104	68790242	138	NM_175260	Myh10	62.69	16.08
MACS_peak_12751	chr11	68904364	68904534	170	NM_009080	Rpl26	3100	84.02
MACS_peak_12755	chr11	68987175	68988273	1098	NM_001159519	Pfas	51.1	12.5
MACS_peak_12760	chr11	69058644	69060483	1839	ENSMUST00000101007	9330160F10Rik	431.88	39.31
MACS_peak_12762	chr11	69109080	69109842	762	NM_011065	Per1	68.97	27.88
MACS_peak_12771	chr11	69363972	69364143	171	NM_146019	Chd3	1910.62	110.17
MACS_peak_12772	chr11	69369135	69369426	291	NM_146019	Chd3	691.39	112.93
MACS_peak_12774	chr11	69404005	69406173	2168	NM_001017426	Kdm6b	2039.8	47.56
MACS_peak_12783	chr11	69622859	69623458	599	uc007jqr.1	Sat2	52.56	31.45
MACS_peak_12787	chr11	69680142	69680850	708	NM_030702	Senp3	730.35	32.93
MACS_peak_12790	chr11	69733996	69735566	1570	ENSMUST00000058470	Polr2a	892.23	23.2
MACS_peak_12792	chr11	69777471	69780249	2778	NM_029348	Zbtb4	1152.69	61.45
MACS_peak_12795	chr11	69823121	69824796	1675	ENSMUST00000056484	Nlgn2	118.39	31.96
MACS_peak_12796	chr11	69824811	69826079	1268	NM_198862	Nlgn2	401.77	38.21
MACS_peak_12797	chr11	69837047	69837784	737	uc007jrx.1	Nlgn2	201.44	40.54
MACS_peak_12800	chr11	69878263	69880979	2716	NM_153143	Kctd11	182.09	22.79
MACS_peak_12805	chr11	69998300	69999132	832	NM_030064	Phf23	1957.02	83.92
MACS_peak_12813	chr11	70216788	70217921	1133	ENSMUST00000060010	Slc16a13	431.72	35.57
MACS_peak_12824	chr11	70393761	70395192	1431	NM_029231	Pelp1	1212.03	45.2
MACS_peak_12829	chr11	70453101	70453727	626	ENSMUST00000019067	Med11	494.59	87.56
MACS_peak_12832	chr11	70557338	70558110	772	NM_008876	Pld2	95.27	28.54
MACS_peak_12836	chr11	70604994	70605205	211	NM_016713	Mink1	120.92	19.31
MACS_peak_12840	chr11	70660659	70660882	223	NM_007933	Eno3	90.82	26.32
MACS_peak_12841	chr11	70663768	70664220	452	NM_172561	Spag7	435.24	31.9
MACS_peak_12842	chr11	70669462	70670262	800	NM_178116	Camta2	811.57	141.94
MACS_peak_12847	chr11	70724821	70725008	187	NM_153103	Kif1c	153.33	17.11
MACS_peak_12848	chr11	70725887	70726502	615	NM_153103	Kif1c	1385.51	26.45
MACS_peak_12849	chr11	70728201	70730822	2621	NM_153103	Kif1c	54.03	23.94
MACS_peak_12852	chr11	70771208	70772928	1720	NM_177565	Zfp3	238.84	27.16
MACS_peak_12854	chr11	70844760	70845008	248	NM_019400	Rabep1	53.65	22.93
MACS_peak_12857	chr11	70874745	70874874	129	NM_019400	Rabep1	57.75	16.16
MACS_peak_12858	chr11	70884764	70884968	204	NM_019400	Rabep1	227.66	21.47
MACS_peak_12859	chr11	70887010	70887171	161	NM_019400	Rabep1	897.58	43.08
MACS_peak_12860	chr11	70893568	70894100	532	ENSMUST00000179114	Rabep1	144.38	23.45
MACS_peak_12861	chr11	70900471	70900607	136	NM_019400	Rabep1	581.38	33.64
MACS_peak_12862	chr11	70904604	70904783	179	NM_019400	Rabep1	1117.87	58.47
MACS_peak_12865	chr11	70917314	70917782	468	NM_019400	Rabep1	3125.23	55.17
MACS_peak_12871	chr11	70986294	70987427	1133	NM_178367	Dhx33	102.11	16.43
MACS_peak_12873	chr11	71009114	71010426	1312	NM_033562	Derl2	113.3	18.66
MACS_peak_12874	chr11	71019610	71020189	579	NM_025993	Mis12	265.26	38.17
MACS_peak_12875	chr11	71025109	71027371	2262	ENSMUST00000048807	Mis12	138.28	23.65
MACS_peak_12913	chr11	72301628	72301709	81	NM_001037713	Xaf1	123.23	34.16
MACS_peak_12914	chr11	72303326	72303462	136	NM_001037713	Xaf1	61.39	22.66
MACS_peak_12916	chr11	72308044	72308768	724	uc007jyr.2	Xaf1	140.49	25.66
MACS_peak_12923	chr11	72690001	72690034	33	NM_009671	Ankfy1	170.56	31.94
MACS_peak_12938	chr11	73040239	73041755	1516	NM_018883	Camkk1	87.5	23.12
MACS_peak_12947	chr11	73135826	73137977	2151	NM_010353	Gsg2	189.75	45.74
MACS_peak_12990	chr11	74669414	74670354	940	NM_001081158	Cluh	78.86	20.5
MACS_peak_13000	chr11	74896824	74897080	256	NM_197943	Sgsm2	61.71	15.05
MACS_peak_13006	chr11	74928992	74930748	1756	NM_001002764	Smg6	226.82	28.06
MACS_peak_13019	chr11	75165962	75166742	780	NM_010430	Hic1	98.75	20.37
MACS_peak_13031	chr11	75390071	75391227	1156	NM_001102611	Smyd4	50.1	23.9
MACS_peak_13032	chr11	75404765	75405698	933	NM_001102611	Smyd4	61.3	21.27
MACS_peak_13034	chr11	75440942	75442089	1147	NM_138950	Wdr81	275.06	32.06
MACS_peak_13035	chr11	75445403	75446093	690	NM_138950	Wdr81	438.1	50.93
MACS_peak_13036	chr11	75450793	75454717	3924	NM_138950	Wdr81	3100	92.32
MACS_peak_13039	chr11	75572314	75573670	1356	NM_173388	Slc43a2	90.44	27.12
MACS_peak_13042	chr11	75588096	75588352	256	ENSMUST00000143219	Pitpna	266.71	42.32
MACS_peak_13043	chr11	75592188	75592219	31	NM_008850	Pitpna	64.33	22.87
MACS_peak_13046	chr11	75603388	75603480	92	NM_008850	Pitpna	60.11	11.38
MACS_peak_13049	chr11	75679258	75679664	406	NM_133656	Crk	891.91	45
MACS_peak_13050	chr11	75692196	75692860	664	uc007keq.2	Crk	818.57	37.45
MACS_peak_13051	chr11	75732868	75733091	223	ENSMUST00000067664	Ywhae	1808.22	45.34
MACS_peak_13058	chr11	76021224	76022240	1016	NM_029658	Fam101b	74.65	21.35
MACS_peak_13065	chr11	76210570	76213923	3353	NM_177367	Gemin4	641.82	41.13
MACS_peak_13066	chr11	76249894	76250622	728	NM_183263	Rnmtl1	125.87	16.56
MACS_peak_13067	chr11	76257197	76258747	1550	ENSMUST00000021204	Nxn	135.32	17.7
MACS_peak_13068	chr11	76261541	76261666	125	NM_008750	Nxn	101.52	16.76
MACS_peak_13076	chr11	76418097	76419193	1096	NM_198018	Abr	64.14	27.3
MACS_peak_13123	chr11	77449387	77450222	835	NM_177710	Ssh2	841.22	34.86
MACS_peak_13124	chr11	77453389	77458445	5056	NM_177710	Ssh2	3100	55.24
MACS_peak_13127	chr11	77541624	77541837	213	NM_144825	Taok1	68.55	18.89
MACS_peak_13129	chr11	77686138	77686507	369	NM_001024205	Nufip2	3100	174.84
MACS_peak_13130	chr11	77691541	77693254	1713	NM_001024205	Nufip2	2368.47	18.66
MACS_peak_13133	chr11	77763245	77763379	134	ENSMUST00000108375	Myo18a	1136.8	106.85
MACS_peak_13134	chr11	77777234	77778905	1671	uc007khf.1	Myo18a	3100	85.95
MACS_peak_13135	chr11	77786664	77787747	1083	ENSMUST00000092883	Gm10277	229.39	43.6
MACS_peak_13137	chr11	77818101	77818278	177	NM_011586	Myo18a	555.49	42.45
MACS_peak_13139	chr11	77845607	77845808	201	NM_011586	Myo18a	1039.32	33.03
MACS_peak_13146	chr11	77982753	77983377	624	ENSMUST00000108360	Phf12	369.55	50.24
MACS_peak_13149	chr11	78009400	78009923	523	uc007khr.2	Phf12	574.83	32.15
MACS_peak_13150	chr11	78013170	78013291	121	NM_174852	Phf12	559.51	52.27
MACS_peak_13151	chr11	78023026	78023819	793	NM_174852	Phf12	87.63	24.5
MACS_peak_13152	chr11	78029316	78030539	1223	ENSMUST00000049167	Phf12	134.83	24.35
MACS_peak_13154	chr11	78036861	78037866	1005	ENSMUST00000021187	Dhrs13	232.62	29.12
MACS_peak_13163	chr11	78153696	78157339	3643	NM_145430	Fam222b	361.88	24.93
MACS_peak_13164	chr11	78159261	78160948	1687	uc007kig.2	Traf4	319.2	30.29
MACS_peak_13169	chr11	78216204	78216345	141	NM_009297	Supt6	78.01	18.47
MACS_peak_13170	chr11	78230927	78231201	274	NM_009297	Supt6	2895.6	38.01
MACS_peak_13172	chr11	78245547	78245987	440	ENSMUST00000002121	Supt6	91.63	18.42
MACS_peak_13173	chr11	78254850	78255496	646	NM_009143	Sdf2	68.21	13.97
MACS_peak_13189	chr11	78750505	78751729	1224	NM_197989	Fam58b	824.7	39.69
MACS_peak_13198	chr11	78962973	78963541	568	ENSMUST00000108268	Lgals9	339.03	24.27
MACS_peak_13201	chr11	79044839	79045268	429	NM_013571	Ksr1	342.1	66.18
MACS_peak_13210	chr11	79146054	79146407	353	ENSMUST00000018478	Ksr1	123.44	28.23
MACS_peak_13224	chr11	79526560	79528249	1689	NM_001033711	Evi2a	132.95	25.82
MACS_peak_13232	chr11	79934552	79936109	1557	NM_144826	Utp6	134.3	12.19
MACS_peak_13235	chr11	80080783	80080991	208	NM_018776	Crlf3	576.11	59.87
MACS_peak_13236	chr11	80094154	80096022	1868	NM_001029856	Atad5	424.85	25.21
MACS_peak_13239	chr11	80132464	80133306	842	NM_001029856	Atad5	104.28	25.09
MACS_peak_13240	chr11	80136764	80137279	515	NM_183275	Tefm	56.79	19.29
MACS_peak_13243	chr11	80198560	80199330	770	NM_028019	Rnf135	69	25.31
MACS_peak_13297	chr11	82035570	82035737	167	ENSMUST00000000193	Ccl2	52.51	19.55
MACS_peak_13312	chr11	82764344	82766103	1759	NM_025884	Zfp830	2458.7	43.9
MACS_peak_13314	chr11	82783345	82783899	554	NM_010716	Lig3	1889.62	95.98
MACS_peak_13317	chr11	82979628	82981986	2358	ENSMUST00000038211	Slfn9	2080.09	35.19
MACS_peak_13318	chr11	82987238	82988308	1070	NM_172796	Slfn9	62.33	21.85
MACS_peak_13319	chr11	82991587	82991830	243	NM_172796	Slfn9	63.22	25.16
MACS_peak_13320	chr11	83002157	83003889	1732	NM_181545	Slfn8	111.51	20.67
MACS_peak_13324	chr11	83016652	83017722	1070	NM_181545	Slfn8	80.19	18.87
MACS_peak_13325	chr11	83020576	83020810	234	NM_181545	Slfn8	140.38	18.63
MACS_peak_13340	chr11	83302482	83302837	355	ENSMUST00000018875	Ap2b1	138.12	28.98
MACS_peak_13341	chr11	83308214	83308274	60	NM_027915	Ap2b1	53.11	24.55
MACS_peak_13342	chr11	83316419	83316525	106	NM_027915	Ap2b1	103.34	18.63
MACS_peak_13345	chr11	83440767	83442945	2178	ENSMUST00000103209	Mmp28	783.18	40.34
MACS_peak_13347	chr11	83504641	83505104	463	NM_027427	Taf15	3100	94.55
MACS_peak_13357	chr11	83765852	83766160	308	NM_145432	Heatr6	422.09	38.25
MACS_peak_13364	chr11	83961749	83963088	1339	ENSMUST00000049257	Ddx52	64.91	19.91
MACS_peak_13371	chr11	84008617	84009550	933	NM_194341	Synrg	125.9	14.66
MACS_peak_13374	chr11	84048040	84049310	1270	ENSMUST00000018792	Dusp14	318.46	23.97
MACS_peak_13385	chr11	84238825	84238848	23	NM_133360	Acaca	87.43	17.71
MACS_peak_13391	chr11	84399559	84401651	2092	NM_133360	Acaca	1357.97	57.58
MACS_peak_13395	chr11	84512140	84512329	189	NM_019816	Aatf	103.88	15.75
MACS_peak_13404	chr11	84836364	84836513	149	NM_153144	Ggnbp2	625.66	51.38
MACS_peak_13412	chr11	84988333	84988758	425	NM_001029934	Usp32	314.81	35.31
MACS_peak_13438	chr11	85825201	85826058	857	NM_138681	Bcas3	50.79	18.52
MACS_peak_13439	chr11	86061010	86062045	1035	NM_178309	Brip1	96.17	28.18
MACS_peak_13449	chr11	86298279	86299196	917	NM_001080931	Med13	330.28	20.32
MACS_peak_13450	chr11	86319347	86320031	684	NM_001080931	Med13	524.67	15.83
MACS_peak_13451	chr11	86328446	86328609	163	NM_001080931	Med13	159.53	19.13
MACS_peak_13459	chr11	86544565	86544807	242	NM_028259	Rps6kb1	64.66	30.79
MACS_peak_13467	chr11	86683982	86684123	141	NM_175004	Ptrh2	78.22	25.85
MACS_peak_13468	chr11	86689558	86690845	1287	NM_175004	Ptrh2	70.58	17.61
MACS_peak_13469	chr11	86768845	86770261	1416	ENSMUST00000018569	Dhx40	97.7	29.49
MACS_peak_13470	chr11	86771029	86771258	229	NM_026191	Dhx40	1319.3	74.61
MACS_peak_13480	chr11	87080165	87081038	873	NM_024262	Smg8	401.25	38.73
MACS_peak_13481	chr11	87084994	87086777	1783	NM_024262	Smg8	52.93	15.74
MACS_peak_13485	chr11	87121933	87122558	625	NM_025377	Ska2	102.55	21.3
MACS_peak_13506	chr11	87610932	87612316	1384	NM_133215	Mtmr4	636.69	23.23
MACS_peak_13509	chr11	87983871	87984012	141	ENSMUST00000178105	Dynll2	442	28.46
MACS_peak_13510	chr11	87987242	87987533	291	NM_026556	Dynll2	1013.37	61.51
MACS_peak_13528	chr11	88192596	88194118	1522	NM_198013	Cuedc1	2346.38	63.12
MACS_peak_13548	chr11	88844258	88845865	1607	NM_009648	Akap1	2778.77	58.44
MACS_peak_13550	chr11	88924019	88924724	705	NM_029023	Scpep1	1708.55	26.11
MACS_peak_13554	chr11	88981068	88982167	1099	NM_016706	Coil	700.72	90
MACS_peak_13633	chr11	93883666	93883782	116	NM_001013375	Utp18	91.14	32.44
MACS_peak_13636	chr11	93949813	93950046	233	NM_008705	Nme2	293.44	10.73
MACS_peak_13637	chr11	93996090	93996573	483	NM_027569	Spag9	164.82	29.87
MACS_peak_13641	chr11	94071150	94071884	734	uc007kxw.1	Spag9	204.52	21.14
MACS_peak_13644	chr11	94082759	94082912	153	NM_027569	Spag9	540.96	47.42
MACS_peak_13652	chr11	94213485	94215495	2010	ENSMUST00000041589	Tob1	201.25	22.39
MACS_peak_13653	chr11	94292547	94293278	731	ENSMUST00000107820	Luc7l3	55.19	17.97
MACS_peak_13654	chr11	94295919	94296080	161	NM_026313	Luc7l3	1865.63	44.44
MACS_peak_13655	chr11	94296883	94297167	284	NM_026313	Luc7l3	3100	63.22
MACS_peak_13661	chr11	94328000	94328387	387	NM_027799	Ankrd40	1468.78	72.25
MACS_peak_13665	chr11	94408578	94409865	1287	NM_009783	Cacna1g	107.39	20.01
MACS_peak_13669	chr11	94496025	94496681	656	NM_027984	Epn3	99.39	30.02
MACS_peak_13674	chr11	94638530	94638603	73	NM_133807	Lrrc59	114.31	31.37
MACS_peak_13675	chr11	94641219	94641393	174	NM_133807	Lrrc59	166.9	24.54
MACS_peak_13679	chr11	94663846	94664909	1063	NM_145828	Xylt2	522.96	27.28
MACS_peak_13681	chr11	94677272	94677495	223	ENSMUST00000116349	Xylt2	59.38	23.23
MACS_peak_13689	chr11	94991034	94992918	1884	ENSMUST00000038696	Ppp1r9b	3100	180
MACS_peak_13692	chr11	95000206	95000311	105	NM_172261	Ppp1r9b	230.7	32
MACS_peak_13693	chr11	95001841	95001994	153	NM_172261	Ppp1r9b	1798.81	45.04
MACS_peak_13694	chr11	95005304	95006899	1595	ENSMUST00000038696	Ppp1r9b	67.12	16.46
MACS_peak_13696	chr11	95044473	95045763	1290	ENSMUST00000001548	Itga3	1514.26	25.74
MACS_peak_13708	chr11	95306048	95306196	148	NM_177619	Kat7	72.66	18.37
MACS_peak_13709	chr11	95310034	95310246	212	NM_177619	Kat7	101.82	33.54
MACS_peak_13712	chr11	95391487	95391776	289	ENSMUST00000021243	Slc35b1	874.34	30.84
MACS_peak_13717	chr11	95491696	95493403	1707	NM_025287	Spop	354.32	23.45
MACS_peak_13729	chr11	95748999	95750147	1148	uc007laq.1	Zfp652	1839.08	35.38
MACS_peak_13731	chr11	95763538	95764751	1213	ENSMUST00000107717	Zfp652	913.36	34.85
MACS_peak_13735	chr11	95830177	95832876	2699	NM_025659	Abi3	379.05	34.38
MACS_peak_13739	chr11	95868349	95868490	141	NM_008081	B4galnt2	147.6	46.79
MACS_peak_13748	chr11	96195972	96196644	672	ENSMUST00000062709	Hoxb13	89.86	26.09
MACS_peak_13751	chr11	96271329	96272058	729	NM_008270	Hoxb9	256.94	25.84
MACS_peak_13753	chr11	96284162	96285276	1114	NM_010461	Hoxb8	217.74	39.99
MACS_peak_13765	chr11	96789126	96789353	227	ENSMUST00000018810	Cbx1	373.69	48.22
MACS_peak_13767	chr11	96817413	96820516	3103	NM_008686	Nfe2l1	3100	56.04
MACS_peak_13768	chr11	96827197	96828223	1026	NM_008686	Nfe2l1	3100	34.35
MACS_peak_13769	chr11	96829818	96829968	150	NM_008686	Nfe2l1	3100	90.48
MACS_peak_13771	chr11	96943758	96944019	261	NM_134021	Pnpo	57.39	26.37
MACS_peak_13772	chr11	96961037	96962009	972	NM_030220	Sp2	302.92	31.96
MACS_peak_13786	chr11	97328481	97329808	1327	NM_025927	Mrpl45	189.04	25.26
MACS_peak_13787	chr11	97362550	97363423	873	NM_138657	Socs7	127.24	27.83
MACS_peak_13808	chr11	97716090	97718939	2849	NM_054051	Pip4k2b	1299.28	46.95
MACS_peak_13810	chr11	97746552	97747469	917	NM_026186	Cwc25	1062.26	55.04
MACS_peak_13812	chr11	97752569	97752763	194	NM_026186	Cwc25	66.45	22.34
MACS_peak_13813	chr11	97753904	97754032	128	NM_026186	Cwc25	73.34	28.86
MACS_peak_13822	chr11	97824841	97824949	108	NM_010688	Lasp1	82.66	16.09
MACS_peak_13828	chr11	97993835	97994301	466	uc011ydy.1	Arl5c	54.88	30.02
MACS_peak_13829	chr11	98002776	98003362	586	NM_145121	Cacnb1	354.37	31.87
MACS_peak_13830	chr11	98004746	98005314	568	ENSMUST00000107561	Cacnb1	101.51	23.36
MACS_peak_13831	chr11	98030270	98030493	223	NM_009078	Rpl19	3100	19.7
MACS_peak_13833	chr11	98152154	98158469	6315	ENSMUST00000107545	Med1	547.54	39.56
MACS_peak_13835	chr11	98203058	98204410	1352	ENSMUST00000107539	Cdk12	1538.77	64.75
MACS_peak_13836	chr11	98210360	98211236	876	NM_026952	Cdk12	83.32	17.54
MACS_peak_13842	chr11	98436312	98437245	933	NM_001003817	Erbb2	124.92	13.56
MACS_peak_13850	chr11	98682553	98682937	384	NM_009439	Psmd3	111.23	22.09
MACS_peak_13852	chr11	98741810	98742006	196	ENSMUST00000064187	Thra	93.22	37.17
MACS_peak_13858	chr11	98795515	98796604	1089	ENSMUST00000037915	Msl1	3100	120
MACS_peak_13859	chr11	98799999	98801052	1053	ENSMUST00000107485	Msl1	164.33	17.69
MACS_peak_13860	chr11	98809675	98810091	416	ENSMUST00000017384	Casc3	141.99	24.37
MACS_peak_13861	chr11	98822719	98823399	680	NM_138660	Casc3	54.51	14.59
MACS_peak_13863	chr11	98863597	98863902	305	NM_197940	Wipf2	50.83	22.51
MACS_peak_13870	chr11	98937695	98937879	184	NM_009024	Rara	159.16	42.17
MACS_peak_13871	chr11	98950244	98950795	551	NM_009024	Rara	463.62	35.12
MACS_peak_13875	chr11	98971581	98971786	205	NM_009024	Rara	52.47	21.35
MACS_peak_13876	chr11	98972511	98972670	159	NM_009024	Rara	183.59	24.93
MACS_peak_13877	chr11	98973419	98974942	1523	NM_009024	Rara	287.27	22.85
MACS_peak_13879	chr11	98997828	98997919	91	NM_011623	Top2a	175.72	32.97
MACS_peak_13880	chr11	98999161	98999347	186	NM_011623	Top2a	612.33	65
MACS_peak_13885	chr11	99209046	99210277	1231	ENSMUST00000103133	Smarce1	396.1	37.96
MACS_peak_13887	chr11	99215113	99215286	173	NM_020618	Smarce1	391.29	39.24
MACS_peak_13910	chr11	100429351	100429949	598	NM_001102650	Nt5c3b	99.77	27.78
MACS_peak_13912	chr11	100462611	100464445	1834	NM_172565	Klhl11	2967.32	65.36
MACS_peak_13926	chr11	100766031	100766931	900	ENSMUST00000017891	Ghdc	498.61	39.71
MACS_peak_13935	chr11	100956732	100959325	2593	ENSMUST00000060792	Ptrf	725.78	22.63
MACS_peak_13936	chr11	100969989	100970887	898	ENSMUST00000060792	Ptrf	122.74	12.99
MACS_peak_13937	chr11	101076240	101077672	1432	ENSMUST00000001802	Naglu	501.02	23.54
MACS_peak_13940	chr11	101162678	101163064	386	ENSMUST00000043397	Plekhh3	96.45	24.84
MACS_peak_13941	chr11	101170724	101171351	627	ENSMUST00000043397	Plekhh3	246.84	54.32
MACS_peak_13946	chr11	101277967	101278452	485	ENSMUST00000017332	Coa3	108.26	24.87
MACS_peak_13955	chr11	101433451	101435673	2222	ENSMUST00000040561	Rundc1	184.71	17.75
MACS_peak_13959	chr11	101523324	101526639	3315	NM_009764	Brca1	647.64	30.88
MACS_peak_13965	chr11	101666547	101667724	1177	NM_025404	Arl4d	65.68	15.65
MACS_peak_13969	chr11	101738129	101738561	432	NM_144831	Dhx8	1770.09	72.87
MACS_peak_13970	chr11	101740662	101740866	204	NM_144831	Dhx8	329.6	26.83
MACS_peak_13976	chr11	101971142	101974939	3797	ENSMUST00000003612	Dusp3	446.55	43.29
MACS_peak_13983	chr11	102290407	102291803	1396	NM_001098836	Atxn7l3	148.79	34.21
[truncated: 6,555 more rows]

## Sheet: HR-A
Table S3.4 The detailed information of m6A peaks in A sample of H/R group
[truncated: 18,707 more rows]

[truncated: 2 more sheets: HR-B, HR-C]
