# Supplementary material for: The m6A methylation and expression profiles of mouse neural stem cells after hypoxia/reoxygenation
Source: Stem Cell Res Ther. 2024 Feb 16;15:43. doi: 10.1186/s13287-024-03658-8 (PMC10870567; doi:10.1186/s13287-024-03658-8)
Supplement: Supplementary file 4 — Additional file 4: Table S4. The detailed information of significantly changed m6A peaks. [file 13287_2024_3658_MOESM4_ESM.xlsx]

## Sheet: up_HR_vs_control
Table S4.1 The detailed information of significantly up-regulated m6A peaks
PeakID	txStart	txEnd	Peak_length	Regulation	Foldchange	P-value	chrom	Transcript_id	GeneName
diffreps_peak_180990	23533910	23534378	468	up	8.88936	1.64046e-09	chr13	NM_175661	Hist1h2af
diffreps_peak_269686	85862067	85862660	593	up	7.80645	1.48106e-09	chr15	NM_013882	Gtse1
diffreps_peak_265455	76477128	76477269	141	up	2.14363	1.28465e-09	chr15	NM_013481	Bop1
diffreps_peak_291073	37048538	37048782	244	up	4.71883	6.2781e-11	chr16	NM_029977	Polq
diffreps_peak_142889	109454862	109455120	258	up	5.91363	2.35519e-07	chr11	NM_134038	Slc16a6
diffreps_peak_320184	26069041	26069409	368	up	3.53465	5.84084e-07	chr17	ENSMUST00000120691	Rab11fip3
diffreps_peak_288986	32277458	32278160	702	up	2.50862	2.24845e-07	chr16	ENSMUST00000155649	Rnf168
diffreps_peak_355025	37806409	37807200	791	up	2.6214	1.06473e-06	chr18	NM_033581	Pcdhgc3
diffreps_peak_656483	45022803	45024980	2177	up	3.11656	1.14684e-07	chr8	NM_001081286	Fat1
diffreps_peak_97320	110778921	110779302	381	up	4.21356	8.3795e-09	chr10	NM_178609	E2f7
diffreps_peak_639354	127878581	127879580	999	up	2.07438	2.33824e-07	chr7	NM_172749	Zfp646
diffreps_peak_672589	95327061	95329812	2751	up	2.34421	2.11319e-06	chr8	NM_024467	Zfp319
diffreps_peak_557092	136309746	136309848	102	up	2.51776	1.4915e-06	chr5	NM_009986	Cux1
diffreps_peak_131097	78036861	78037820	959	up	2.0583	9.88933e-09	chr11	NM_183286	Dhrs13
diffreps_peak_169386	91298990	91299077	87	up	7.46567	6.81116e-08	chr12	NM_181815	Cep128
diffreps_peak_83534	80314421	80315880	1459	up	2.56128	1.04704e-06	chr10	NM_011789	Apc2
diffreps_peak_389205	13169781	13170060	279	up	2.49198	4.39197e-11	chr2	uc008ijx.1	Rsu1
diffreps_peak_391076	20860441	20860446	5	up	2.12672	4.11265e-07	chr2	NM_001081364	Arhgap21
diffreps_peak_699458	60862941	60863698	757	up	2.28799	1.28162e-07	chr9	uc009pzl.1	Uaca
diffreps_peak_198488	80894081	80894300	219	up	3.73625	8.0715e-08	chr13	NM_001042591	Arrdc3
diffreps_peak_508099	134128615	134128789	174	up	2.03728	5.67257e-07	chr4	ENSMUST00000030651	Sh3bgrl3
diffreps_peak_689147	22374926	22375120	194	up	4.39421	1.81338e-07	chr9	NM_028390	Anln
diffreps_peak_506595	129622661	129622787	126	up	3.58672	1.58126e-06	chr4	NM_025455	Ccdc28b
diffreps_peak_2444	12842648	12842820	172	up	2.23706	6.91178e-10	chr1	NM_172294	Sulf1
diffreps_peak_34289	135532348	135532600	252	up	2.73944	1.64202e-07	chr1	NM_173437	Nav1
diffreps_peak_672598	95352267	95352920	653	up	4.50464	1.82737e-07	chr8	ENSMUST00000034243	Mmp15
diffreps_peak_21514	85691981	85692049	68	up	6.875	2.0655e-07	chr1	NM_013673	Sp100
diffreps_peak_454340	90254162	90254558	396	up	2.02593	1.75018e-08	chr3	ENSMUST00000029545	Crtc2
diffreps_peak_48838	189659461	189660072	611	up	4.06278	5.17038e-10	chr1	NM_001081363	Cenpf
diffreps_peak_137100	95023459	95023615	156	up	3.21115	5.46026e-08	chr11	NM_146025	Samd14
diffreps_peak_597981	125001962	125002160	198	up	11.9942	3.21286e-08	chr6	NM_175696	Pianp
diffreps_peak_682635	124231390	124231649	259	up	2.40505	8.73356e-07	chr8	ENSMUST00000034458	Galnt2
diffreps_peak_711826	107709417	107709820	403	up	2.75221	3.48292e-07	chr9	uc009rmt.1	Sema3f
diffreps_peak_699460	60867431	60867484	53	up	2.26085	9.73316e-11	chr9	NM_028283	Uaca
diffreps_peak_626047	79693700	79695822	2122	up	3.89105	7.48668e-10	chr7	NM_029835	Ticrr
diffreps_peak_265544	76634768	76634851	83	up	3.39619	1.5298e-10	chr15	NM_183091	Tonsl
diffreps_peak_504949	124936354	124936483	129	up	3.35794	5.39535e-11	chr4	NM_026560	Cdca8
diffreps_peak_403126	69789622	69789956	334	up	3.84566	3.60324e-07	chr2	ENSMUST00000151298	Phospho2
diffreps_peak_553219	125067775	125067948	173	up	2.05295	6.2138e-09	chr5	NM_011424	Ncor2
diffreps_peak_355026	37807261	37808977	1716	up	2.42337	1.0983e-07	chr18	NM_033581	Pcdhgc3
diffreps_peak_340562	78838986	78839213	227	up	2.16139	5.86029e-10	chr17	NM_181649	Gpatch11
diffreps_peak_34423	135847980	135848097	117	up	7.33719	4.80488e-09	chr1	NM_011619	Tnnt2
diffreps_peak_557061	136231661	136232386	725	up	4.10801	9.58974e-09	chr5	NM_018825	Sh2b2
diffreps_peak_43246	169507243	169507280	37	up	3.67811	2.0044e-07	chr1	NM_023284	Nuf2
diffreps_peak_523473	28331110	28331189	79	up	2.3479	9.44327e-07	chr5	NM_028234	Rbm33
diffreps_peak_550966	119680821	119681065	244	up	2.57543	4.0347e-07	chr5	NM_011535	Tbx3
diffreps_peak_525441	33671403	33671510	107	up	3.00424	4.26468e-10	chr5	NM_001040435	Tacc3
diffreps_peak_142103	107216677	107216760	83	up	3.42734	6.76723e-11	chr11	NM_145823	Pitpnc1
diffreps_peak_424434	155988311	155988700	389	up	2.19834	1.10215e-07	chr2	uc012chl.1	Cep250
diffreps_peak_468619	135224981	135225076	95	up	3.57568	2.31736e-07	chr3	NM_173762	Cenpe
diffreps_peak_469499	138080981	138081460	479	up	3.65275	1.79491e-07	chr3	ENSMUST00000163080	1110002E22Rik
diffreps_peak_138270	97666789	97666893	104	up	2.43814	9.38707e-07	chr11	NM_139311	Mllt6
diffreps_peak_264564	74752884	74752979	95	up	2.7262	1.43028e-06	chr15	NM_011838	Lynx1
diffreps_peak_322505	32121161	32121380	219	up	9.17687	1.73972e-08	chr17	NM_008716	Notch3
diffreps_peak_347906	9720920	9720971	51	up	2.30984	2.4022e-07	chr18	NM_130449	Colec12
diffreps_peak_424430	155985818	155985920	102	up	3.21486	2.06812e-07	chr2	NM_008383	Cep250
diffreps_peak_611937	27581181	27581560	379	up	2.25784	7.45897e-07	chr7	NM_175107	2310022A10Rik
diffreps_peak_131308	78328414	78328508	94	up	3.01446	2.54478e-06	chr11	ENSMUST00000048073	Pigs
diffreps_peak_457856	99253759	99254080	321	up	2.26322	3.18096e-09	chr3	NM_009323	Tbx15
diffreps_peak_392501	26090021	26090300	279	up	2.50015	9.64101e-09	chr2	NM_026495	Nacc2
diffreps_peak_328314	45555699	45556314	615	up	2.76832	1.93764e-07	chr17	NM_008690	Nfkbie
diffreps_peak_266726	78983040	78983208	168	up	2.83679	7.76854e-08	chr15	ENSMUST00000109687	Triobp
diffreps_peak_636387	118489561	118491975	2414	up	2.01239	2.54813e-06	chr7	NM_001033380	Itpripl2
diffreps_peak_536884	75192430	75192672	242	up	2.09272	1.31445e-11	chr5	NM_011058	Pdgfra
diffreps_peak_83898	80903449	80903560	111	up	3.79746	1.1129e-07	chr10	NM_010722	Lmnb2
diffreps_peak_104606	127330661	127331100	439	up	4.75523	1.36723e-06	chr10	NM_010296	Gli1
diffreps_peak_276604	102298183	102298640	457	up	3.40491	3.70293e-07	chr15	NM_001014976	Espl1
diffreps_peak_140441	102906495	102906581	86	up	8.53545	7.49977e-08	chr11	NM_197959	Kif18b
diffreps_peak_374643	24099452	24099563	111	up	2.49186	7.19424e-06	chr19	NM_011597	Tjp2
diffreps_peak_560861	145167212	145167420	208	up	2.85842	1.30717e-06	chr5	NM_178576	Cpsf4
diffreps_peak_552794	124120861	124121586	725	up	2.79509	6.33688e-10	chr5	NM_011256	Pitpnm2
diffreps_peak_130414	76456221	76456236	15	up	6.15524	3.58329e-08	chr11	NM_198018	Abr
diffreps_peak_140149	102254953	102255180	227	up	20.1526	7.55516e-08	chr11	NM_153544	BC030867
diffreps_peak_320525	26922675	26922723	48	up	4.66812	1.48444e-07	chr17	NM_053173	Kifc5b
diffreps_peak_215763	20560921	20562242	1321	up	2.68539	1.39629e-09	chr14	NM_030180	Usp54
diffreps_peak_718048	8070501	8071060	559	up	3.15805	2.77127e-07	chrX	uc009snr.1	Suv39h1
diffreps_peak_55303	14131421	14132120	699	up	2.13919	1.82554e-07	chr10	NM_010437	Hivep2
diffreps_peak_694082	42999947	43000062	115	up	2.15383	2.1449e-07	chr9	NM_027144	Arhgef12
diffreps_peak_117538	40709907	40710276	369	up	5.35098	7.89116e-11	chr11	NM_013552	Hmmr
diffreps_peak_486519	53860481	53860960	479	up	5.03358	6.59774e-07	chr4	NM_028053	Tmem38b
diffreps_peak_419753	138256564	138256754	190	up	2.05963	7.72739e-07	chr2	ENSMUST00000091556	Btbd3
diffreps_peak_266522	78540021	78540520	499	up	4.35135	1.21095e-07	chr15	NM_009218	Sstr3
diffreps_peak_162957	69681514	69681852	338	up	2.32884	3.16271e-06	chr12	NM_001135559	Sos2
diffreps_peak_454336	90252261	90252600	339	up	2.13514	4.9962e-09	chr3	NM_013901	Slc39a1
diffreps_peak_619282	49606921	49607600	679	up	2.84241	1.48242e-07	chr7	NM_175272	Nav2
diffreps_peak_718024	7937626	7937755	129	up	19.4457	1.35135e-08	chrX	NM_010413	Hdac6
diffreps_peak_716077	121785141	121785253	112	up	10.8543	2.57234e-07	chr9	NM_029095	Hhatl
diffreps_peak_45813	178529124	178529480	356	up	3.43743	2.24402e-07	chr1	NM_001161665	Kif26b
diffreps_peak_169384	91294033	91294166	133	up	5.69984	1.78458e-07	chr12	NM_181815	Cep128
diffreps_peak_443857	52103678	52104120	442	up	3.71108	6.59096e-07	chr3	NM_001004176	Maml3
diffreps_peak_140444	102912353	102912469	116	up	9.472	1.06343e-07	chr11	NM_197959	Kif18b
diffreps_peak_129092	73047782	73048082	300	up	6.89236	1.38361e-07	chr11	ENSMUST00000021135	1200014J11Rik
diffreps_peak_655472	40992781	40993633	852	up	2.49861	2.81372e-09	chr8	NM_001005863	Mtus1
diffreps_peak_174716	112679381	112680620	1239	up	2.89214	7.66374e-08	chr12	NM_001100460	Zbtb42
diffreps_peak_186206	44896261	44896489	228	up	2.98692	3.0324e-07	chr13	NM_021878	Jarid2
diffreps_peak_216622	24172019	24172204	185	up	2.45866	1.54578e-10	chr14	NM_027726	Dlg5
diffreps_peak_427412	166154946	166155285	339	up	3.91474	2.74273e-08	chr2	NM_001252578	Sulf2
diffreps_peak_704247	77432141	77432280	139	up	2.42123	5.19684e-06	chr9	NM_172528	Lrrc1
diffreps_peak_716112	121981605	121981840	235	up	2.25749	5.77846e-06	chr9	NM_153540	Pomgnt2
diffreps_peak_359595	57898058	57898140	82	up	2.08539	7.37847e-08	chr18	NM_009194	Slc12a2
diffreps_peak_288067	30067021	30067796	775	up	4.08388	7.09002e-11	chr16	NM_008235	Hes1
diffreps_peak_104365	127011571	127011600	29	up	4.32739	1.76975e-06	chr10	ENSMUST00000152054	Tsfm
diffreps_peak_385352	57611033	57611120	87	up	7.57531	2.17822e-07	chr19	NM_181415	Atrnl1
diffreps_peak_508842	136192756	136193360	604	up	2.07928	1.15197e-07	chr4	NM_177733	E2f2
diffreps_peak_545977	105078393	105078480	87	up	4.8014	9.21526e-06	chr5	NM_172777	Gbp9
diffreps_peak_129871	75318411	75318531	120	up	2.7712	4.78551e-07	chr11	NM_026653	Rpa1
diffreps_peak_641300	135708765	135708811	46	up	4.30549	1.73298e-07	chr7	NM_001081117	Mki67
diffreps_peak_619189	49408632	49409180	548	up	3.82821	2.37052e-09	chr7	uc009hbg.2	Nav2
diffreps_peak_106585	3341522	3341640	118	up	3.43585	1.38849e-08	chr11	NM_178149	Pik3ip1
diffreps_peak_266735	79002284	79002398	114	up	3.12875	2.87135e-07	chr15	NM_138579	Triobp
diffreps_peak_513659	150008750	150009023	273	up	2.01193	7.35548e-11	chr4	NM_173371	H6pd
diffreps_peak_335359	64625306	64625440	134	up	2.10072	9.42712e-09	chr17	NM_008549	Man2a1
diffreps_peak_631587	100932081	100932161	80	up	2.17548	2.00349e-06	chr7	NM_001081116	Arhgef17
diffreps_peak_614903	35410941	35411026	85	up	3.62592	3.09101e-08	chr7	uc009gju.1	Cep89
diffreps_peak_497394	99296421	99296691	270	up	4.03575	2.41566e-06	chr4	ENSMUST00000094955	Gm12689
diffreps_peak_422873	150958750	150958861	111	up	3.71341	2.49963e-07	chr2	NM_207204	Ninl
diffreps_peak_126004	64520241	64520820	579	up	2.39347	6.67128e-07	chr11	NM_178870	Hs3st3a1
diffreps_peak_78589	70282288	70282940	652	up	2.06148	6.88295e-07	chr10	NM_025807	Slc16a9
diffreps_peak_60392	26342507	26342640	133	up	2.93771	9.14496e-11	chr10	NM_172787	L3mbtl3
diffreps_peak_137096	95019929	95020218	289	up	4.29781	1.93595e-07	chr11	NM_146025	Samd14
diffreps_peak_169417	91384241	91384409	168	up	7.99618	7.64671e-07	chr12	NM_181815	Cep128
diffreps_peak_705708	83834688	83834759	71	up	5.74781	2.78559e-11	chr9	NM_009445	Ttk
diffreps_peak_120058	48838836	48839140	304	up	2.35619	8.09872e-07	chr11	uc011xty.1	Trim7
diffreps_peak_10644	40548624	40549380	756	up	2.87083	6.52547e-08	chr1	NM_010553	Il18rap
diffreps_peak_507541	132777789	132778160	371	up	2.01976	1.37207e-06	chr4	NM_011284	Rpa2
diffreps_peak_410864	104849581	104849860	279	up	6.68765	7.95276e-08	chr2	ENSMUST00000028593	Prrg4
diffreps_peak_285802	23321032	23321660	628	up	2.34876	1.19148e-07	chr16	NM_145933	St6gal1
diffreps_peak_174748	112736155	112736868	713	up	2.77249	2.23739e-06	chr12	NM_001024602	Cep170b
diffreps_peak_505515	126593241	126593560	319	up	2.82587	6.97412e-09	chr4	NM_175554	Clspn
diffreps_peak_145285	116335021	116336020	999	up	2.84615	3.36444e-07	chr11	uc007mkw.1	Foxj1
diffreps_peak_507990	133756394	133756769	375	up	3.22253	7.09913e-06	chr4	uc008vdj.1	Arid1a
diffreps_peak_332972	57031147	57031507	360	up	2.42247	8.69905e-09	chr17	NM_010613	Khsrp
diffreps_peak_414167	119103977	119104160	183	up	4.70017	2.28926e-07	chr2	ENSMUST00000028802	Casc5
diffreps_peak_559775	142765050	142765187	137	up	2.06247	1.27487e-07	chr5	NM_178242	Tnrc18
diffreps_peak_499257	106586611	106587520	909	up	3.61609	7.28002e-09	chr4	NM_053272	Dhcr24
diffreps_peak_140443	102908112	102908638	526	up	7.5731	1.80611e-07	chr11	NM_197959	Kif18b
diffreps_peak_614900	35405661	35405795	134	up	2.97052	2.05904e-06	chr7	NM_028120	Cep89
diffreps_peak_602840	147091301	147092220	919	up	2.39576	1.23801e-06	chr6	NM_001081237	Klhl42
diffreps_peak_649965	22767079	22767167	88	up	3.58177	2.97045e-09	chr8	NM_008872	Plat
diffreps_peak_198737	81673836	81674180	344	up	5.95693	1.28974e-06	chr13	NM_001081176	Polr3g
diffreps_peak_711741	107554582	107554860	278	up	2.78876	9.81151e-08	chr9	NM_019713	Rassf1
diffreps_peak_560297	143713661	143713837	176	up	2.15751	2.13828e-07	chr5	NM_029749	Usp42
diffreps_peak_515576	156220109	156220420	311	up	3.03866	7.66628e-07	chr4	NM_172417	Perm1
diffreps_peak_202912	95337221	95337500	279	up	3.50588	5.77662e-08	chr13	NM_028106	Zbed3
diffreps_peak_137071	95001218	95001354	136	up	2.19539	7.47319e-07	chr11	NM_172261	Ppp1r9b
diffreps_peak_318938	23559382	23559520	138	up	2.32547	4.32783e-07	chr17	NM_001033496	Zfp213
diffreps_peak_426789	164356187	164356380	193	up	8.36823	2.61136e-12	chr2	NM_011414	Slpi
diffreps_peak_320624	27019809	27020180	371	up	2.80856	6.07759e-06	chr17	ENSMUST00000078691	Bak1
diffreps_peak_274984	99082125	99082520	395	up	3.83741	1.27655e-10	chr15	NM_030159	Troap
diffreps_peak_553109	124834441	124836291	1850	up	2.1391	1.57797e-07	chr5	NM_144819	Ccdc92
diffreps_peak_303743	77014068	77014140	72	up	3.10688	4.15301e-07	chr16	NM_013918	Usp25
diffreps_peak_499373	107080941	107081094	153	up	4.81729	2.63714e-07	chr4	NM_175471	Cyb5rl
diffreps_peak_226558	61172989	61173215	226	up	2.90018	3.51009e-07	chr14	uc007ufq.1	Sacs
diffreps_peak_703031	72446206	72446309	103	up	2.46639	7.50415e-08	chr9	NM_008613	Mns1
diffreps_peak_395836	35402101	35402720	619	up	2.49895	1.5027e-09	chr2	NM_010283	Ggta1
diffreps_peak_117554	40729121	40729220	99	up	7.77316	5.07986e-08	chr11	NM_013552	Hmmr
diffreps_peak_57495	19607261	19607381	120	up	2.01434	1.296e-08	chr10	NM_010511	Ifngr1
diffreps_peak_552140	122883321	122883462	141	up	2.44205	1.90006e-11	chr5	NM_013910	Kdm2b
diffreps_peak_614916	35429156	35429260	104	up	4.23447	7.9754e-07	chr7	NM_028120	Cep89
diffreps_peak_583195	71908633	71908762	129	up	2.19424	7.87954e-08	chr6	NM_027275	Ptcd3
diffreps_peak_424777	156721278	156721500	222	up	2.55129	2.49482e-07	chr2	NM_001042487	Dlgap4
diffreps_peak_668141	83042581	83042782	201	up	2.17216	1.79635e-07	chr8	NM_177378	Rnf150
diffreps_peak_267049	79665830	79665949	119	up	3.29555	4.9642e-09	chr15	NM_028634	Cby1
diffreps_peak_468621	135228756	135228860	104	up	8.50422	1.45175e-10	chr3	NM_173762	Cenpe
diffreps_peak_227051	63451870	63452440	570	up	4.55168	1.66627e-07	chr14	NM_177628	Fam167a
diffreps_peak_576816	49036517	49036660	143	up	3.2113	1.04562e-09	chr6	NM_053110	Gpnmb
diffreps_peak_153732	24708240	24708400	160	up	3.48468	1.32269e-07	chr12	ENSMUST00000020980	Rrm2
diffreps_peak_398523	49251242	49251420	178	up	2.61595	1.29182e-07	chr2	NM_029924	Mbd5
diffreps_peak_128241	70673953	70674255	302	up	2.12363	9.11877e-07	chr11	NM_178116	Camta2
diffreps_peak_264548	74724061	74724373	312	up	2.7516	2.41551e-10	chr15	NM_198607	Them6
diffreps_peak_711721	107534381	107535329	948	up	2.0054	1.38617e-07	chr9	NM_019704	Tmem115
diffreps_peak_698537	58234361	58234933	572	up	2.45046	7.89025e-08	chr9	NM_008884	Pml
diffreps_peak_380019	41583561	41585520	1959	up	2.08518	5.47504e-08	chr19	uc008hmd.1	Gm340
diffreps_peak_12701	52490541	52490755	214	up	2.24138	1.34727e-07	chr1	NM_008667	Nab1
diffreps_peak_681222	120568160	120568483	323	up	2.53809	7.09935e-07	chr8	NM_198671	Gse1
diffreps_peak_269641	85811550	85811644	94	up	3.79428	4.54047e-06	chr15	ENSMUST00000144067	Cdpf1
diffreps_peak_83242	79913556	79913711	155	up	2.21635	3.05868e-08	chr10	NM_177994	R3hdm4
diffreps_peak_99145	115342541	115342669	128	up	2.19763	9.52436e-09	chr10	NM_133683	Tmem19
diffreps_peak_459346	103991037	103991200	163	up	2.21477	3.31142e-07	chr3	NM_013629	Phtf1
diffreps_peak_417344	129290957	129291009	52	up	3.46646	2.68935e-07	chr2	NM_181589	Ckap2l
diffreps_peak_636448	118714105	118714248	143	up	2.31267	2.74247e-06	chr7	NM_182995	Ccp110
diffreps_peak_395137	33215960	33216453	493	up	2.82672	4.20273e-07	chr2	NM_011923	Angptl2
diffreps_peak_606058	10490361	10491008	647	up	2.05702	1.64293e-10	chr7	NM_009577	Zik1
diffreps_peak_214055	14012521	14012750	229	up	3.92296	3.63264e-08	chr14	NM_139227	Atxn7
diffreps_peak_35400	139479161	139480200	1039	up	3.25517	2.63769e-10	chr1	NM_009791	Aspm
diffreps_peak_129159	73171082	73171250	168	up	2.75591	2.5151e-07	chr11	NM_033321	P2rx5
diffreps_peak_522348	24908322	24908509	187	up	7.09119	1.80542e-12	chr5	NM_001170555	Prkag2
diffreps_peak_715496	119535812	119535820	8	up	2.27712	5.09727e-07	chr9	NM_021544	Scn5a
diffreps_peak_638369	126292321	126293000	679	up	2.47336	2.71499e-06	chr7	NM_145587	Sbk1
diffreps_peak_656501	45043922	45044554	632	up	2.25092	6.46401e-09	chr8	NM_001081286	Fat1
diffreps_peak_115777	33117281	33118031	750	up	2.1042	3.54717e-07	chr11	NM_008005	Fgf18
diffreps_peak_104803	127662730	127662922	192	up	2.45524	1.91548e-06	chr10	NM_008668	Nab2
diffreps_peak_185084	40723090	40723140	50	up	3.70087	5.94872e-12	chr13	NM_011547	Tfap2a
diffreps_peak_396757	39056059	39056150	91	up	3.82488	8.68317e-09	chr2	NM_029793	Golga1
diffreps_peak_681196	120488761	120489151	390	up	2.40398	2.95473e-07	chr8	ENSMUST00000034279	Gse1
diffreps_peak_321400	28837041	28837280	239	up	3.36226	6.84341e-09	chr17	NM_001081315	Brpf3
diffreps_peak_83871	80866521	80866800	279	up	2.50553	3.30351e-08	chr10	uc007gfe.1	Sppl2b
diffreps_peak_422871	150955571	150955704	133	up	2.0137	3.20214e-11	chr2	NM_207204	Ninl
diffreps_peak_223912	51996901	51997486	585	up	2.00063	1.20355e-10	chr14	NM_198249	Arhgef40
diffreps_peak_147063	120499781	120500240	459	up	6.84919	6.99208e-07	chr11	NM_013770	Slc25a10
diffreps_peak_690354	27333077	27334480	1403	up	3.24997	1.57231e-07	chr9	NM_001129787	Igsf9b
diffreps_peak_627084	82573695	82573860	165	up	2.33492	1.538e-07	chr7	NM_001190374	Adamtsl3
diffreps_peak_501889	116286822	116286880	58	up	3.03227	3.9332e-09	chr4	NM_181585	Pik3r3
diffreps_peak_139425	100620101	100620168	67	up	3.1843	4.5031e-08	chr11	NM_019795	Dnajc7
diffreps_peak_550956	119671561	119671980	419	up	2.29831	7.40216e-11	chr5	NM_011535	Tbx3
diffreps_peak_84295	81496201	81496392	191	up	3.47552	6.84233e-08	chr10	ENSMUST00000020463	Ncln
diffreps_peak_545216	102880760	102880882	122	up	2.31506	6.22794e-12	chr5	NM_029270	Arhgap24
diffreps_peak_24742	97660730	97661676	946	up	2.32262	8.03438e-08	chr1	uc007cfg.2	D1Ertd622e
diffreps_peak_627336	83650361	83650860	499	up	2.67552	2.94002e-06	chr7	uc009idt.1	Il16
diffreps_peak_387409	5845081	5845360	279	up	3.09549	6.90144e-08	chr2	NM_016918	Nudt5
diffreps_peak_656505	45050780	45051760	980	up	2.04551	9.87148e-06	chr8	NM_001081286	Fat1
diffreps_peak_699461	60869574	60872283	2709	up	2.53065	5.62193e-08	chr9	NM_028283	Uaca
diffreps_peak_461227	108959981	108960200	219	up	82.8	5.61479e-06	chr3	NM_025723	Henmt1
diffreps_peak_698400	57765073	57765860	787	up	2.20301	4.56161e-08	chr9	NM_007713	Clk3
diffreps_peak_142730	108942241	108942660	419	up	4.06171	1.72767e-12	chr11	NM_015732	Axin2
diffreps_peak_410847	104832381	104832810	429	up	2.64853	7.25314e-08	chr2	NM_178695	Prrg4
diffreps_peak_268240	82222741	82223160	419	up	4.01616	5.19101e-06	chr15	NM_028075	Tnfrsf13c
diffreps_peak_725422	48695003	48695120	117	up	2.18934	9.09046e-06	chrX	NM_173376	Rbmx2
diffreps_peak_408317	92973381	92973780	399	up	2.56542	4.31889e-06	chr2	ENSMUST00000111274	Prdm11
diffreps_peak_354468	36725841	36726380	539	up	3.20642	8.18776e-07	chr18	NM_009841	Cd14
diffreps_peak_130296	76208101	76208320	219	up	3.12196	1.15361e-07	chr11	ENSMUST00000094014	Fam57a
diffreps_peak_653338	33416701	33417060	359	up	2.00764	2.65772e-08	chr8	NM_001098233	Purg
diffreps_peak_426972	164833361	164833596	235	up	3.24469	6.68729e-06	chr2	NM_001082974	Neurl2
diffreps_peak_337996	71504765	71504855	90	up	3.81943	3.32866e-06	chr17	NM_023294	Ndc80
diffreps_peak_532126	57718020	57722100	4080	up	2.36971	3.38401e-08	chr5	NM_018764	Pcdh7
diffreps_peak_634862	112759383	112759480	97	up	2.13023	3.44664e-06	chr7	NM_009346	Tead1
diffreps_peak_117536	40707564	40707717	153	up	3.86403	2.22097e-07	chr11	NM_013552	Hmmr
diffreps_peak_690234	27009941	27010037	96	up	2.04775	8.03719e-07	chr9	NM_178027	Vps26b
diffreps_peak_174712	112671521	112671654	133	up	2.90194	3.18219e-07	chr12	NM_009652	Akt1
diffreps_peak_368987	5856584	5856760	176	up	3.07949	7.70218e-09	chr19	NM_026169	Frmd8
diffreps_peak_552410	123361190	123361358	168	up	2.77973	2.31897e-07	chr5	NM_029850	Bcl7a
diffreps_peak_655518	41133480	41133726	246	up	4.49312	4.01502e-12	chr8	NM_001005863	Mtus1
diffreps_peak_2442	12841442	12841508	66	up	2.34817	1.3999e-08	chr1	NM_172294	Sulf1
diffreps_peak_565321	9248201	9248460	259	up	8.08763	3.56005e-06	chr6	NM_008751	Nxph1
diffreps_peak_698520	58197821	58198240	419	up	5.75072	6.754e-06	chr9	NM_177193	Islr2
diffreps_peak_267013	79617721	79617833	112	up	3.38158	5.19519e-07	chr15	NM_029407	Fam227a
diffreps_peak_35382	139422382	139422423	41	up	2.14249	1.77103e-07	chr1	NM_172643	Zbtb41
diffreps_peak_578686	54640783	54641280	497	up	2.2263	1.42788e-06	chr6	NM_001001335	Plekha8
diffreps_peak_732982	100729846	100730060	214	up	7.3544	1.36124e-08	chrX	NM_023608	Gdpd2
diffreps_peak_77443	67912370	67912662	292	up	2.44532	1.61753e-10	chr10	NM_178679	Zfp365
diffreps_peak_340564	78840077	78840119	42	up	2.55725	1.95185e-08	chr17	NM_181649	Gpatch11
diffreps_peak_189139	55329621	55329758	137	up	7.59401	4.66511e-08	chr13	ENSMUST00000021941	Mxd3
diffreps_peak_332751	56603531	56603822	291	up	2.83713	1.10588e-07	chr17	NM_001163300	Safb
diffreps_peak_185199	41001241	41001413	172	up	2.13574	7.9669e-06	chr13	NM_026550	Pak1ip1
diffreps_peak_169385	91296202	91296277	75	up	7.29977	1.12583e-08	chr12	NM_181815	Cep128
diffreps_peak_640534	132596921	132597220	299	up	76.7	2.84468e-07	chr7	NM_009123	Nkx1-2
diffreps_peak_526981	38159390	38159467	77	up	4.52009	3.62417e-08	chr5	NM_010942	Nsg1
diffreps_peak_668504	83955541	83955820	279	up	5.88964	8.98108e-08	chr8	ENSMUST00000005607	Asf1b
diffreps_peak_638813	127042343	127042420	77	up	4.2963	2.12731e-07	chr7	NM_145588	Kif22
diffreps_peak_276605	102298741	102299160	419	up	4.7977	1.37759e-07	chr15	NM_001014976	Espl1
diffreps_peak_270993	89355718	89355920	202	up	2.30848	9.35415e-07	chr15	NM_001115132	Ncaph2
diffreps_peak_441014	40799950	40800283	333	up	2.79245	2.49471e-11	chr3	NM_011495	Plk4
diffreps_peak_4537	20810057	20810060	3	up	3.4376	2.24281e-07	chr1	NM_008563	Mcm3
diffreps_peak_123788	58981992	58982140	148	up	4.52794	1.85469e-07	chr11	NM_053168	Trim11
diffreps_peak_146901	120231181	120231298	117	up	6.8132	8.20097e-10	chr11	uc011yix.2	2900052L18Rik
diffreps_peak_525442	33671664	33671785	121	up	3.80544	1.13319e-07	chr5	NM_001040435	Tacc3
diffreps_peak_196727	75839867	75840020	153	up	2.87268	2.09595e-06	chr13	ENSMUST00000022082	Glrx
diffreps_peak_610828	24862201	24862580	379	up	2.07923	4.65954e-07	chr7	ENSMUST00000052897	Gm9844
diffreps_peak_506938	130822642	130822960	318	up	2.14397	1.12976e-09	chr4	NM_011520	Sdc3
diffreps_peak_669216	85305221	85305321	100	up	2.15053	5.18162e-08	chr8	NM_019716	Orc6
diffreps_peak_369256	6339341	6339503	162	up	2.22418	6.32413e-07	chr19	NM_008583	Men1
diffreps_peak_129911	75402117	75402250	133	up	4.9129	1.02331e-06	chr11	NM_001102611	Smyd4
diffreps_peak_366152	84013841	84016241	2400	up	2.23937	8.44646e-08	chr18	NM_001081300	Tshz1
diffreps_peak_608893	19372923	19373384	461	up	2.26293	4.54978e-09	chr7	NM_001010836	Ppp1r13l
diffreps_peak_607548	15947181	15947380	199	up	2.95325	4.19823e-10	chr7	ENSMUST00000098799	Ehd2
diffreps_peak_638796	127016442	127016820	378	up	2.527	1.83946e-07	chr7	NM_030240	Pagr1a
diffreps_peak_422860	150937553	150937721	168	up	2.69955	3.4949e-10	chr2	NM_207204	Ninl
diffreps_peak_546333	105829250	105829392	142	up	3.80411	1.30058e-07	chr5	ENSMUST00000055994	D830014E11Rik
diffreps_peak_559778	142773661	142774048	387	up	2.42861	1.24891e-07	chr5	uc009ajh.1	Tnrc18
diffreps_peak_158981	51772273	51772450	177	up	2.41495	2.80061e-06	chr12	NM_144788	Hectd1
diffreps_peak_57768	20357761	20357766	5	up	2.52227	2.65054e-10	chr10	NM_027930	Mtfr2
diffreps_peak_105130	128199181	128199281	100	up	187.8	5.06059e-09	chr10	NM_001033264	Gls2
diffreps_peak_240332	5097641	5098140	499	up	2.06946	1.16215e-10	chr15	NM_001163138	Card6
diffreps_peak_649967	22771693	22771800	107	up	3.17877	2.06273e-10	chr8	NM_008872	Plat
diffreps_peak_506936	130818581	130819204	623	up	2.17811	5.66042e-08	chr4	NM_011520	Sdc3
diffreps_peak_369417	6941091	6941507	416	up	2.40704	3.97057e-07	chr19	NM_001177362	Gpr137
diffreps_peak_265527	76596008	76596147	139	up	2.17683	4.40943e-07	chr15	NM_053193	Cpsf1
diffreps_peak_426620	163703485	163703555	70	up	2.57374	1.33475e-07	chr2	NM_011106	Pkig
diffreps_peak_517050	7179561	7180040	479	up	3.00921	1.6752e-07	chr5	ENSMUST00000179460	Tubb4b-ps1
diffreps_peak_733343	102144241	102144440	199	up	3.09128	2.02272e-07	chrX	NM_146235	Ercc6l
diffreps_peak_49509	191906961	191907613	652	up	5.11553	4.2436e-09	chr1	NM_009579	Slc30a1
diffreps_peak_682308	123527911	123528322	411	up	2.15571	2.06926e-07	chr8	uc009nwj.1	Gas8
diffreps_peak_105390	128558621	128558971	350	up	2.23047	4.84488e-06	chr10	NM_011119	Pa2g4
diffreps_peak_294460	46463881	46464159	278	up	2.00894	3.68283e-08	chr16	NM_021495	Pvrl3
diffreps_peak_78079	69352835	69352938	103	up	2.42117	2.41091e-10	chr10	ENSMUST00000020099	Cdk1
diffreps_peak_274954	99029890	99030424	534	up	2.57699	9.40269e-07	chr15	NM_009448	Tuba1c
diffreps_peak_365433	80697601	80698656	1055	up	2.0875	1.28414e-06	chr18	NM_016791	Nfatc1
diffreps_peak_123579	58337981	58338180	199	up	2.42658	2.3368e-06	chr11	uc007jbh.1	Sh3bp5l
diffreps_peak_444774	55471181	55471317	136	up	12.512	6.63215e-08	chr3	NM_001111053	Dclk1
diffreps_peak_643417	143847121	143847700	579	up	3.29502	2.39379e-10	chr7	NM_007856	Dhcr7
diffreps_peak_145192	116154706	116154864	158	up	2.26313	6.56723e-06	chr11	NM_172571	Fbf1
diffreps_peak_196381	74808435	74808740	305	up	2.95929	4.03696e-11	chr13	NM_001301153	Cast
diffreps_peak_665033	72565187	72565260	73	up	6.19048	3.74678e-06	chr8	ENSMUST00000167290	Smim7
diffreps_peak_543358	97074632	97074743	111	up	2.34336	6.12971e-12	chr5	NM_080708	Bmp2k
diffreps_peak_132122	80391961	80391992	31	up	2.29002	1.89516e-07	chr11	NM_011751	Zfp207
diffreps_peak_410759	104652444	104652561	117	up	3.11085	9.95098e-09	chr2	NM_145529	Cstf3
diffreps_peak_414140	119069741	119070000	259	up	3.08168	2.19116e-08	chr2	NM_029617	Casc5
diffreps_peak_546145	105480601	105481400	799	up	2.39948	1.89271e-10	chr5	NM_001033550	Lrrc8b
diffreps_peak_580110	59208869	59209181	312	up	3.46647	2.64477e-08	chr6	NM_001081145	Tigd2
diffreps_peak_146139	118354960	118355500	540	up	2.02387	6.0981e-09	chr11	ENSMUST00000017610	Timp2
diffreps_peak_320029	25788181	25788242	61	up	4.6745	6.6127e-08	chr17	NM_001165929	Ccdc78
diffreps_peak_505488	126556934	126557137	203	up	4.8238	2.56289e-08	chr4	ENSMUST00000048391	Clspn
diffreps_peak_340555	78835515	78835678	163	up	2.80892	1.48568e-11	chr17	NM_181649	Gpatch11
diffreps_peak_324682	35700430	35700610	180	up	2.69494	2.05682e-07	chr17	ENSMUST00000119825	Ddr1
diffreps_peak_354116	35735878	35735940	62	up	3.13643	1.558e-08	chr18	NM_028261	Tmem173
diffreps_peak_544506	100500500	100500639	139	up	4.64649	1.42888e-07	chr5	NM_172714	Lin54
diffreps_peak_556491	135226521	135226612	91	up	2.26595	6.31943e-09	chr5	NM_011714	Baz1b
diffreps_peak_625840	78896008	78896201	193	up	3.54014	5.04874e-07	chr7	ENSMUST00000107423	Aen
diffreps_peak_174750	112737838	112739509	1671	up	2.44965	3.33591e-06	chr12	NM_001024602	Cep170b
diffreps_peak_128843	72389961	72390340	379	up	3.83686	7.84563e-06	chr11	ENSMUST00000108500	Smtnl2
diffreps_peak_32801	131128461	131130080	1619	up	2.51157	8.74206e-07	chr1	NM_145508	Dyrk3
diffreps_peak_643525	144410341	144410960	619	up	3.66316	8.56262e-07	chr7	NM_001081370	Shank2
diffreps_peak_251785	37459216	37459382	166	up	2.31411	4.44121e-06	chr15	NM_001170867	Ncald
diffreps_peak_686799	14380670	14381120	450	up	4.60786	5.07068e-11	chr9	NM_028013	Endod1
diffreps_peak_124951	61854521	61854760	239	up	2.35269	6.80711e-06	chr11	NM_013881	Ulk2
diffreps_peak_243241	12205027	12205279	252	up	2.01907	5.68826e-06	chr15	ENSMUST00000038172	Mtmr12
diffreps_peak_253650	42676701	42676977	276	up	3.2906	2.1552e-07	chr15	NM_009640	Angpt1
diffreps_peak_613787	31036435	31036516	81	up	7.42808	5.57488e-06	chr7	NM_008761	Fxyd5
diffreps_peak_83532	80311032	80311040	8	up	2.72691	2.43944e-06	chr10	NM_011789	Apc2
diffreps_peak_638967	127375642	127375860	218	up	2.13049	1.2779e-06	chr7	NM_175560	Zfp747
diffreps_peak_522202	24576518	24576727	209	up	2.02636	2.00673e-07	chr5	NM_013853	Abcf2
diffreps_peak_74716	61475661	61475960	299	up	2.49938	1.21254e-06	chr10	uc007fgb.1	AK085995
diffreps_peak_502034	116598173	116598240	67	up	6.13105	6.28088e-08	chr4	NM_001037916	Ccdc17
diffreps_peak_669036	84920941	84921232	291	up	6.49921	9.20687e-08	chr8	uc009mod.1	Mast1
diffreps_peak_42431	166314401	166314860	459	up	2.53838	2.49954e-06	chr1	NM_001164528	Ildr2
diffreps_peak_276602	102296292	102296415	123	up	3.04029	2.0696e-08	chr15	NM_001014976	Espl1
diffreps_peak_556550	135383837	135383963	126	up	2.53768	1.62581e-07	chr5	ENSMUST00000065638	Pom121
diffreps_peak_285675	23079061	23079380	319	up	146.5	5.44747e-09	chr16	NM_001102411	Kng1
diffreps_peak_265191	76087541	76087574	33	up	3.52646	5.15744e-07	chr15	NM_144847	Nrbp2
diffreps_peak_672385	94772121	94772334	213	up	2.00848	7.32746e-07	chr8	ENSMUST00000034230	Cx3cl1
diffreps_peak_156389	38831080	38831269	189	up	5.06805	1.57152e-07	chr12	NM_007960	Etv1
diffreps_peak_227491	65075583	65076500	917	up	2.21793	1.12109e-06	chr14	NM_018788	Extl3
diffreps_peak_559019	140689955	140690069	114	up	2.5163	2.07575e-08	chr5	NM_028833	Iqce
diffreps_peak_688805	21686012	21686275	263	up	2.06909	5.81649e-07	chr9	NM_001174078	Smarca4
diffreps_peak_238426	120478460	120479040	580	up	3.14757	4.01236e-07	chr14	NM_029519	Rap2a
diffreps_peak_450018	75557532	75557600	68	up	5.56712	1.55048e-06	chr3	NM_009250	Serpini1
diffreps_peak_174888	113165021	113165458	437	up	3.22303	1.29274e-07	chr12	NM_134041	4930427A07Rik
diffreps_peak_224963	55559941	55560360	419	up	2.92783	1.282e-07	chr14	ENSMUST00000066106	A730061H03Rik
diffreps_peak_522660	25692381	25692828	447	up	2.86453	3.05971e-07	chr5	NM_020570	Xrcc2
diffreps_peak_639227	127708435	127708933	498	up	3.64652	4.24963e-08	chr7	ENSMUST00000061468	Bcl7c
diffreps_peak_270850	89107521	89107562	41	up	3.94737	1.10605e-06	chr15	NM_001163319	Tubgcp6
diffreps_peak_641164	135168381	135168514	133	up	3.14989	4.18863e-07	chr7	NM_001033420	Dock1
diffreps_peak_330343	50004253	50004357	104	up	3.33152	1.66284e-07	chr17	NM_181397	Rftn1
diffreps_peak_319271	24223901	24224240	339	up	6.70972	4.69754e-09	chr17	NM_007634	Ccnf
diffreps_peak_117560	40755121	40755311	190	up	3.19607	1.52357e-10	chr11	ENSMUST00000020576	Ccng1
diffreps_peak_287647	28827721	28828860	1139	up	2.04001	9.11109e-08	chr16	NM_177718	Mb21d2
diffreps_peak_608919	19434556	19434700	144	up	4.00884	1.16956e-07	chr7	NM_172279	Mark4
diffreps_peak_134394	86807501	86807746	245	up	3.87144	2.86371e-07	chr11	ENSMUST00000018569	Dhx40
diffreps_peak_130019	75576221	75576460	239	up	3.44971	1.0402e-06	chr11	NM_173388	Slc43a2
diffreps_peak_164753	75929700	75929848	148	up	3.30214	2.76956e-12	chr12	NM_001005510	Syne2
diffreps_peak_664427	71465281	71465560	279	up	2.27742	2.56724e-10	chr8	NM_053162	Mrpl34
diffreps_peak_283387	17671544	17671673	129	up	2.33595	5.85837e-07	chr16	NM_033609	Med15
diffreps_peak_463266	116507944	116508208	264	up	2.93822	1.82665e-09	chr3	ENSMUST00000000348	Rtca
diffreps_peak_583174	71823715	71823810	95	up	2.05324	3.31941e-06	chr6	ENSMUST00000065103	Mrpl35
diffreps_peak_370655	9893341	9893960	619	up	2.29087	3.40097e-09	chr19	NM_016692	Incenp
diffreps_peak_475409	8847581	8847616	35	up	4.35455	6.98245e-06	chr4	NM_001277149	Chd7
diffreps_peak_370645	9874219	9874370	151	up	2.74666	2.04926e-11	chr19	NM_016692	Incenp
diffreps_peak_147215	120785120	120785213	93	up	2.51636	5.4545e-07	chr11	NM_145370	Gps1
diffreps_peak_586314	83317521	83317606	85	up	94	1.48404e-06	chr6	ENSMUST00000005810	Mthfd2
diffreps_peak_664426	71464925	71465040	115	up	9.17722	4.36124e-08	chr8	NM_053162	Mrpl34
diffreps_peak_130549	76846441	76846860	419	up	2.47464	5.88985e-08	chr11	NM_007754	Cpd
diffreps_peak_422867	150949338	150950379	1041	up	2.14565	5.66397e-07	chr2	NM_207204	Ninl
diffreps_peak_619066	48866761	48867229	468	up	5.41645	2.58295e-09	chr7	NM_001013368	E2f8
diffreps_peak_587219	85621141	85621380	239	up	2.07223	4.03779e-09	chr6	NM_145223	Alms1
diffreps_peak_106854	3914321	3914664	343	up	2.73412	7.02466e-06	chr11	NM_153142	Slc35e4
diffreps_peak_427372	166081286	166081383	97	up	4.28827	1.35996e-08	chr2	NM_028072	Sulf2
diffreps_peak_474208	3738724	3738840	116	up	2.15019	8.70342e-07	chr4	NM_001111096	Lyn
diffreps_peak_223692	50965022	50965100	78	up	2.06427	1.82725e-06	chr14	ENSMUST00000178092	Pnp
diffreps_peak_604752	6188133	6188242	109	up	2.7793	2.34281e-07	chr7	NM_028316	Zfp444
diffreps_peak_105287	128459235	128459437	202	up	3.49702	8.16635e-10	chr10	NM_198160	Smarcc2
diffreps_peak_117524	40694802	40695100	298	up	2.73747	4.29807e-07	chr11	NM_001199274	Mat2b
diffreps_peak_468631	135239756	135239948	192	up	3.04463	7.96347e-09	chr3	NM_173762	Cenpe
diffreps_peak_149959	11241261	11241940	679	up	2.62111	5.54898e-09	chr12	NM_177331	Gen1
diffreps_peak_132963	82990941	82991137	196	up	2.95366	1.3199e-08	chr11	uc007koc.1	Slfn9
diffreps_peak_307750	90904103	90904640	537	up	2.08367	1.2309e-06	chr16	NM_027627	Eva1c
diffreps_peak_458425	101060636	101061062	426	up	2.0373	2.03919e-07	chr3	NM_011197	Ptgfrn
diffreps_peak_498409	103172561	103173120	559	up	2.02924	1.28748e-08	chr4	NM_177732	Slc35d1
diffreps_peak_70905	52233618	52233835	217	up	2.59748	6.19918e-07	chr10	NM_025705	Dcbld1
diffreps_peak_105625	128922653	128922880	227	up	2.05553	3.09049e-08	chr10	ENSMUST00000135161	Rdh5
diffreps_peak_574600	41621677	41621760	83	up	3.82711	1.36403e-07	chr6	NM_022413	Trpv6
diffreps_peak_122522	54918605	54918737	132	up	2.46166	8.53075e-09	chr11	NM_021327	Tnip1
diffreps_peak_272508	93242041	93242540	499	up	2.30498	3.40696e-09	chr15	NM_001033275	Gxylt1
diffreps_peak_699653	61927021	61927240	219	up	4.05504	9.70072e-08	chr9	uc009pzy.2	Kif23
diffreps_peak_511289	144777541	144777920	379	up	89.9	2.44817e-06	chr4	NM_001126316	Gm438
diffreps_peak_526728	37310160	37310367	207	up	3.10881	1.7019e-10	chr5	NM_021292	Evc
diffreps_peak_725339	48411501	48411700	199	up	5.69965	1.39e-07	chrX	NM_019680	Elf4
diffreps_peak_34405	135766084	135766894	810	up	2.853	5.88308e-08	chr1	NM_013750	Phlda3
diffreps_peak_394741	32370241	32370344	103	up	2.79432	4.51628e-07	chr2	NM_028412	Ciz1
diffreps_peak_351361	24470860	24470960	100	up	2.61928	4.77347e-07	chr18	ENSMUST00000097646	2700062C07Rik
diffreps_peak_508246	134522953	134523927	974	up	2.71716	3.90535e-08	chr4	ENSMUST00000105866	Aunip
diffreps_peak_703030	72444842	72444970	128	up	2.48912	9.54257e-09	chr9	NM_008613	Mns1
diffreps_peak_340428	78369961	78370180	219	up	2.1935	2.64305e-07	chr17	NM_001285949	Fez2
diffreps_peak_270734	88780681	88783220	2539	up	2.44288	1.22253e-08	chr15	NM_181412	Zbed4
diffreps_peak_106849	3912581	3913040	459	up	2.91183	2.01502e-07	chr11	NM_153142	Slc35e4
diffreps_peak_487264	56807761	56807980	219	up	2.34787	1.43161e-11	chr4	NM_001081420	Fam206a
diffreps_peak_718880	12079841	12080553	712	up	2.22187	4.08386e-07	chrX	NM_029510	Bcor
diffreps_peak_619075	48880901	48881041	140	up	80.6	1.44324e-06	chr7	NM_001013368	E2f8
diffreps_peak_138871	98960621	98961133	512	up	2.26199	1.92468e-07	chr11	NM_001176528	Rara
diffreps_peak_694884	45776782	45776926	144	up	2.07217	8.44162e-08	chr9	NM_001081373	Cep164
diffreps_peak_551424	121152211	121152360	149	up	2.22269	1.06433e-07	chr5	NM_011202	Ptpn11
diffreps_peak_548490	112333101	112333491	390	up	2.19324	2.86711e-08	chr5	NM_018783	Tfip11
diffreps_peak_144954	115699281	115699534	253	up	3.6701	2.44125e-08	chr11	ENSMUST00000106497	Grb2
diffreps_peak_288999	32299961	32300360	399	up	2.98221	3.76634e-10	chr16	NM_027355	Rnf168
diffreps_peak_331574	53676941	53677096	155	up	3.18009	1.79356e-07	chr17	NM_028232	Sgol1
diffreps_peak_44573	173759501	173759627	126	up	4.66152	1.1192e-07	chr1	NM_008329	Ifi204
diffreps_peak_181075	23751087	23751340	253	up	4.06175	1.33586e-10	chr13	NM_175660	Hist1h2ab
diffreps_peak_173227	108203241	108203359	118	up	3.43375	6.9437e-06	chr12	NM_009832	Ccnk
diffreps_peak_21776	86387361	86387740	379	up	79.2	8.44296e-06	chr1	NM_010341	Nmur1
diffreps_peak_505511	126587557	126587685	128	up	3.55251	9.79588e-08	chr4	NM_175554	Clspn
diffreps_peak_596371	119479667	119480060	393	up	2.45775	6.69312e-09	chr6	NM_133940	Fbxl14
diffreps_peak_57767	20357321	20357720	399	up	2.93129	1.38948e-08	chr10	NM_027930	Mtfr2
diffreps_peak_339493	75178809	75179020	211	up	2.82012	6.24893e-11	chr17	NM_206958	Ltbp1
diffreps_peak_559011	140678073	140678178	105	up	2.16437	6.17386e-11	chr5	NM_028833	Iqce
diffreps_peak_87684	88092921	88093186	265	up	3.17137	8.07217e-11	chr10	NM_029249	Parpbp
diffreps_peak_740801	151464081	151464178	97	up	18.85	3.05669e-06	chrX	NM_198105	Fam120c
diffreps_peak_343911	87988185	87988220	35	up	2.89322	6.14955e-07	chr17	NM_010830	Msh6
diffreps_peak_117530	40702161	40702360	199	up	6.01016	5.39813e-08	chr11	NM_013552	Hmmr
diffreps_peak_468661	135270673	135270760	87	up	5.36333	1.1184e-07	chr3	NM_173762	Cenpe
diffreps_peak_131954	80089661	80089836	175	up	2.81273	2.36046e-06	chr11	NM_001029856	Atad5
diffreps_peak_664972	72467762	72468042	280	up	2.09583	1.76334e-07	chr8	NM_138585	Cherp
diffreps_peak_623589	67758818	67759742	924	up	2.54845	3.29346e-07	chr7	NM_183312	Synm
diffreps_peak_694894	45785777	45785921	144	up	2.0848	2.00699e-07	chr9	NM_001081373	Cep164
diffreps_peak_737610	133685901	133688580	2679	up	2.09045	2.2631e-06	chrX	NM_001105245	Pcdh19
diffreps_peak_387174	4995720	4995840	120	up	2.7658	9.0494e-06	chr2	NM_027290	Mcm10
diffreps_peak_513655	149994468	149994586	118	up	2.1336	4.67794e-07	chr4	NM_173371	H6pd
diffreps_peak_682210	123318061	123318171	110	up	4.31829	2.95187e-08	chr8	NM_016925	Fanca
diffreps_peak_96893	109824581	109824681	100	up	2.07929	4.52116e-06	chr10	NM_001081035	Nav3
diffreps_peak_354958	37715441	37715980	539	up	2.63563	3.06303e-06	chr18	NM_033590	Pcdhga7
diffreps_peak_45952	178883914	178884074	160	up	5.18545	4.56995e-09	chr1	NM_001161665	Kif26b
diffreps_peak_23121	90998726	90998860	134	up	2.33344	3.99179e-07	chr1	NM_001111312	Lrrfip1
diffreps_peak_240333	5098301	5101095	2794	up	2.43393	5.37514e-09	chr15	NM_001163138	Card6
diffreps_peak_280988	11827761	11828540	779	up	2.09136	3.08633e-08	chr16	uc007yfo.1	Cpped1
diffreps_peak_458418	101045443	101045749	306	up	2.14276	4.11285e-06	chr3	NM_011197	Ptgfrn
diffreps_peak_265196	76091521	76091626	105	up	2.59511	8.91058e-07	chr15	uc007wim.1	Nrbp2
diffreps_peak_337185	69383839	69384060	221	up	5.18828	1.25575e-07	chr17	ENSMUST00000112676	Zbtb14
diffreps_peak_31829	127446361	127446391	30	up	3.00357	8.00574e-06	chr1	NM_145128	Mgat5
diffreps_peak_468644	135251421	135251682	261	up	3.33299	6.58088e-11	chr3	NM_173762	Cenpe
diffreps_peak_392913	27244168	27244420	252	up	2.42895	2.84169e-07	chr2	NM_138665	Sardh
diffreps_peak_174887	113163341	113163880	539	up	4.2909	1.93075e-07	chr12	NM_134041	4930427A07Rik
diffreps_peak_706494	87255262	87255360	98	up	2.67048	1.65945e-07	chr9	NM_199316	Cep162
diffreps_peak_145074	115962493	115962552	59	up	2.42699	7.85109e-07	chr11	NM_020483	Sap30bp
diffreps_peak_682303	123524077	123524284	207	up	2.14843	2.96326e-09	chr8	NM_018855	Gas8
diffreps_peak_44276	172506741	172507040	299	up	2.48007	3.3391e-07	chr1	NM_178598	Tagln2
diffreps_peak_483968	44060161	44060227	66	up	2.76308	1.57453e-08	chr4	NM_015828	Gne
diffreps_peak_117550	40721829	40721957	128	up	7.13249	1.82251e-08	chr11	uc007ils.2	Hmmr
diffreps_peak_96846	109764661	109765000	339	up	2.2552	1.21404e-06	chr10	NM_001081035	Nav3
diffreps_peak_448533	68596149	68596268	119	up	2.49601	2.48297e-07	chr3	NM_013928	Schip1
diffreps_peak_416126	125586330	125586474	144	up	2.36457	2.16042e-09	chr2	NM_001081091	Cep152
diffreps_peak_626320	80306374	80306380	6	up	3.90585	3.44208e-12	chr7	NM_145150	Prc1
diffreps_peak_594446	113416788	113416912	124	up	4.39427	1.07061e-09	chr6	NM_001033204	Rpusd3
diffreps_peak_123362	57783689	57783839	150	up	2.05336	3.19554e-08	chr11	NM_134189	Galnt10
diffreps_peak_626324	80310740	80310887	147	up	3.52192	3.1025e-09	chr7	NM_145150	Prc1
diffreps_peak_32992	131713001	131713520	519	up	2.23673	1.29461e-09	chr1	ENSMUST00000064679	5430435G22Rik
diffreps_peak_416657	127258681	127259160	479	up	2.12861	1.50732e-09	chr2	NM_175145	Tmem127
diffreps_peak_577902	52202641	52202831	190	up	2.12155	4.92531e-07	chr6	NM_010453	Hoxa5
diffreps_peak_681964	122634948	122635147	199	up	80.6	8.71415e-06	chr8	NM_009824	Cbfa2t3
diffreps_peak_571632	33060141	33060260	119	up	3.34315	1.84438e-06	chr6	ENSMUST00000066379	Chchd3
diffreps_peak_198487	80893369	80893900	531	up	3.19965	5.69033e-08	chr13	NM_001042591	Arrdc3
diffreps_peak_330342	50002631	50002713	82	up	3.11279	7.98142e-08	chr17	NM_181397	Rftn1
diffreps_peak_547986	110649065	110649179	114	up	4.06809	9.72385e-07	chr5	NM_153570	Noc4l
diffreps_peak_483673	43442141	43443060	919	up	3.49701	1.82301e-07	chr4	ENSMUST00000060864	Tesk1
diffreps_peak_107610	5865199	5865310	111	up	2.0309	1.54528e-07	chr11	NM_009636	Aebp1
diffreps_peak_324782	35864111	35864288	177	up	3.57783	3.09335e-10	chr17	NM_134122	Nrm
diffreps_peak_505050	125127766	125127881	115	up	3.45082	4.85843e-06	chr4	NM_153159	Zc3h12a
diffreps_peak_694897	45791082	45791166	84	up	2.61666	2.87484e-07	chr9	NM_001081373	Cep164
diffreps_peak_83533	80311141	80314160	3019	up	3.16082	4.65686e-07	chr10	NM_011789	Apc2
diffreps_peak_43770	171258751	171259380	629	up	2.86226	9.25931e-09	chr1	NM_172845	Adamts4
diffreps_peak_320147	25989841	25990100	259	up	2.53697	1.96663e-06	chr17	NM_153140	Rab11fip3
diffreps_peak_424904	157022816	157022887	71	up	2.60021	7.61019e-08	chr2	NM_001164663	Soga1
diffreps_peak_454451	90514841	90515019	178	up	2.79444	2.05933e-06	chr3	NM_009113	S100a13
diffreps_peak_676832	108946441	108946980	539	up	2.11897	3.93723e-06	chr8	NM_007496	Zfhx3
diffreps_peak_688834	21748141	21749040	899	up	4.58927	9.1646e-09	chr9	NM_010700	Ldlr
diffreps_peak_162040	65113773	65113859	86	up	3.00974	1.20384e-09	chr12	NM_178912	Fancm
diffreps_peak_167975	86078501	86079041	540	up	2.23471	3.51052e-09	chr12	NM_009368	Tgfb3
diffreps_peak_468654	135259978	135260160	182	up	8.02299	2.44216e-13	chr3	NM_173762	Cenpe
diffreps_peak_214571	16365441	16365726	285	up	2.95086	2.80819e-07	chr14	NM_009409	Top2b
diffreps_peak_423544	153235799	153235940	141	up	2.33523	1.75982e-06	chr2	NM_018807	Plagl2
diffreps_peak_41742	164256746	164256860	114	up	2.07679	5.31701e-06	chr1	NM_054087	Slc19a2
diffreps_peak_554634	129860069	129860214	145	up	2.19475	5.02463e-07	chr5	NM_026445	Sumf2
diffreps_peak_164542	75391741	75391843	102	up	2.43529	1.17398e-07	chr12	NM_023275	Rhoj
diffreps_peak_39521	156828241	156828291	50	up	2.57826	4.66578e-06	chr1	NM_023884	Ralgps2
diffreps_peak_560101	143307615	143308140	525	up	2.22828	1.01721e-07	chr5	NM_172726	E130309D02Rik
diffreps_peak_67061	42197741	42197901	160	up	2.1065	3.68454e-08	chr10	NM_019740	Foxo3
diffreps_peak_733344	102144761	102145340	579	up	2.42316	5.31708e-09	chrX	NM_146235	Ercc6l
diffreps_peak_332747	56600337	56600432	95	up	3.43238	7.71996e-13	chr17	NM_001163300	Safb
diffreps_peak_640604	132813580	132813729	149	up	4.05773	4.84866e-07	chr7	ENSMUST00000134946	Fam53b
diffreps_peak_619200	49420173	49420340	167	up	4.4951	5.89231e-08	chr7	NM_175272	Nav2
diffreps_peak_557917	138125521	138125690	169	up	2.09263	8.11916e-11	chr5	NM_011757	Zscan21
diffreps_peak_718367	9199901	9200260	359	up	2.1935	2.94009e-07	chrX	ENSMUST00000069763	Lancl3
diffreps_peak_370795	10199131	10200940	1809	up	2.75432	9.18343e-08	chr19	NM_007999	Fen1
diffreps_peak_357264	47247761	47249584	1823	up	2.18174	2.53768e-08	chr18	NM_018744	Sema6a
diffreps_peak_510710	141858261	141858480	219	up	4.64523	3.29932e-07	chr4	NM_025994	Efhd2
diffreps_peak_72643	56377299	56377518	219	up	2.14312	3.18604e-10	chr10	NM_010288	Gja1
diffreps_peak_728831	74014441	74014780	339	up	2.05897	6.09378e-10	chrX	NM_008363	Irak1
diffreps_peak_45967	178916321	178917060	739	up	4.42915	6.91008e-09	chr1	NM_001161665	Kif26b
diffreps_peak_72654	56387533	56387960	427	up	2.20882	1.77634e-06	chr10	NM_010288	Gja1
diffreps_peak_378945	38057801	38057983	182	up	4.77692	2.11233e-11	chr19	NM_028293	Cep55
diffreps_peak_274772	98742741	98742829	88	up	2.39391	5.82315e-07	chr15	NM_007478	Arf3
diffreps_peak_225107	55826561	55827253	692	up	5.5372	1.1799e-07	chr14	NM_023699	Nfatc4
diffreps_peak_551434	121172101	121172103	2	up	2.5654	3.57867e-07	chr5	NM_011202	Ptpn11
diffreps_peak_205341	101768201	101768217	16	up	27.85	1.10312e-08	chr13	NM_001077495	Pik3r1
diffreps_peak_638367	126291824	126292360	536	up	3.06793	7.52171e-07	chr7	NM_145587	Sbk1
diffreps_peak_469494	138067261	138070449	3188	up	3.49297	5.88251e-10	chr3	ENSMUST00000163080	1110002E22Rik
diffreps_peak_417347	129297104	129297212	108	up	3.73157	1.18686e-09	chr2	NM_181589	Ckap2l
diffreps_peak_265450	76466771	76466852	81	up	6.75416	1.4865e-07	chr15	NM_013481	Bop1
diffreps_peak_14437	58586211	58586333	122	up	2.2388	6.55086e-06	chr1	NM_172513	Fam126b
diffreps_peak_48839	189662001	189662132	131	up	4.08003	8.81453e-13	chr1	NM_001081363	Cenpf
diffreps_peak_703036	72452580	72452838	258	up	2.6938	3.19173e-11	chr9	NM_008613	Mns1
diffreps_peak_709652	99642532	99642694	162	up	3.15697	4.93043e-09	chr9	NM_028258	Dzip1l
diffreps_peak_483974	44066754	44066840	86	up	2.85098	1.48542e-11	chr4	NM_015828	Gne
diffreps_peak_646387	11635421	11635620	199	up	5.51551	9.54067e-08	chr8	NM_133971	Ankrd10
diffreps_peak_266727	78987891	78987948	57	up	2.8082	1.399e-09	chr15	NM_138579	Triobp
diffreps_peak_433250	8953683	8953799	116	up	2.04637	1.13946e-07	chr3	NM_009412	Tpd52
diffreps_peak_280938	11755196	11755473	277	up	2.12858	1.8239e-06	chr16	NM_028964	Snx29
diffreps_peak_174744	112724623	112724700	77	up	3.30769	4.06887e-07	chr12	NM_001024602	Cep170b
diffreps_peak_607840	16434020	16435980	1960	up	2.28863	2.03663e-07	chr7	NM_198631	Zc3h4
diffreps_peak_694258	43806421	43806640	219	up	17.6623	2.28269e-08	chr9	NM_021424	Pvrl1
diffreps_peak_466572	127837148	127837492	344	up	3.11471	6.31897e-07	chr3	NM_145964	Ap1ar
diffreps_peak_671073	91036325	91036598	273	up	2.06057	1.28462e-07	chr8	uc009msi.2	Chd9
diffreps_peak_642532	140955941	140955961	20	up	2.46395	5.33991e-09	chr7	NM_030694	Ifitm2
diffreps_peak_180608	21753376	21753560	184	up	2.44072	1.35924e-10	chr13	NM_178183	Hist1h2ak
diffreps_peak_668978	84840501	84840665	164	up	2.72038	8.67185e-06	chr8	NM_009010	Rad23a
diffreps_peak_641299	135707601	135708320	719	up	3.61758	9.34581e-10	chr7	NM_001081117	Mki67
diffreps_peak_229051	70978921	70979320	399	up	5.35233	1.31327e-06	chr14	NM_008115	Gfra2
diffreps_peak_261778	67105601	67106000	399	up	2.69123	6.41062e-07	chr15	NM_009177	St3gal1
diffreps_peak_123789	58988801	58989060	259	up	2.8221	1.4156e-07	chr11	uc007jcz.1	Trim11
diffreps_peak_377919	34947583	34947725	142	up	2.1703	6.77261e-08	chr19	NM_183046	Kif20b
diffreps_peak_638364	126291042	126291180	138	up	4.65493	1.23423e-07	chr7	NM_145587	Sbk1
diffreps_peak_274822	98855763	98855898	135	up	2.43291	2.92374e-06	chr15	ENSMUST00000178486	Kmt2d
diffreps_peak_734556	108761235	108761318	83	up	13.8779	1.03049e-07	chrX	NM_001081477	Brwd3
diffreps_peak_170964	99209460	99209560	100	up	2.1742	8.36916e-10	chr12	NM_183186	Foxn3
diffreps_peak_368836	5689688	5690700	1012	up	2.0623	7.83297e-06	chr19	NM_022012	Map3k11
diffreps_peak_261782	67113506	67114357	851	up	4.06873	2.7096e-09	chr15	NM_009177	St3gal1
diffreps_peak_10359	39535721	39536020	299	up	7.28439	6.98122e-08	chr1	uc007ati.1	Cnot11
diffreps_peak_268841	83547141	83547900	759	up	2.18491	2.45914e-06	chr15	NM_001030014	Mcat
diffreps_peak_553211	125042744	125042865	121	up	2.23196	1.27917e-08	chr5	NM_011424	Ncor2
diffreps_peak_131966	80113074	80113160	86	up	3.06739	2.81121e-06	chr11	NM_001029856	Atad5
diffreps_peak_668972	84831721	84832380	659	up	2.03788	1.98584e-10	chr8	ENSMUST00000036734	Gadd45gip1
diffreps_peak_145275	116306613	116306738	125	up	2.00486	1.12473e-07	chr11	NM_016857	Exoc7
diffreps_peak_588199	87925661	87925810	149	up	5.46753	4.0521e-07	chr6	NM_173737	Hmces
diffreps_peak_602846	147109421	147109820	399	up	2.33931	3.02069e-07	chr6	NM_001081237	Klhl42
diffreps_peak_509532	138097261	138097359	98	up	4.58182	7.90916e-06	chr4	NM_172703	Eif4g3
diffreps_peak_280976	11804341	11805583	1242	up	2.21156	4.91061e-09	chr16	NM_146067	Cpped1
diffreps_peak_378237	36083715	36083818	103	up	2.17545	3.27651e-06	chr19	NM_019428	Rpp30
diffreps_peak_426481	163075918	163076035	117	up	3.84211	1.69615e-06	chr2	ENSMUST00000142729	Mybl2
diffreps_peak_146933	120284253	120284555	302	up	2.89571	6.25446e-09	chr11	NM_198423	Bahcc1
diffreps_peak_574597	41614161	41614540	379	up	3.66494	2.41145e-08	chr6	NM_007680	Ephb6
diffreps_peak_408562	93956161	93957100	939	up	2.14955	1.50945e-06	chr2	NM_001145034	Gm13889
diffreps_peak_556478	135187441	135187756	315	up	2.08637	2.40113e-07	chr5	NM_011714	Baz1b
diffreps_peak_202987	95444175	95444290	115	up	3.37409	3.29624e-07	chr13	uc011zcz.1	Crhbp
diffreps_peak_162036	65105041	65105760	719	up	2.0883	7.00022e-06	chr12	NM_178912	Fancm
diffreps_peak_677499	110956757	110958050	1293	up	2.49782	1.26075e-06	chr8	NM_009179	St3gal2
diffreps_peak_668059	82863355	82864480	1125	up	2.9305	6.09626e-10	chr8	NM_177378	Rnf150
diffreps_peak_309637	96151812	96151978	166	up	2.48783	4.90384e-07	chr16	NM_207301	Wrb
diffreps_peak_643529	144422261	144422580	319	up	86	3.85154e-06	chr7	NM_001081370	Shank2
diffreps_peak_562310	149052899	149053040	141	up	2.03378	9.13093e-10	chr5	ENSMUST00000085546	Hmgb1
diffreps_peak_638155	125572850	125572950	100	up	2.52792	2.58319e-08	chr7	NM_001008700	Il4ra
diffreps_peak_368415	5039241	5039620	379	up	3.2622	1.28031e-06	chr19	NM_175383	B4gat1
diffreps_peak_267041	79658680	79658956	276	up	3.86232	1.22337e-08	chr15	NM_029407	Fam227a
diffreps_peak_131957	80094154	80096022	1868	up	2.33493	2.48536e-09	chr11	NM_001029856	Atad5
diffreps_peak_107655	5955692	5955960	268	up	2.5367	2.64945e-07	chr11	ENSMUST00000002818	Ykt6
diffreps_peak_64204	35710041	35710480	439	up	6.02597	2.23672e-07	chr10	ENSMUST00000080898	Amd2
diffreps_peak_626449	80592701	80592878	177	up	2.09543	3.05261e-07	chr7	NM_173863	Crtc3
diffreps_peak_48833	189650561	189650721	160	up	3.87454	4.88875e-08	chr1	NM_001081363	Cenpf
diffreps_peak_14360	58423981	58424088	107	up	14.4146	6.10534e-06	chr1	NM_001042634	Clk1
diffreps_peak_708879	96824541	96825622	1081	up	2.56847	3.45236e-08	chr9	NM_153420	Pxylp1
diffreps_peak_23282	91366429	91366648	219	up	3.90458	1.94566e-07	chr1	NM_173395	Fam132b
diffreps_peak_60360	26279937	26280413	476	up	2.96806	5.04344e-09	chr10	NM_172787	L3mbtl3
diffreps_peak_18854	75506201	75506452	251	up	2.64083	1.07583e-06	chr1	NM_178884	Obsl1
diffreps_peak_418069	131179701	131180012	311	up	5.19782	2.53247e-08	chr2	NM_007682	Cenpb
diffreps_peak_559914	142960342	142960380	38	up	2.06905	4.41041e-07	chr5	ENSMUST00000031565	Fscn1
diffreps_peak_41740	164249045	164249456	411	up	3.0679	4.52478e-07	chr1	NM_054087	Slc19a2
diffreps_peak_668880	84705081	84705980	899	up	2.50792	3.00183e-07	chr8	NM_010906	Nfix
diffreps_peak_549086	114717436	114717609	173	up	2.29495	2.86664e-07	chr5	NM_029992	Tchp
diffreps_peak_677560	111056421	111057664	1243	up	2.07209	4.20233e-07	chr8	NM_028274	Exosc6
diffreps_peak_342105	83350930	83351239	309	up	2.49133	7.87483e-07	chr17	NM_199466	Eml4
diffreps_peak_549700	116006304	116007020	716	up	2.8198	4.29974e-11	chr5	ENSMUST00000051704	Cit
diffreps_peak_448836	69554801	69555000	199	up	3.03517	8.65995e-08	chr3	NM_178726	Ppm1l
diffreps_peak_48828	189642241	189642720	479	up	4.53805	2.34297e-09	chr1	NM_001081363	Cenpf
diffreps_peak_509064	136648841	136649320	479	up	3.71015	3.26659e-07	chr4	ENSMUST00000105845	Ephb2
diffreps_peak_265713	76870521	76870760	239	up	2.6308	8.82825e-07	chr15	uc007wml.2	Zfp251
diffreps_peak_194640	69533745	69533910	165	up	7.11475	1.04877e-07	chr13	ENSMUST00000143716	Nsun2
diffreps_peak_338013	71517543	71517633	90	up	3.21288	3.5312e-08	chr17	NM_023294	Ndc80
diffreps_peak_563868	4902916	4903031	115	up	2.10617	2.99096e-06	chr6	ENSMUST00000175889	Ppp1r9a
diffreps_peak_378947	38060080	38060320	240	up	4.93099	5.12853e-11	chr19	NM_028293	Cep55
diffreps_peak_11114	43569147	43569380	233	up	2.06726	1.15339e-08	chr1	NM_010879	Nck2
diffreps_peak_48841	189668515	189668638	123	up	4.49479	3.48656e-07	chr1	NM_001081363	Cenpf
diffreps_peak_506735	130057992	130058055	63	up	13.4205	2.54392e-08	chr4	NM_028266	Col16a1
diffreps_peak_337994	71501508	71501601	93	up	4.12808	3.2591e-10	chr17	NM_023294	Ndc80
diffreps_peak_548896	113950385	113950520	135	up	2.02896	7.8338e-07	chr5	NM_198109	Ssh1
diffreps_peak_688413	20927106	20927171	65	up	2.08062	1.21017e-07	chr9	NM_010066	Dnmt1
diffreps_peak_181043	23622441	23622558	117	up	2.27626	8.93767e-09	chr13	NM_015787	Hist1h1e
diffreps_peak_467498	131290581	131291307	726	up	2.31729	9.25332e-07	chr3	NM_027816	Cyp2u1
diffreps_peak_408522	93811896	93811986	90	up	2.07702	6.40984e-09	chr2	NM_010163	Ext2
diffreps_peak_59705	24597221	24597420	199	up	2.60645	9.65414e-12	chr10	ENSMUST00000176228	Ctgf
diffreps_peak_268063	81823465	81823940	475	up	2.1425	7.73043e-06	chr15	NM_017376	Tef
diffreps_peak_63618	34096001	34096260	259	up	4.03427	4.40013e-08	chr10	NM_178908	Fam26e
diffreps_peak_215892	20842341	20842880	539	up	3.06718	1.58657e-10	chr14	NM_008873	Plau
diffreps_peak_714459	116175141	116175360	219	up	4.00477	9.47238e-07	chr9	NM_009371	Tgfbr2
diffreps_peak_668539	83999881	84000240	359	up	2.12645	5.98864e-08	chr8	NM_001081415	Samd1
diffreps_peak_294470	46496614	46496967	353	up	2.09552	1.97581e-09	chr16	NM_021495	Pvrl3
diffreps_peak_171568	100930514	100930604	90	up	5.11526	1.04617e-07	chr12	NM_026681	Ccdc88c
diffreps_peak_321511	29100241	29100720	479	up	2.87659	1.02365e-08	chr17	NM_007669	Cdkn1a
diffreps_peak_486188	52476643	52476844	201	up	3.19824	1.99104e-07	chr4	NM_008017	Smc2
diffreps_peak_142892	109458476	109458600	124	up	3.74308	1.59954e-09	chr11	NM_134038	Slc16a6
diffreps_peak_364613	77796901	77797480	579	up	2.91512	6.55474e-08	chr18	uc008frv.1	Pstpip2
diffreps_peak_424786	156748861	156749280	419	up	2.16395	5.13351e-07	chr2	uc008nnu.2	Dlgap4
diffreps_peak_417259	129088993	129089660	667	up	2.48316	2.83605e-07	chr2	ENSMUST00000144120	Ttl
diffreps_peak_468656	135264307	135264420	113	up	4.30483	2.89985e-09	chr3	NM_173762	Cenpe
diffreps_peak_559029	140702181	140702378	197	up	2.50664	7.1447e-08	chr5	NM_028833	Iqce
diffreps_peak_162724	69196491	69197340	849	up	2.34829	1.32035e-09	chr12	NM_027269	Dnaaf2
diffreps_peak_682304	123525618	123525673	55	up	2.21344	4.81408e-07	chr8	NM_018855	Gas8
diffreps_peak_288995	32289118	32289240	122	up	2.22189	1.48928e-10	chr16	NM_027355	Rnf168
diffreps_peak_188786	54593941	54594042	101	up	2.17807	6.33919e-10	chr13	NM_028870	Cltb
diffreps_peak_586344	83370382	83370680	298	up	2.37419	3.54653e-06	chr6	NM_183138	Tet3
diffreps_peak_627067	82557141	82557240	99	up	2.29963	6.47483e-08	chr7	NM_001190374	Adamtsl3
diffreps_peak_392821	26960223	26960280	57	up	3.05217	5.08309e-07	chr2	NM_207234	Rexo4
diffreps_peak_468625	135231364	135231453	89	up	2.85558	1.05031e-06	chr3	NM_173762	Cenpe
diffreps_peak_664875	72304981	72305276	295	up	3.19614	3.32241e-10	chr8	ENSMUST00000075602	Gm10282
diffreps_peak_131160	78159621	78160948	1327	up	2.47719	1.09591e-06	chr11	uc007kig.2	Traf4
diffreps_peak_476105	11563326	11563477	151	up	2.59222	1.79614e-06	chr4	NM_001039556	Rad54b
diffreps_peak_661780	64730771	64730880	109	up	2.22603	1.10878e-06	chr8	ENSMUST00000147419	Sc4mol
diffreps_peak_340570	78843818	78843900	82	up	2.56508	9.61323e-07	chr17	NM_181649	Gpatch11
diffreps_peak_370800	10203801	10204068	267	up	4.06706	4.68929e-08	chr19	ENSMUST00000025651	Fen1
diffreps_peak_329145	47314161	47315500	1339	up	2.17143	1.44887e-08	chr17	NM_172622	Trerf1
diffreps_peak_18396	74391881	74391964	83	up	2.36988	9.46223e-06	chr1	NM_153088	Ctdsp1
diffreps_peak_716433	123017244	123017410	166	up	2.77606	3.19374e-10	chr9	NM_010620	Kif15
diffreps_peak_675702	105939901	105940140	239	up	2.22623	7.21506e-07	chr8	NM_008490	Lcat
diffreps_peak_146521	119350941	119351029	88	up	4.22239	5.16418e-07	chr11	NM_018822	Sgsh
diffreps_peak_506937	130821367	130821940	573	up	2.18799	1.71558e-08	chr4	uc008uzs.1	Sdc3
diffreps_peak_332631	56401222	56401315	93	up	4.50847	4.99634e-06	chr17	NM_172132	Kdm4b
diffreps_peak_507757	133250021	133250122	101	up	12.956	1.23957e-06	chr4	NM_016693	Map3k6
diffreps_peak_4780	21401881	21403125	1244	up	2.31027	3.73127e-07	chr1	NM_023872	Kcnq5
diffreps_peak_483647	43381978	43382199	221	up	2.17547	7.93423e-06	chr4	ENSMUST00000035645	Rusc2
diffreps_peak_395998	36082381	36082840	459	up	2.35382	7.70869e-08	chr2	NM_008500	Lhx6
diffreps_peak_180991	23535417	23535520	103	up	9.03252	1.10053e-07	chr13	NM_145073	Hist1h3g
diffreps_peak_525414	33628921	33629622	701	up	3.02711	7.90659e-07	chr5	ENSMUST00000045329	Fam53a
diffreps_peak_97322	110782197	110782619	422	up	3.29377	1.65487e-06	chr10	NM_178609	E2f7
diffreps_peak_91182	95552485	95552596	111	up	2.69687	1.95561e-06	chr10	NM_027722	Nudt4
diffreps_peak_424985	157204299	157204340	41	up	5.0744	1.01082e-06	chr2	NM_011249	Rbl1
diffreps_peak_482854	41394201	41395340	1139	up	3.10437	5.56662e-07	chr4	NM_024241	Kif24
diffreps_peak_417327	129268209	129268600	391	up	2.14356	1.28082e-08	chr2	NM_181589	Ckap2l
diffreps_peak_330444	50190220	50190674	454	up	3.14593	1.79391e-07	chr17	ENSMUST00000044503	Rftn1
diffreps_peak_18688	75210828	75210960	132	up	3.90769	1.17674e-07	chr1	NM_011494	Stk16
diffreps_peak_332925	56935262	56935388	126	up	6.50387	2.08028e-07	chr17	NM_022328	Mllt1
diffreps_peak_556990	136149821	136150840	1019	up	2.96151	4.29861e-08	chr5	NM_178751	Orai2
diffreps_peak_424920	157039826	157041002	1176	up	2.03522	4.15319e-06	chr2	NM_001164663	Soga1
diffreps_peak_144155	113624801	113625480	679	up	2.60113	2.35281e-07	chr11	ENSMUST00000146390	Sstr2
diffreps_peak_83579	80399121	80399550	429	up	2.09879	2.81406e-09	chr10	ENSMUST00000092295	Mbd3
diffreps_peak_174237	111261488	111262320	832	up	2.02386	5.48579e-07	chr12	NM_011632	Traf3
diffreps_peak_576483	48047631	48047794	163	up	3.27796	2.05637e-07	chr6	ENSMUST00000125385	Zfp777
diffreps_peak_332445	56067141	56067720	579	up	2.57393	7.51856e-09	chr17	ENSMUST00000019722	Ubxn6
diffreps_peak_649717	22207856	22207943	87	up	2.08041	8.29181e-10	chr8	NM_027338	Vps36
diffreps_peak_649686	22176773	22177160	387	up	4.15101	5.94907e-07	chr8	NM_001004140	Ckap2
diffreps_peak_412894	113833441	113834500	1059	up	3.57795	1.67314e-09	chr2	uc008lps.1	Arhgap11a
diffreps_peak_380884	44143041	44143140	99	up	2.23164	2.11369e-07	chr19	NM_028607	Bloc1s2
diffreps_peak_552418	123373001	123373900	899	up	2.63276	8.9666e-09	chr5	NM_029850	Bcl7a
diffreps_peak_240343	5108087	5108484	397	up	2.41536	5.16667e-08	chr15	ENSMUST00000141020	Card6
diffreps_peak_672138	94179822	94180327	505	up	2.80976	1.67849e-07	chr8	uc009mvx.2	Mt1
diffreps_peak_507796	133420241	133420275	34	up	3.38181	8.07697e-09	chr4	NM_016981	Slc9a1
diffreps_peak_454005	89468541	89468760	219	up	4.38232	3.03434e-07	chr3	NM_026784	Pmvk
diffreps_peak_371581	12588941	12589180	239	up	2.79881	2.41089e-10	chr19	NM_026640	Fam111a
diffreps_peak_84316	81544821	81545190	369	up	2.71342	3.82953e-07	chr10	ENSMUST00000043604	Gna11
diffreps_peak_137070	95000206	95000311	105	up	2.2422	6.6425e-08	chr11	NM_172261	Ppp1r9b
diffreps_peak_140180	102309867	102309909	42	up	2.60762	3.142e-07	chr11	NM_011551	Ubtf
diffreps_peak_556496	135240026	135240145	119	up	2.3864	1.43857e-08	chr5	NM_011714	Baz1b
diffreps_peak_559871	142895109	142895300	191	up	2.93436	2.61111e-07	chr5	ENSMUST00000110766	Fbxl18
diffreps_peak_468662	135270921	135270960	39	up	6.86029	1.6348e-08	chr3	NM_173762	Cenpe
diffreps_peak_598104	125231541	125231860	319	up	2.55229	2.42017e-06	chr6	NM_145391	Tapbpl
diffreps_peak_106954	4160158	4160293	135	up	2.28618	6.19905e-07	chr11	NM_177616	Ccdc157
diffreps_peak_597865	124830481	124830650	169	up	5.68337	7.48999e-10	chr6	ENSMUST00000131847	Cdca3
diffreps_peak_515077	155083281	155083317	36	up	2.40836	1.39251e-07	chr4	uc008wcu.1	Rer1
diffreps_peak_461060	108618489	108618900	411	up	2.18321	1.65912e-09	chr3	NM_181400	Wdr47
diffreps_peak_530829	52363803	52364052	249	up	3.87965	5.39589e-08	chr5	NM_011435	Sod3
diffreps_peak_311447	5924604	5924681	77	up	2.24196	5.36662e-07	chr17	NM_025664	Snx9
diffreps_peak_281489	13144400	13144513	113	up	2.859	2.97694e-06	chr16	NM_015769	Ercc4
diffreps_peak_349213	14640021	14640361	340	up	2.11862	1.15575e-07	chr18	uc008edi.1	Ss18
diffreps_peak_182444	29985299	29986063	764	up	4.91654	1.43415e-08	chr13	NM_010093	E2f3
diffreps_peak_364599	77767719	77767780	61	up	3.70236	4.57759e-06	chr18	NM_146089	Haus1
diffreps_peak_240339	5104902	5105436	534	up	2.16734	1.20951e-07	chr15	NM_001163138	Card6
diffreps_peak_198744	81682111	81682194	83	up	2.64909	3.50753e-08	chr13	NM_001081176	Polr3g
diffreps_peak_66422	40883826	40884060	234	up	2.51233	3.80511e-06	chr10	ENSMUST00000105509	Wasf1
diffreps_peak_740668	151047169	151047700	531	up	4.09396	3.83257e-07	chrX	NM_008001	Fgd1
diffreps_peak_362021	67390716	67390814	98	up	2.931	1.13182e-07	chr18	ENSMUST00000001513	Tubb6
diffreps_peak_144933	115620876	115621000	124	up	3.19083	7.49935e-07	chr11	NM_026071	Slc25a19
diffreps_peak_408204	92458821	92459620	799	up	2.53881	5.75068e-07	chr2	NM_211358	Slc35c1
diffreps_peak_422790	150753009	150753160	151	up	5.12453	9.58615e-08	chr2	NM_172117	Entpd6
diffreps_peak_682467	123859094	123859530	436	up	3.41469	3.06305e-10	chr8	uc009nwp.1	Ccsap
diffreps_peak_146930	120279051	120279254	203	up	3.0308	8.38245e-09	chr11	uc007msf.2	Bahcc1
diffreps_peak_408191	92404401	92404860	459	up	3.84095	4.65876e-08	chr2	NM_009963	Cry2
diffreps_peak_617738	45052795	45052881	86	up	2.86144	1.62943e-06	chr7	NM_175022	Prr12
diffreps_peak_423452	152888102	152888160	58	up	3	4.97166e-06	chr2	NM_028109	Tpx2
diffreps_peak_329465	47791821	47792300	479	up	2.46075	6.39974e-11	chr17	NM_011549	Tfeb
diffreps_peak_127410	69045861	69046008	147	up	5.47065	1.03936e-08	chr11	NM_011496	Aurkb
diffreps_peak_322926	32796801	32797560	759	up	3.42596	1.70094e-08	chr17	NM_183177	Zfp811
diffreps_peak_516116	4100144	4100240	96	up	8.27375	3.94842e-12	chr5	NM_020010	Cyp51
diffreps_peak_168309	87147501	87147860	359	up	3.98375	8.07654e-07	chr12	NM_153415	Pomt2
diffreps_peak_12621	52164521	52164800	279	up	2.82856	1.00171e-06	chr1	NM_001081081	Gls
diffreps_peak_268126	81960714	81960920	206	up	4.70907	3.07544e-10	chr15	NM_013872	Pmm1
diffreps_peak_371580	12587281	12587660	379	up	2.56902	6.81482e-10	chr19	NM_026640	Fam111a
diffreps_peak_321799	29849156	29849300	144	up	11.0314	4.1281e-08	chr17	NM_001081160	Mdga1
diffreps_peak_700814	65588181	65588394	213	up	4.0371	9.49704e-06	chr9	NM_172453	Pif1
diffreps_peak_380889	44145941	44146057	116	up	2.57232	9.54969e-08	chr19	NM_028607	Bloc1s2
diffreps_peak_698888	59322521	59322980	459	up	2.16619	3.65431e-06	chr9	NM_175325	Bbs4
diffreps_peak_610740	24530821	24530904	83	up	2.60539	7.43792e-09	chr7	NM_153134	Irgq
diffreps_peak_705247	81630721	81631140	419	up	3.7731	1.5374e-07	chr9	ENSMUST00000183482	Htr1b
diffreps_peak_23274	91361721	91361920	199	up	2.27991	3.07484e-07	chr1	NM_027551	Klhl30
diffreps_peak_377930	34966141	34966223	82	up	3.78021	2.13139e-08	chr19	NM_183046	Kif20b
diffreps_peak_363785	75005867	75005980	113	up	2.50264	6.45642e-11	chr18	uc008fpx.1	BC031181
diffreps_peak_388834	11780081	11780300	219	up	3.15213	3.01578e-07	chr2	uc008ijg.2	Ankrd16
diffreps_peak_116183	34820889	34821000	111	up	3.61093	3.04009e-06	chr11	NM_027411	Spdl1
diffreps_peak_395835	35400801	35401640	839	up	2.43002	5.77369e-09	chr2	NM_010283	Ggta1
diffreps_peak_185369	41634455	41634960	505	up	2.17738	7.43709e-09	chr13	NM_001163572	Tmem170b
diffreps_peak_116182	34819122	34819310	188	up	3.19377	1.77556e-10	chr11	NM_027411	Spdl1
diffreps_peak_691180	31062040	31062125	85	up	2.2713	2.7778e-07	chr9	NM_172765	Zbtb44
diffreps_peak_325242	36837145	36837283	138	up	3.22698	2.39079e-07	chr17	NM_001286726	Trim26
diffreps_peak_180633	21810366	21810540	174	up	4.27137	1.12871e-10	chr13	NM_001177544	Hist1h2ao
diffreps_peak_393199	28467981	28468142	161	up	2.34626	2.68841e-07	chr2	uc008iyg.1	Mrps2
diffreps_peak_181017	23574380	23574560	180	up	2.89887	6.09696e-08	chr13	NM_178188	Hist1h2ad
diffreps_peak_354711	37436781	37437360	579	up	3.4165	3.14125e-07	chr18	NM_053137	Pcdhb12
diffreps_peak_414152	119088798	119088886	88	up	3.76677	2.30905e-08	chr2	NM_029617	Casc5
diffreps_peak_475964	11156430	11156547	117	up	3.51348	2.36001e-07	chr4	ENSMUST00000029865	Trp53inp1
diffreps_peak_427073	165002615	165002959	344	up	2.11077	7.20012e-07	chr2	ENSMUST00000122070	Ncoa5
diffreps_peak_351132	23803969	23804180	211	up	3.73017	7.19489e-11	chr18	NM_153058	Mapre2
diffreps_peak_525439	33669477	33669647	170	up	3.74409	1.60948e-08	chr5	NM_001040435	Tacc3
diffreps_peak_77434	67897461	67897614	153	up	2.27326	1.35324e-08	chr10	NM_178679	Zfp365
diffreps_peak_320028	25787751	25787840	89	up	3.55246	2.06145e-07	chr17	NM_001165929	Ccdc78
diffreps_peak_83468	80226671	80226806	135	up	3.36093	2.34867e-07	chr10	ENSMUST00000130260	Mum1
diffreps_peak_687050	15332681	15332880	199	up	2.21211	3.51397e-08	chr9	NM_176976	Cep295
diffreps_peak_676182	107047881	107048940	1059	up	2.11876	1.15891e-06	chr8	ENSMUST00000095517	Cog8
diffreps_peak_404118	73529326	73529680	354	up	2.35534	6.53885e-06	chr2	ENSMUST00000094681	Wipf1
diffreps_peak_547236	108461231	108461451	220	up	2.15046	6.99433e-08	chr5	ENSMUST00000046975	Pcgf3
diffreps_peak_174161	110978839	110979040	201	up	9.58197	3.01307e-06	chr12	ENSMUST00000128353	Ankrd9
diffreps_peak_649710	22205666	22205780	114	up	3.93263	7.03844e-12	chr8	NM_027338	Vps36
diffreps_peak_692614	36797041	36797273	232	up	2.74123	1.3014e-07	chr9	ENSMUST00000163192	Ei24
diffreps_peak_735104	112311333	112311436	103	up	7.30286	6.08601e-06	chrX	ENSMUST00000026599	Apool
diffreps_peak_232366	86966401	86966620	219	up	4.65253	2.22544e-09	chr14	NM_019670	Diap3
diffreps_peak_165837	79182652	79182842	190	up	2.182	4.17465e-09	chr12	NM_021557	Rdh11
diffreps_peak_573968	39573872	39574980	1108	up	2.01082	1.63962e-07	chr6	ENSMUST00000140364	Adck2
diffreps_peak_164992	76565783	76565940	157	up	3.90118	2.61812e-06	chr12	uc029rtp.1	Plekhg3
diffreps_peak_328551	46152778	46152960	182	up	2.03241	9.84104e-07	chr17	NM_025649	Mad2l1bp
diffreps_peak_712322	108749401	108749512	111	up	2.47613	4.18573e-07	chr9	ENSMUST00000035220	Prkar2a
diffreps_peak_572391	35023001	35023432	431	up	2.10596	1.4498e-08	chr6	NM_001164412	Cnot4
diffreps_peak_373135	18713192	18713659	467	up	2.32094	2.42533e-07	chr19	ENSMUST00000062753	D030056L22Rik
diffreps_peak_354274	36196427	36196840	413	up	2.67571	2.67709e-08	chr18	NM_001167891	Nrg2
diffreps_peak_634037	110122058	110122700	642	up	4.73603	8.12007e-11	chr7	NM_009516	Wee1
diffreps_peak_501403	114908141	114908340	199	up	8.93789	2.92883e-06	chr4	NM_008593	Foxd2
diffreps_peak_506190	128773221	128773780	559	up	2.31853	3.9621e-09	chr4	NM_001081098	Zfp362
diffreps_peak_675659	105875533	105875658	125	up	2.10196	1.02019e-06	chr8	NM_026532	Nutf2
diffreps_peak_626218	80092241	80092440	199	up	3.68608	8.66963e-07	chr7	NM_175433	Zfp710
diffreps_peak_128284	70724047	70724131	84	up	2.01656	7.91617e-07	chr11	NM_153103	Kif1c
diffreps_peak_104841	127739537	127739662	125	up	2.286	4.87107e-08	chr10	NM_198035	Zbtb39
diffreps_peak_698522	58198341	58198820	479	up	5.51255	3.67003e-06	chr9	NM_177193	Islr2
diffreps_peak_553215	125049341	125049395	54	up	3.19087	2.06043e-07	chr5	NM_011424	Ncor2
diffreps_peak_146928	120274871	120275202	331	up	2.1868	1.53122e-07	chr11	NM_198423	Bahcc1
diffreps_peak_353071	32245501	32245919	418	up	2.40521	1.77478e-07	chr18	uc008ejf.1	Ercc3
diffreps_peak_264709	75045014	75045120	106	up	4.41659	3.73222e-08	chr15	NM_010741	Ly6c1
diffreps_peak_324463	35262729	35262860	131	up	6.15748	1.55262e-06	chr17	ENSMUST00000172785	H2-D1
diffreps_peak_202911	95336055	95337100	1045	up	2.52436	2.97309e-08	chr13	NM_028106	Zbed3
diffreps_peak_323681	33886801	33886901	100	up	5.45354	7.84115e-08	chr17	NM_001195298	Kifc1
diffreps_peak_3133	15843901	15844052	151	up	12.9451	2.22283e-06	chr1	NM_009352	Terf1
diffreps_peak_398544	49298655	49298729	74	up	3.06457	2.60257e-08	chr2	NM_029924	Mbd5
diffreps_peak_448244	67463585	67463926	341	up	2.70415	7.12443e-07	chr3	ENSMUST00000058981	Lxn
diffreps_peak_57771	20360641	20361260	619	up	3.13109	8.31988e-11	chr10	NM_027930	Mtfr2
diffreps_peak_694255	43794089	43794241	152	up	2.92308	7.00902e-08	chr9	NM_021424	Pvrl1
diffreps_peak_320530	26925441	26925520	79	up	3.22572	3.64731e-07	chr17	NM_053173	Kifc5b
diffreps_peak_392103	24951472	24951532	60	up	2.36499	2.91758e-09	chr2	NM_026021	Zmynd19
diffreps_peak_41670	163994609	163994796	187	up	4.01715	5.08631e-07	chr1	ENSMUST00000045876	BC055324
diffreps_peak_612649	28887572	28887736	164	up	4.268	2.14444e-07	chr7	NM_001110807	Capn12
diffreps_peak_147439	121260041	121260440	399	up	2.85204	3.14102e-07	chr11	NM_001080932	Foxk2
diffreps_peak_656594	45348441	45348596	155	up	3.30713	9.78124e-11	chr8	NM_153535	Fam149a
diffreps_peak_164675	75735561	75735729	168	up	3.68762	2.4686e-07	chr12	NM_030750	Sgpp1
diffreps_peak_48832	189648610	189649087	477	up	5.27193	4.19569e-10	chr1	NM_001081363	Cenpf
diffreps_peak_144846	115475666	115476027	361	up	2.56685	5.68811e-07	chr11	ENSMUST00000035240	Armc7
diffreps_peak_138899	98999161	98999347	186	up	2.69488	2.43127e-09	chr11	NM_011623	Top2a
diffreps_peak_552416	123371017	123371500	483	up	3.13713	5.49598e-09	chr5	NM_029850	Bcl7a
diffreps_peak_228771	70153626	70153811	185	up	4.23568	2.03516e-07	chr14	ENSMUST00000035612	Ccar2
diffreps_peak_468657	135265910	135266008	98	up	6.59709	1.09552e-07	chr3	NM_173762	Cenpe
diffreps_peak_499223	106447129	106447180	51	up	18.6286	1.23127e-08	chr4	NM_153565	Pcsk9
diffreps_peak_537559	77309041	77310086	1045	up	2.44649	2.48858e-07	chr5	NM_019836	Noa1
diffreps_peak_139383	100545606	100545680	74	up	10.7097	6.22475e-07	chr11	ENSMUST00000092684	Ttc25
diffreps_peak_319273	24224907	24225077	170	up	3.08533	8.36341e-08	chr17	NM_007634	Ccnf
diffreps_peak_676830	108933531	108933560	29	up	2.24928	5.70441e-07	chr8	NM_007496	Zfhx3
diffreps_peak_319270	24223301	24223780	479	up	3.38256	9.55386e-08	chr17	NM_007634	Ccnf
diffreps_peak_691147	30961647	30962160	513	up	205.6	9.44857e-09	chr9	NM_013906	Adamts8
diffreps_peak_276725	102530221	102530420	199	up	2.3825	3.64511e-08	chr15	ENSMUST00000184616	ATF7
diffreps_peak_522116	24391501	24391700	199	up	8.21516	3.54017e-08	chr5	NM_001002897	Atg9b
diffreps_peak_167880	85824672	85825120	448	up	2.49422	1.02546e-08	chr12	uc007ohg.1	Ttll5
diffreps_peak_48151	186704441	186704640	199	up	2.44195	4.55991e-07	chr1	NM_009367	Tgfb2
diffreps_peak_60403	26373821	26373956	135	up	2.59828	1.54558e-07	chr10	uc007esa.1	L3mbtl3
diffreps_peak_412893	113832401	113833420	1019	up	3.65244	1.37897e-09	chr2	NM_181416	Arhgap11a
diffreps_peak_266810	79125051	79125674	623	up	2.2521	3.51283e-08	chr15	uc007wsp.2	Micall1
diffreps_peak_396758	39065401	39065541	140	up	22.06	6.34232e-07	chr2	NM_029793	Golga1
diffreps_peak_626318	80304121	80304340	219	up	3.26956	3.23255e-07	chr7	uc009iae.3	Prc1
diffreps_peak_553217	125055732	125055940	208	up	2.62248	7.64781e-07	chr5	uc008zrc.1	Ncor2
diffreps_peak_502055	116627331	116627360	29	up	2.23231	1.94893e-06	chr4	NM_016777	Nasp
diffreps_peak_326987	42315946	42316240	294	up	2.60872	3.55953e-07	chr17	NM_028474	Ptchd4
diffreps_peak_690346	27299227	27299517	290	up	4.70686	5.08524e-08	chr9	NM_001033323	Igsf9b
diffreps_peak_643526	144411261	144411868	607	up	3.8245	1.61629e-07	chr7	NM_001081370	Shank2
diffreps_peak_458799	102165354	102165487	133	up	2.26523	3.08672e-07	chr3	NM_177545	Vangl1
diffreps_peak_505490	126559918	126560352	434	up	3.23075	6.40183e-10	chr4	NM_175554	Clspn
diffreps_peak_427363	166074261	166074780	519	up	2.54082	1.96972e-08	chr2	NM_028072	Sulf2
diffreps_peak_146177	118418181	118419086	905	up	2.82444	7.23298e-10	chr11	uc007mpe.1	Cant1
diffreps_peak_506198	128785969	128786194	225	up	2.23488	3.29242e-08	chr4	NM_001081098	Zfp362
diffreps_peak_692230	35188656	35189295	639	up	2.58743	2.4822e-07	chr9	NM_054096	Tirap
diffreps_peak_332426	56040415	56040551	136	up	2.88209	4.91148e-09	chr17	NM_013733	Chaf1a
diffreps_peak_459664	104864339	104864480	141	up	19.1364	1.93278e-08	chr3	NM_009797	Capza1
diffreps_peak_122527	54926703	54926793	90	up	2.95745	1.34993e-08	chr11	NM_021327	Tnip1
diffreps_peak_145928	117849236	117849461	225	up	6.28457	2.89394e-10	chr11	NM_009689	Birc5
diffreps_peak_711720	107533944	107534340	396	up	2.28081	8.39549e-06	chr9	NM_019704	Tmem115
diffreps_peak_29871	120120761	120120840	79	up	13.6863	9.3044e-09	chr1	NM_001037999	Dbi
diffreps_peak_465304	123114061	123114626	565	up	3.10489	6.68122e-07	chr3	NM_080451	Synpo2
diffreps_peak_369139	6086401	6086467	66	up	3.71679	2.44915e-07	chr19	NM_026410	Cdca5
diffreps_peak_664052	70820781	70821200	419	up	3.96701	3.38306e-07	chr8	NM_008353	Il12rb1
diffreps_peak_121293	51821078	51821196	118	up	2.25865	6.73772e-09	chr11	NM_199299	Jade2
diffreps_peak_638722	126870941	126871641	700	up	2.42672	3.28927e-07	chr7	NM_001163775	Taok2
diffreps_peak_12702	52500209	52500540	331	up	2.30633	6.41992e-10	chr1	ENSMUST00000069792	Nab1
diffreps_peak_49510	191908850	191909940	1090	up	3.21182	4.72722e-10	chr1	NM_009579	Slc30a1
diffreps_peak_280551	10993045	10993121	76	up	2.00114	8.59966e-11	chr16	NM_019980	Litaf
diffreps_peak_162039	65106081	65106891	810	up	2.45659	2.01347e-09	chr12	NM_178912	Fancm
diffreps_peak_376351	29646081	29646268	187	up	2.28576	7.62777e-07	chr19	NM_001081213	Ermp1
diffreps_peak_641926	139017641	139017739	98	up	6.4856	7.88588e-06	chr7	NM_028708	Jakmip3
diffreps_peak_728901	74249728	74249820	92	up	2.07288	3.52231e-06	chrX	ENSMUST00000114299	Flna
diffreps_peak_418060	131171121	131171360	239	up	7.35078	3.43609e-09	chr2	NM_027641	Spef1
diffreps_peak_528344	43233462	43234820	1358	up	2.77134	5.18024e-07	chr5	NM_175937	Cpeb2
diffreps_peak_682661	124371851	124371957	106	up	5.24011	3.85674e-06	chr8	NM_171824	Pgbd5
diffreps_peak_698402	57765761	57765860	99	up	2.26711	1.04826e-10	chr9	NM_007713	Clk3
diffreps_peak_328680	46411421	46411620	199	up	5.37893	4.69083e-07	chr17	NM_207671	Zfp318
diffreps_peak_619070	48872085	48872200	115	up	4.58557	6.95372e-07	chr7	NM_001013368	E2f8
diffreps_peak_156796	40844209	40844780	571	up	2.52735	5.73259e-10	chr12	NM_172803	Dock4
diffreps_peak_106850	3913101	3914220	1119	up	2.15828	1.45738e-06	chr11	NM_153142	Slc35e4
diffreps_peak_668155	83083435	83083840	405	up	2.00759	7.06832e-09	chr8	NM_177378	Rnf150
diffreps_peak_100029	117280640	117280805	165	up	5.34218	1.07191e-06	chr10	NM_017372	Lyz2
diffreps_peak_266734	78999796	78999944	148	up	3.06494	2.74127e-07	chr15	NM_138579	Triobp
diffreps_peak_291081	37059988	37062920	2932	up	3.43712	1.25425e-09	chr16	NM_029977	Polq
diffreps_peak_83568	80382601	80382621	20	up	3.00641	2.59732e-06	chr10	NM_198615	Mex3d
diffreps_peak_416655	127256956	127257440	484	up	2.57598	1.54041e-08	chr2	NM_175145	Tmem127
diffreps_peak_332707	56562641	56562900	259	up	7.51936	6.41833e-08	chr17	uc008dcf.1	Safb2
diffreps_peak_513940	150945681	150946102	421	up	3.41495	2.15661e-07	chr4	NM_011612	Tnfrsf9
diffreps_peak_371578	12583922	12584122	200	up	2.31373	4.05146e-06	chr19	NM_026640	Fam111a
diffreps_peak_455734	94767116	94767287	171	up	2.35662	6.81915e-06	chr3	NM_001037711	Cgn
diffreps_peak_322506	32121741	32122100	359	up	2.79186	7.93594e-08	chr17	NM_008716	Notch3
diffreps_peak_602845	147107694	147108380	686	up	2.11351	7.06166e-07	chr6	NM_001081237	Klhl42
diffreps_peak_718876	12058081	12058680	599	up	2.07177	1.66655e-07	chrX	NM_029510	Bcor
diffreps_peak_463046	115887961	115888130	169	up	2.15646	2.33819e-06	chr3	ENSMUST00000067500	A930005H10Rik
diffreps_peak_617708	45017977	45018168	191	up	2.7169	4.48988e-07	chr7	ENSMUST00000044111	Rras
diffreps_peak_109247	11800801	11802600	1799	up	2.11229	1.73448e-07	chr11	NM_021891	Fignl1
diffreps_peak_49749	192850951	192851000	49	up	3.1297	5.22133e-06	chr1	NM_198247	Sertad4
diffreps_peak_80729	75333261	75333780	519	up	10.1788	7.53342e-10	chr10	NM_009630	Adora2a
diffreps_peak_716113	121981921	121983823	1902	up	2.18872	5.80553e-07	chr9	NM_153540	Pomgnt2
diffreps_peak_35383	139423033	139423360	327	up	2.0688	1.56021e-10	chr1	NM_172643	Zbtb41
diffreps_peak_174717	112680681	112681720	1039	up	2.44555	1.19854e-10	chr12	NM_001100460	Zbtb42
diffreps_peak_83901	80907150	80907276	126	up	3.44831	1.62059e-07	chr10	NM_010722	Lmnb2
diffreps_peak_396753	39047661	39047766	105	up	2.26389	4.80284e-07	chr2	NM_029793	Golga1
diffreps_peak_174160	110978101	110978255	154	up	26.1373	8.33235e-08	chr12	ENSMUST00000148765	Ankrd9
diffreps_peak_668538	83997671	83998565	894	up	2.3848	2.95559e-07	chr8	NM_001081415	Samd1
diffreps_peak_332442	56064973	56065425	452	up	2.69381	5.96523e-10	chr17	NM_013733	Chaf1a
diffreps_peak_61379	28782081	28782720	639	up	2.6317	1.52115e-07	chr10	NM_178666	Themis
diffreps_peak_589379	92214761	92214925	164	up	7.44083	2.21074e-12	chr6	ENSMUST00000014694	Zfyve20
diffreps_peak_139648	101120021	101120242	221	up	2.39959	8.69863e-07	chr11	ENSMUST00000043680	Tubg1
diffreps_peak_130660	77137701	77138295	594	up	2.16004	3.58695e-06	chr11	NM_176965	Efcab5
diffreps_peak_332439	56062201	56062311	110	up	3.48634	1.68903e-11	chr17	NM_013733	Chaf1a
diffreps_peak_209245	113367661	113369460	1799	up	2.8064	1.77879e-08	chr13	uc007rxf.1	BC067074
diffreps_peak_48850	189683767	189683960	193	up	4.28767	4.02309e-09	chr1	NM_001081363	Cenpf
diffreps_peak_273687	96287517	96287560	43	up	4.04397	2.45767e-07	chr15	ENSMUST00000134985	Arid2
diffreps_peak_602843	147101565	147101759	194	up	2.91826	4.74563e-08	chr6	NM_001081237	Klhl42
diffreps_peak_342534	84511894	84511940	46	up	2.41344	2.76849e-11	chr17	NM_177606	Plekhh2
diffreps_peak_224782	55063804	55065700	1896	up	2.52659	1.24151e-06	chr14	NM_001039198	Zfhx2
diffreps_peak_466369	127561474	127561800	326	up	2.77916	1.26346e-06	chr3	NM_197997	Zgrf1
diffreps_peak_704642	78616876	78616900	24	up	3.87692	1.17397e-10	chr9	NM_153098	Cd109
diffreps_peak_515338	155695141	155695720	579	up	2.10851	1.20301e-06	chr4	NM_178699	B930041F14Rik
diffreps_peak_294364	46152990	46153120	130	up	6.75203	3.67519e-06	chr16	NM_001304528	Gm4737
diffreps_peak_463709	117868743	117868936	193	up	2.23024	4.62822e-06	chr3	NM_029655	Snx7
diffreps_peak_139575	100969989	100970800	811	up	2.03998	3.65807e-06	chr11	ENSMUST00000060792	Ptrf
diffreps_peak_142724	108920981	108921193	212	up	8.18905	2.45752e-06	chr11	ENSMUST00000140821	Axin2
diffreps_peak_669217	85306216	85306318	102	up	2.37524	9.71955e-08	chr8	NM_019716	Orc6
diffreps_peak_709647	99637346	99637922	576	up	2.59408	2.28374e-10	chr9	NM_028258	Dzip1l
diffreps_peak_426899	164771853	164772020	167	up	5.00954	7.78924e-08	chr2	NM_026785	Ube2c
diffreps_peak_391634	23132741	23133731	990	up	3.40975	3.49467e-10	chr2	NM_025979	Mastl
diffreps_peak_319269	24223231	24223280	49	up	2.54178	1.42771e-06	chr17	NM_007634	Ccnf
diffreps_peak_152526	21039723	21040425	702	up	2.85598	1.19077e-06	chr12	uc029rrg.2	BC024416
diffreps_peak_35394	139457036	139458440	1404	up	2.84006	1.97983e-06	chr1	NM_009791	Aspm
diffreps_peak_23293	91411961	91412780	819	up	2.15222	3.78322e-09	chr1	uc007cat.2	Hes6
diffreps_peak_45966	178914761	178916300	1539	up	4.87457	1.68764e-10	chr1	NM_001161665	Kif26b
diffreps_peak_577675	51466905	51467040	135	up	2.06834	1.72524e-08	chr6	NM_016806	Hnrnpa2b1
diffreps_peak_14260	58024783	58024900	117	up	2.81824	7.7196e-10	chr1	NM_199007	Sgol2a
diffreps_peak_83592	80413204	80413280	76	up	2.10801	6.88685e-08	chr10	NM_011548	Tcf3
diffreps_peak_507932	133660541	133661120	579	up	4.21401	3.6936e-07	chr4	ENSMUST00000062118	Pigv
diffreps_peak_212768	7904581	7904724	143	up	2.01485	4.97131e-07	chr14	NM_134080	Flnb
diffreps_peak_426473	163054634	163054848	214	up	5.86068	1.24147e-07	chr2	NM_008652	Mybl2
diffreps_peak_64202	35708941	35709420	479	up	3.28962	4.18535e-07	chr10	ENSMUST00000080898	Amd2
diffreps_peak_390582	18843881	18844460	579	up	2.08565	1.06156e-07	chr2	NM_008845	Pip4k2a
diffreps_peak_604138	4628441	4628640	199	up	10.1667	5.02435e-08	chr7	NM_023440	Tmem86b
diffreps_peak_602685	146553983	146554214	231	up	2.3099	2.43313e-09	chr6	NM_138757	Asun
diffreps_peak_682461	123845179	123845445	266	up	3.74964	1.18642e-08	chr8	NM_028536	Ccsap
diffreps_peak_486187	52474920	52475115	195	up	2.7143	3.964e-10	chr4	NM_008017	Smc2
diffreps_peak_681447	121116461	121117480	1019	up	3.17342	1.2845e-07	chr8	NM_013519	Foxc2
diffreps_peak_413999	118761661	118761758	97	up	3.49148	1.25018e-09	chr2	NM_001001982	A430105I19Rik
diffreps_peak_526388	36475301	36475600	299	up	2.00193	6.76246e-07	chr5	NM_001170454	Tada2b
diffreps_peak_258389	57821031	57822300	1269	up	2.04028	2.11716e-08	chr15	NM_199449	Zhx2
diffreps_peak_467501	131293306	131293520	214	up	2.47218	1.57751e-08	chr3	uc008rjo.1	Cyp2u1
diffreps_peak_501888	116286055	116286198	143	up	3.36381	6.41623e-11	chr4	NM_181585	Pik3r3
diffreps_peak_83406	80141456	80141660	204	up	2.81518	3.55268e-07	chr10	ENSMUST00000105367	Atp5d
diffreps_peak_107581	5797023	5797175	152	up	2.09473	3.0526e-06	chr11	NM_013810	Dbnl
diffreps_peak_410362	102861559	102861640	81	up	2.30879	1.06612e-08	chr2	NM_009851	Cd44
diffreps_peak_387173	4993761	4993856	95	up	3.13989	1.13128e-11	chr2	NM_027290	Mcm10
diffreps_peak_267124	79787061	79787320	259	up	5.32338	1.07079e-10	chr15	NM_030689	Nptxr
diffreps_peak_711658	107255721	107255920	199	up	3.34501	8.16896e-07	chr9	NM_178907	Mapkapk3
diffreps_peak_515812	3520644	3520860	216	up	2.03395	1.72939e-07	chr5	NM_009873	Cdk6
diffreps_peak_48846	189678938	189679141	203	up	4.79599	1.29294e-10	chr1	NM_001081363	Cenpf
diffreps_peak_1596	9671578	9671720	142	up	4.52473	6.83658e-09	chr1	NM_008651	Mybl1
diffreps_peak_598831	128365657	128365780	123	up	7.04824	2.59394e-09	chr6	NM_008021	Foxm1
diffreps_peak_104826	127696421	127696640	219	up	3.22677	1.91786e-07	chr10	NM_001113211	Tmem194
diffreps_peak_283198	17213141	17213740	599	up	3.27707	9.83128e-06	chr16	NM_001033338	Rimbp3
diffreps_peak_130018	75572314	75572940	626	up	2.66275	3.15245e-08	chr11	NM_173388	Slc43a2
diffreps_peak_733345	102145421	102145620	199	up	2.52977	7.07833e-07	chrX	NM_146235	Ercc6l
diffreps_peak_136911	94650222	94651023	801	up	4.00659	4.33328e-09	chr11	NM_177752	Eme1
diffreps_peak_276560	102238804	102238960	156	up	3.50207	6.94533e-08	chr15	NM_011244	Rarg
diffreps_peak_182841	31626741	31627256	515	up	3.3578	4.27282e-07	chr13	NM_010225	Foxf2
diffreps_peak_48854	189687975	189688086	111	up	17.219	1.94757e-10	chr1	NM_001081363	Cenpf
diffreps_peak_274983	99081190	99081250	60	up	3.69279	4.34577e-11	chr15	NM_030159	Troap
diffreps_peak_369112	6057658	6057751	93	up	2.48663	1.3591e-09	chr19	NM_026246	Mrpl49
diffreps_peak_167875	85812041	85812140	99	up	5.96456	5.17259e-07	chr12	NM_145447	Mfsd7c
diffreps_peak_487640	57894641	57894840	199	up	2.76491	3.8056e-07	chr4	NM_009649	Akap2
diffreps_peak_394854	32631081	32631192	111	up	2.35941	1.05035e-07	chr2	NM_021515	Ak1
diffreps_peak_291758	38609121	38609420	299	up	3.27504	6.80547e-07	chr16	NM_020260	Arhgap31
diffreps_peak_560100	143306765	143306805	40	up	3.5268	2.77854e-07	chr5	NM_172726	E130309D02Rik
diffreps_peak_239091	122891221	122891580	359	up	2.29749	9.55603e-11	chr14	NM_145466	Ggact
diffreps_peak_617730	45043351	45043788	437	up	2.35348	6.59756e-07	chr7	NM_175022	Prr12
diffreps_peak_733342	102142981	102143860	879	up	2.76658	6.72682e-09	chrX	NM_146235	Ercc6l
diffreps_peak_207515	108316331	108316469	138	up	4.75745	2.18788e-07	chr13	ENSMUST00000051594	Depdc1b
diffreps_peak_641293	135693079	135693496	417	up	2.33495	3.37406e-06	chr7	NM_001081117	Mki67
diffreps_peak_277705	3946701	3947400	699	up	2.37286	8.05025e-08	chr16	ENSMUST00000177551	Nlrc3
diffreps_peak_558981	140621781	140622040	259	up	327.9	3.90331e-12	chr5	NM_175274	Ttyh3
diffreps_peak_266888	79328061	79328340	279	up	2.17517	9.87753e-06	chr15	NM_001199023	Pla2g6
diffreps_peak_688783	21634801	21634882	81	up	2.97173	4.10458e-06	chr9	NM_011417	Smarca4
diffreps_peak_598835	128375101	128375560	459	up	3.223	1.23261e-07	chr6	NM_008021	Foxm1
diffreps_peak_689132	22333081	22333173	92	up	3.16627	2.83336e-10	chr9	NM_028390	Anln
diffreps_peak_607834	16420157	16420380	223	up	2.14903	1.35943e-07	chr7	NM_198631	Zc3h4
diffreps_peak_655506	41082613	41084908	2295	up	2.49412	2.36211e-09	chr8	uc009lnm.1	Mtus1
diffreps_peak_377735	34550693	34550940	247	up	2.42269	3.20667e-11	chr19	NM_008332	Ifit2
diffreps_peak_84280	81459821	81461180	1359	up	5.64464	1.56934e-07	chr10	NM_176954	Celf5
diffreps_peak_414189	119131561	119131800	239	up	6.32823	7.09817e-08	chr2	uc008ltc.1	Rad51
diffreps_peak_386672	3223469	3223584	115	up	3.36774	2.44454e-06	chr2	NM_001081161	Fam171a1
diffreps_peak_515378	155775981	155776161	180	up	3.20423	1.07282e-07	chr4	uc008wer.1	AK035229
diffreps_peak_626215	80091221	80091440	219	up	2.40029	1.00281e-07	chr7	NM_175433	Zfp710
diffreps_peak_394589	31996375	31996551	176	up	2.36232	2.17325e-09	chr2	NM_172268	Nup214
diffreps_peak_392319	25504416	25504629	213	up	2.85093	1.83347e-07	chr2	NM_013908	Fbxw5
diffreps_peak_183093	32802029	32803044	1015	up	2.74092	4.35922e-07	chr13	NM_030215	Wrnip1
diffreps_peak_369061	5940542	5940760	218	up	2.09863	1.01462e-06	chr19	NM_008893	Pola2
diffreps_peak_515141	155154221	155154420	199	up	2.32104	3.86349e-07	chr4	NM_011385	Ski
diffreps_peak_728983	74370901	74371011	110	up	2.03707	3.88797e-08	chrX	NM_145406	Slc10a3
diffreps_peak_668157	83084061	83084260	199	up	2.65592	2.92984e-07	chr8	NM_177378	Rnf150
diffreps_peak_454458	90524352	90524581	229	up	2.25146	1.03615e-08	chr3	NM_009113	S100a13
diffreps_peak_480414	31964096	31964382	286	up	2.17828	2.77252e-07	chr4	ENSMUST00000037607	Map3k7
diffreps_peak_424420	155983282	155983416	134	up	2.22414	1.19259e-08	chr2	NM_008383	Cep250
diffreps_peak_740999	152178963	152179090	127	up	4.36751	5.31498e-07	chrX	ENSMUST00000096275	Iqsec2
diffreps_peak_376353	29648035	29648420	385	up	3.66589	6.59232e-08	chr19	NM_001081213	Ermp1
diffreps_peak_368414	5038825	5039120	295	up	7.64108	6.85522e-12	chr19	NM_175383	B4gat1
diffreps_peak_487267	56811501	56811820	319	up	2.26241	1.93599e-06	chr4	NM_018761	Ctnnal1
diffreps_peak_659802	57511842	57512005	163	up	3.68103	3.34216e-07	chr8	NM_008252	Hmgb2
diffreps_peak_424435	155989381	155989620	239	up	2.37428	7.95206e-07	chr2	uc012chl.1	Cep250
diffreps_peak_440640	38981841	38983140	1299	up	2.19657	7.24372e-06	chr3	NM_183221	Fat4
diffreps_peak_530832	52367942	52368060	118	up	3.54109	1.91301e-07	chr5	NM_011435	Sod3
diffreps_peak_145262	116280938	116281850	912	up	3.31887	1.4575e-08	chr11	NM_010254	Galr2
diffreps_peak_485103	48067741	48067862	121	up	10.0047	7.90359e-08	chr4	NM_015743	Nr4a3
diffreps_peak_162721	69192807	69192820	13	up	3.97862	8.50277e-08	chr12	NM_027269	Dnaaf2
diffreps_peak_224509	54431603	54431740	137	up	2.03114	5.56622e-11	chr14	NM_008608	Mmp14
diffreps_peak_320100	25884579	25884620	41	up	2.27158	1.03658e-11	chr17	NM_139154	Rab40c
diffreps_peak_43321	169969097	169969241	144	up	4.63538	1.00427e-06	chr1	ENSMUST00000027989	Hsd17b7
diffreps_peak_127453	69105389	69105880	491	up	2.71849	1.87471e-06	chr11	uc007jpf.1	Per1
diffreps_peak_709651	99641733	99641852	119	up	2.59149	6.48044e-07	chr9	NM_028258	Dzip1l
diffreps_peak_606060	10495241	10495394	153	up	27.5	1.84607e-06	chr7	ENSMUST00000032551	Zik1
diffreps_peak_567339	17281184	17281420	236	up	3.91221	3.57325e-07	chr6	NM_016900	Cav2
diffreps_peak_48837	189658741	189659280	539	up	5.81174	1.39002e-09	chr1	NM_001081363	Cenpf
diffreps_peak_123851	59202485	59202719	234	up	2.14468	1.16595e-10	chr11	NM_001302334	Mrpl55
diffreps_peak_193695	67182861	67183080	219	up	3.57546	1.41153e-07	chr13	NM_001013769	Rsl1
diffreps_peak_122528	54929094	54929100	6	up	3.20559	5.49061e-08	chr11	NM_021327	Tnip1
diffreps_peak_686699	13827021	13827107	86	up	2.37305	1.25611e-07	chr9	NM_026665	Cep57
diffreps_peak_87798	88323261	88323500	239	up	2.69355	4.16542e-07	chr10	NM_027878	Dram1
diffreps_peak_192391	64142061	64142346	285	up	2.56317	7.75592e-07	chr13	uc007qyk.1	Zfp367
diffreps_peak_453156	87971221	87971988	767	up	2.997	3.30491e-10	chr3	NM_016701	Nes
diffreps_peak_711897	107888128	107888402	274	up	3.22907	2.60078e-09	chr9	NM_028369	Mon1a
diffreps_peak_466370	127561821	127562580	759	up	2.75645	4.62734e-10	chr3	NM_197997	Zgrf1
diffreps_peak_595731	117841267	117841397	130	up	3.82224	2.9634e-07	chr6	ENSMUST00000136889	Zfp637
diffreps_peak_368424	5048508	5048573	65	up	2.04123	6.14381e-08	chr19	NM_134155	Brms1
diffreps_peak_351430	24603286	24603817	531	up	2.17463	1.56506e-08	chr18	NM_139143	Slc39a6
diffreps_peak_557960	138187041	138187226	185	up	4.28906	5.66926e-13	chr5	ENSMUST00000123415	Taf6
diffreps_peak_627189	82868761	82870640	1879	up	2.15569	5.7038e-07	chr7	NM_175366	Mex3b
diffreps_peak_381739	46314612	46314803	191	up	3.23534	9.03602e-08	chr19	NM_028627	Psd
diffreps_peak_346313	4348841	4349100	259	up	3.52782	9.67668e-09	chr18	uc008dyf.1	Map3k8
diffreps_peak_46502	180240841	180240945	104	up	2.59482	4.32575e-07	chr1	NM_011183	Psen2
diffreps_peak_453415	88486459	88486630	171	up	2.84333	1.68525e-06	chr3	NM_019390	Lmna
diffreps_peak_393606	29700667	29700851	184	up	2.88073	2.78285e-11	chr2	NM_054050	Rapgef1
diffreps_peak_663793	70352777	70353273	496	up	2.02111	4.54847e-07	chr8	NM_030680	Upf1
diffreps_peak_641294	135694231	135698180	3949	up	2.93088	1.11679e-07	chr7	NM_001081117	Mki67
diffreps_peak_598832	128366041	128366200	159	up	4.42743	2.5885e-07	chr6	NM_008021	Foxm1
diffreps_peak_510250	140700540	140700560	20	up	4.17289	1.69505e-08	chr4	ENSMUST00000071169	Rcc2
diffreps_peak_557064	136244628	136244940	312	up	6.89141	9.64624e-08	chr5	NM_018825	Sh2b2
diffreps_peak_140139	102202052	102202334	282	up	2.25506	9.95155e-07	chr11	NM_010412	Hdac5
diffreps_peak_646455	11815201	11815300	99	up	2.16602	4.00191e-07	chr8	NM_017402	Arhgef7
diffreps_peak_59386	23867093	23867220	127	up	11.983	3.76196e-08	chr10	NM_011979	Vnn3
diffreps_peak_702853	71771081	71771602	521	up	2.13978	7.84867e-11	chr9	NM_001304362	Cgnl1
diffreps_peak_680922	119869621	119870060	439	up	2.4871	2.09666e-07	chr8	NM_146219	Klhl36
diffreps_peak_188221	52610795	52611080	285	up	5.59736	6.34139e-08	chr13	NM_011518	Syk
diffreps_peak_336017	66134084	66134192	108	up	2.71037	4.58991e-09	chr17	NM_001003919	Ddx11
diffreps_peak_453225	88114903	88114991	88	up	51.725	1.01279e-08	chr3	NM_001033484	Iqgap3
diffreps_peak_105163	128250284	128250440	156	up	2.31213	2.73197e-06	chr10	NM_011589	Timeless
diffreps_peak_32716	130740271	130740300	29	up	6.28938	6.80528e-06	chr1	uc007cmj.2	AA986860
diffreps_peak_122526	54924097	54924229	132	up	2.97113	2.78577e-10	chr11	NM_021327	Tnip1
diffreps_peak_440725	39358521	39359128	607	up	7.35801	7.56553e-07	chr3	ENSMUST00000056409	Gm9845
diffreps_peak_359268	56740686	56740860	174	up	3.66448	5.56677e-07	chr18	NM_010721	Lmnb1
diffreps_peak_211016	119690350	119690513	163	up	2.98283	8.5179e-08	chr13	NM_145942	Hmgcs1
diffreps_peak_703040	72458761	72458960	199	up	4.00646	3.17801e-09	chr9	NM_009359	Tex9
diffreps_peak_699656	61935379	61935550	171	up	4.40804	4.61944e-10	chr9	NM_024245	Kif23
diffreps_peak_501907	116299761	116300160	399	up	2.31058	1.26548e-06	chr4	NM_181585	Pik3r3
diffreps_peak_680881	119761461	119761830	369	up	2.50064	1.4427e-10	chr8	NM_028883	Tldc1
diffreps_peak_370650	9883698	9883833	135	up	2.53718	6.53307e-09	chr19	NM_016692	Incenp
diffreps_peak_390531	18683174	18683283	109	up	2.24854	1.19146e-08	chr2	NM_007552	Bmi1
diffreps_peak_435941	19957161	19957360	199	up	2.08397	1.96028e-07	chr3	NM_007752	Cp
diffreps_peak_688869	21794456	21795640	1184	up	2.09065	1.09049e-06	chr9	NM_145611	Kank2
diffreps_peak_508925	136293061	136293500	439	up	2.05683	7.64187e-08	chr4	NM_009557	Zfp46
diffreps_peak_128278	70719001	70719093	92	up	2.47659	3.21147e-07	chr11	NM_153103	Kif1c
diffreps_peak_732979	100724661	100724758	97	up	4.79834	4.41318e-08	chrX	NM_008446	Kif4
diffreps_peak_298111	57628261	57628817	556	up	3.48017	3.74541e-06	chr16	NM_007739	Col8a1
diffreps_peak_123376	57801636	57802289	653	up	2.1083	4.68681e-07	chr11	NM_001081168	Sap30l
diffreps_peak_468650	135256476	135256580	104	up	4.64289	1.32472e-11	chr3	NM_173762	Cenpe
diffreps_peak_129137	73135901	73136640	739	up	3.3752	3.27793e-11	chr11	NM_010353	Gsg2
diffreps_peak_377928	34959415	34959571	156	up	2.39185	6.71729e-09	chr19	NM_183046	Kif20b
diffreps_peak_624935	74504176	74504580	404	up	2.86692	2.02447e-08	chr7	NM_023908	Slco3a1
diffreps_peak_146924	120272901	120273104	203	up	3.00682	2.01758e-08	chr11	NM_198423	Bahcc1
diffreps_peak_298110	57627801	57628220	419	up	4.27074	1.23822e-07	chr16	NM_007739	Col8a1
diffreps_peak_631944	102010832	102011079	247	up	2.12319	7.91339e-08	chr7	NM_133947	Numa1
diffreps_peak_215619	20141521	20142457	936	up	2.85246	1.69754e-10	chr14	NM_021542	Kcnk5
diffreps_peak_240904	6643685	6643763	78	up	2.22243	1.96481e-10	chr15	ENSMUST00000163073	Fyb
diffreps_peak_646950	13677421	13677603	182	up	3.74776	2.47531e-07	chr8	ENSMUST00000117551	Rasa3
diffreps_peak_465224	122924361	122924500	139	up	2.19832	4.1276e-08	chr3	ENSMUST00000106429	1810037I17Rik
diffreps_peak_548663	113077261	113077677	416	up	5.60317	1.54055e-09	chr5	uc008ytz.1	Crybb3
diffreps_peak_380113	41896081	41896153	72	up	5.48589	6.18913e-07	chr19	NM_199447	Rrp12
diffreps_peak_80848	75551941	75552200	259	up	2.01182	4.19906e-10	chr10	NM_198860	Lrrc75b
diffreps_peak_468629	135237502	135237817	315	up	4.12241	2.23555e-09	chr3	NM_173762	Cenpe
diffreps_peak_226568	61191181	61192460	1279	up	2.0902	7.68973e-09	chr14	NM_172809	Sacs
diffreps_peak_209652	114453081	114453800	719	up	2.66764	1.57065e-06	chr13	NM_001301375	Fst
diffreps_peak_39493	156702381	156702760	379	up	2.12425	1.73889e-07	chr1	uc007dcr.1	Fam20b
diffreps_peak_362194	67838001	67838085	84	up	2.35532	2.21428e-08	chr18	NM_027556	Cep192
diffreps_peak_459961	105716368	105717420	1052	up	4.14957	9.63008e-07	chr3	NM_175398	Fam212b
diffreps_peak_453119	87885481	87885608	127	up	9.58416	1.69254e-10	chr3	ENSMUST00000005015	Prcc
diffreps_peak_332749	56601226	56601366	140	up	2.17877	2.9801e-07	chr17	NM_001163300	Safb
diffreps_peak_711686	107300381	107300780	399	up	6.84052	7.35364e-06	chr9	NM_009895	Cish
diffreps_peak_688835	21749121	21749420	299	up	4.29578	4.57267e-08	chr9	NM_010700	Ldlr
diffreps_peak_283655	18226645	18226766	121	up	2.00702	1.67875e-06	chr16	NM_172151	Zdhhc8
diffreps_peak_486172	52447712	52448040	328	up	2.42325	3.86969e-10	chr4	uc008swj.1	Smc2
diffreps_peak_128051	70218592	70219200	608	up	2.63974	2.55794e-09	chr11	NM_172371	Slc16a13
diffreps_peak_331576	53681444	53681488	44	up	3.56984	4.36278e-10	chr17	NM_028232	Sgol1
diffreps_peak_380940	44293921	44294200	279	up	2.26379	2.28809e-07	chr19	NM_009128	Scd2
diffreps_peak_79098	71347762	71348090	328	up	2.94235	1.07129e-07	chr10	ENSMUST00000079252	Ipmk
diffreps_peak_225301	56558572	56558640	68	up	2.49529	4.38324e-07	chr14	NM_001014996	Cenpj
diffreps_peak_493187	82350388	82350507	119	up	2.2734	2.20411e-10	chr4	NM_008687	Nfib
diffreps_peak_413201	115581715	115581840	125	up	3.14911	1.76853e-06	chr2	NM_207264	BC052040
diffreps_peak_619072	48875481	48875771	290	up	6.70763	4.51707e-12	chr7	NM_001013368	E2f8
diffreps_peak_716430	123013939	123014012	73	up	2.7453	2.08558e-06	chr9	NM_010620	Kif15
diffreps_peak_552346	123228189	123228360	171	up	2.62819	1.48999e-07	chr5	NM_026000	Psmd9
diffreps_peak_549026	114450401	114450421	20	up	8.38021	2.34376e-06	chr5	NM_023556	Mvk
diffreps_peak_638797	127016861	127017520	659	up	2.43783	4.62805e-08	chr7	ENSMUST00000032918	Pagr1a
diffreps_peak_688634	21290808	21290900	92	up	5.29395	5.98952e-06	chr9	NM_009878	Cdkn2d
diffreps_peak_694882	45770694	45770860	166	up	2.42314	4.5761e-07	chr9	NM_001081373	Cep164
diffreps_peak_422865	150945083	150945188	105	up	2.25233	6.40589e-07	chr2	NM_207204	Ninl
diffreps_peak_681236	120576301	120576554	253	up	2.2692	3.63033e-08	chr8	NM_198671	Gse1
diffreps_peak_556982	136140178	136141000	822	up	2.3751	6.89677e-06	chr5	NM_028070	Alkbh4
diffreps_peak_689913	25481801	25481896	95	up	3.11439	5.25272e-06	chr9	NM_026189	Eepd1
diffreps_peak_380725	43852223	43852422	199	up	2.03605	1.49839e-06	chr19	NM_028029	Dnmbp
diffreps_peak_129138	73137081	73138294	1213	up	3.52149	3.47844e-08	chr11	NM_010353	Gsg2
diffreps_peak_225736	57807021	57807531	510	up	3.58125	3.41767e-07	chr14	NM_198605	Ska3
diffreps_peak_651190	26119401	26119600	199	up	3.09505	5.12686e-07	chr8	NM_029965	Rnf170
diffreps_peak_526979	38155641	38155724	83	up	2.69757	9.46532e-07	chr5	NM_010942	Nsg1
diffreps_peak_407677	91062181	91062580	399	up	2.84607	2.65067e-07	chr2	NM_026721	Slc39a13
diffreps_peak_655479	41002304	41002420	116	up	2.12761	9.03609e-08	chr8	NM_001005863	Mtus1
diffreps_peak_594431	113399663	113399771	108	up	2.93151	2.68924e-08	chr6	ENSMUST00000038889	Ttll3
diffreps_peak_377896	34878523	34879300	777	up	2.19271	1.83929e-08	chr19	NM_001114339	Pank1
diffreps_peak_723751	36874357	36874529	172	up	2.25825	9.52219e-07	chrX	ENSMUST00000016452	Ube2a
diffreps_peak_509063	136647841	136648820	979	up	2.48659	5.6089e-11	chr4	ENSMUST00000105845	Ephb2
diffreps_peak_270992	89352621	89352786	165	up	2.52082	5.97678e-07	chr15	NM_178919	Lmf2
diffreps_peak_349258	14813301	14813690	389	up	2.08265	6.18236e-07	chr18	NM_001100449	Taf4b
diffreps_peak_181057	23684198	23684320	122	up	4.03029	2.15058e-08	chr13	NM_023422	Hist1h2bc
diffreps_peak_621077	58803463	58803560	97	up	4.57861	4.89649e-07	chr7	NM_009728	Atp10a
diffreps_peak_554773	130152241	130153020	779	up	2.12097	2.9764e-10	chr5	NM_172509	Kctd7
diffreps_peak_289699	33975041	33976079	1038	up	3.45125	3.68494e-10	chr16	NM_177357	Kalrn
diffreps_peak_493184	82330321	82330426	105	up	2.34059	3.87599e-07	chr4	NM_008687	Nfib
diffreps_peak_9275	36531461	36531641	180	up	4.3431	2.16057e-08	chr1	NM_153502	Ankrd23
diffreps_peak_4533	20805796	20805900	104	up	2.47247	1.99275e-07	chr1	NM_008563	Mcm3
diffreps_peak_187200	48625376	48625672	296	up	2.28504	6.59871e-06	chr13	NM_207232	Ptpdc1
diffreps_peak_97300	110754080	110754460	380	up	5.71864	8.71621e-08	chr10	uc007gzn.1	E2f7
diffreps_peak_669078	84977101	84978748	1647	up	2.13645	2.41749e-06	chr8	NM_008416	Junb
diffreps_peak_489480	64020601	64020725	124	up	4.57127	3.26006e-08	chr4	NM_011607	Tnc
diffreps_peak_369602	7225721	7225920	199	up	2.37115	1.92541e-09	chr19	NM_027643	Naa40
diffreps_peak_350764	22694641	22694900	259	up	4.79731	1.39069e-07	chr18	NM_199024	Nol4
diffreps_peak_414141	119070641	119071620	979	up	3.61435	1.16274e-09	chr2	NM_029617	Casc5
diffreps_peak_323684	33890477	33890661	184	up	5.35036	3.58974e-08	chr17	ENSMUST00000173492	Kifc1
diffreps_peak_643676	144939561	144939920	359	up	2.17427	2.2238e-09	chr7	NM_007631	Ccnd1
diffreps_peak_508245	134521471	134521601	130	up	3.76501	1.91726e-07	chr4	NM_001081099	Aunip
diffreps_peak_104607	127331261	127331640	379	up	4.12405	3.21722e-06	chr10	NM_010296	Gli1
diffreps_peak_267138	79803974	79804400	426	up	2.99223	5.33015e-06	chr15	NM_030689	Nptxr
diffreps_peak_270682	88689861	88689971	110	up	2.35572	1.00843e-06	chr15	NM_001033274	Brd1
diffreps_peak_423448	152880103	152880225	122	up	2.87269	8.41926e-12	chr2	NM_028109	Tpx2
diffreps_peak_371056	10895230	10895380	150	up	2.19041	1.62288e-10	chr19	NM_134129	Prpf19
diffreps_peak_448536	68616439	68616557	118	up	2.22742	2.20595e-09	chr3	NM_013928	Schip1
diffreps_peak_612572	28740061	28740239	178	up	2.28683	6.81551e-07	chr7	NM_011885	Mrps12
diffreps_peak_629370	92858401	92859380	979	up	4.70016	4.21384e-10	chr7	NM_001080995	Ddias
diffreps_peak_587038	85133677	85134288	611	up	2.12453	2.05064e-06	chr6	ENSMUST00000045986	Spr
diffreps_peak_669034	84916155	84916380	225	up	9.59111	3.29058e-08	chr8	NM_019945	Mast1
diffreps_peak_699451	60854401	60854503	102	up	2.95757	9.3668e-12	chr9	NM_028283	Uaca
diffreps_peak_413998	118759701	118759707	6	up	2.14268	8.66776e-09	chr2	NM_001001982	A430105I19Rik
diffreps_peak_378739	37434721	37435233	512	up	6.09256	8.17714e-08	chr19	ENSMUST00000025944	Hhex
diffreps_peak_120760	50292241	50292336	95	up	4.25517	5.82923e-13	chr11	NM_175334	Maml1
diffreps_peak_413977	118622134	118622247	113	up	2.71813	4.46568e-07	chr2	NM_009773	Bub1b
diffreps_peak_51790	5801151	5801242	91	up	2.96838	3.61093e-09	chr10	NM_025995	Fbxo5
diffreps_peak_340560	78837830	78837902	72	up	2.0515	3.98654e-08	chr17	NM_181649	Gpatch11
diffreps_peak_586236	83137341	83138246	905	up	2.21438	2.59874e-06	chr6	NM_133641	Rtkn
diffreps_peak_681784	122269568	122270180	612	up	2.23242	5.17865e-07	chr8	ENSMUST00000055537	Gm22
diffreps_peak_562144	148552261	148552788	527	up	2.81593	3.69783e-07	chr5	NM_011908	Ubl3
diffreps_peak_295615	49855617	49855620	3	up	2.08593	1.22182e-07	chr16	ENSMUST00000084838	Cd47
diffreps_peak_427053	164993979	164994111	132	up	2.55161	2.89297e-06	chr2	NM_020333	Slc12a5
diffreps_peak_395144	33228174	33229040	866	up	3.32045	4.2698e-08	chr2	uc008jhp.1	Angptl2
diffreps_peak_136906	94645141	94645520	379	up	2.62238	6.34183e-07	chr11	NM_177752	Eme1
diffreps_peak_129874	75340289	75340380	91	up	2.10392	1.61416e-06	chr11	NM_026653	Rpa1
diffreps_peak_104592	127311681	127311786	105	up	3.49282	2.98043e-07	chr10	NM_001003913	Mars
diffreps_peak_218723	32029161	32030031	870	up	7.17655	1.04087e-07	chr14	NM_030166	Galnt15
diffreps_peak_283650	18221081	18221740	659	up	6.2342	1.98358e-08	chr16	NM_172151	Zdhhc8
diffreps_peak_613618	30584692	30584806	114	up	2.08783	1.3745e-06	chr7	NM_029274	Kmt2b
diffreps_peak_380265	42268351	42268740	389	up	6.23649	1.12318e-07	chr19	NM_027694	Golga7b
diffreps_peak_217368	26668401	26668900	499	up	2.62838	5.12111e-07	chr14	NM_178668	Pde12
diffreps_peak_681240	120578468	120578600	132	up	2.38229	7.09408e-07	chr8	NM_198671	Gse1
diffreps_peak_509443	137862236	137862381	145	up	2.69209	7.55387e-07	chr4	NM_199307	Ece1
diffreps_peak_123785	58978092	58978220	128	up	2.87987	3.81005e-07	chr11	NM_053168	Trim11
diffreps_peak_226582	61213181	61213580	399	up	2.19501	7.87988e-09	chr14	ENSMUST00000119943	Sacs
diffreps_peak_619250	49547841	49548541	700	up	2.43756	3.57266e-06	chr7	NM_175272	Nav2
diffreps_peak_83569	80386660	80387659	999	up	2.05653	3.26571e-06	chr10	ENSMUST00000105350	Mex3d
diffreps_peak_363379	73572704	73573776	1072	up	2.20637	4.69649e-07	chr18	NM_001039214	Mex3c
diffreps_peak_46590	180568954	180569153	199	up	2.52079	5.71941e-07	chr1	ENSMUST00000027777	Parp1
diffreps_peak_656461	44952421	44953480	1059	up	2.73003	2.54301e-08	chr8	NM_001081286	Fat1
diffreps_peak_381737	46312086	46312540	454	up	4.88967	5.6622e-10	chr19	NM_028627	Psd
diffreps_peak_475970	11164310	11164440	130	up	2.7815	1.50137e-07	chr4	NM_021897	Trp53inp1
diffreps_peak_174789	112808974	112809740	766	up	2.51241	9.39448e-07	chr12	NM_145450	BC022687
diffreps_peak_145935	117852662	117852840	178	up	3.77371	2.66691e-09	chr11	NM_001012273	Birc5
diffreps_peak_694257	43803471	43804260	789	up	2.68416	5.30159e-09	chr9	NM_021424	Pvrl1
diffreps_peak_692613	36793261	36793349	88	up	2.4652	7.72835e-06	chr9	NM_007915	Ei24
diffreps_peak_425415	158631462	158631680	218	up	3.61633	4.58526e-07	chr2	NM_175419	Actr5
diffreps_peak_595568	117179021	117179220	199	up	6.32634	8.39421e-13	chr6	NM_013655	Cxcl12
diffreps_peak_271113	89583021	89583220	199	up	2.91199	6.24509e-07	chr15	NM_026817	Rabl2
diffreps_peak_475971	11169741	11169940	199	up	2.83689	5.41656e-11	chr4	NM_021897	Trp53inp1
diffreps_peak_180050	19619293	19619830	537	up	2.4349	2.86259e-10	chr13	NM_134065	Epdr1
diffreps_peak_604944	6709721	6710200	479	up	2.12476	6.12125e-07	chr7	NM_008817	Peg3
diffreps_peak_508255	134538701	134539100	399	up	2.23047	6.69422e-09	chr4	NM_029100	Sepn1
diffreps_peak_414122	119036921	119037214	293	up	2.77457	9.30477e-07	chr2	NM_173450	Rpusd2
diffreps_peak_613421	30241501	30241700	199	up	2.71702	4.24829e-07	chr7	NM_146186	Wdr62
diffreps_peak_2083	11170583	11170780	197	up	2.98349	3.61752e-06	chr1	NM_029525	Prex2
diffreps_peak_426630	163725456	163725740	284	up	2.23408	4.35606e-10	chr2	NM_011106	Pkig
diffreps_peak_600697	136872681	136872788	107	up	3.89899	1.82741e-07	chr6	NM_008597	Mgp
diffreps_peak_670442	89030901	89032940	2039	up	2.14935	2.76317e-08	chr8	NM_021390	Sall1
diffreps_peak_332441	56063327	56063420	93	up	2.94539	8.48482e-10	chr17	NM_013733	Chaf1a
diffreps_peak_682305	123526464	123526640	176	up	2.0277	5.92155e-06	chr8	NM_018855	Gas8
diffreps_peak_641297	135704542	135704760	218	up	3.61914	9.6271e-11	chr7	NM_001081117	Mki67
diffreps_peak_144710	115228420	115228540	120	up	3.39397	7.20595e-07	chr11	uc007mgt.2	Tmem104
diffreps_peak_522667	25705677	25705825	148	up	3.13408	3.34514e-12	chr5	ENSMUST00000030773	Xrcc2
diffreps_peak_83285	79960151	79960380	229	up	3.24353	1.33145e-10	chr10	uc029rab.1	Wdr18
diffreps_peak_174713	112673999	112674276	277	up	2.74459	1.51921e-06	chr12	NM_009652	Akt1
diffreps_peak_488947	62297001	62297560	559	up	3.08138	2.36222e-08	chr4	NM_025286	Slc31a2
diffreps_peak_732957	100697430	100697541	111	up	7.22491	2.61642e-09	chrX	NM_008446	Kif4
diffreps_peak_282021	14317293	14317375	82	up	3.03379	1.70235e-06	chr16	ENSMUST00000023357	Fopnl
diffreps_peak_181042	23621881	23622260	379	up	2.38358	2.03023e-07	chr13	NM_015787	Hist1h1e
diffreps_peak_733347	102156907	102157091	184	up	3.51476	2.52469e-07	chrX	NM_146235	Ercc6l
diffreps_peak_708391	95403681	95403960	279	up	2.9838	5.90971e-08	chr9	NM_018763	Chst2
diffreps_peak_265559	76648940	76649040	100	up	2.30843	2.12479e-07	chr15	NM_019396	Cyhr1
diffreps_peak_138777	98836784	98837220	436	up	7.21176	1.50858e-06	chr11	NM_001080925	Rapgefl1
diffreps_peak_128694	72042031	72042306	275	up	8.07351	8.4224e-08	chr11	ENSMUST00000122871	Fam64a
diffreps_peak_617733	45045961	45046180	219	up	2.36717	8.93365e-07	chr7	NM_175022	Prr12
diffreps_peak_353709	34630950	34631120	170	up	5.50153	2.20443e-08	chr18	uc008elb.1	Cdc23
diffreps_peak_320052	25823626	25824460	834	up	2.00441	8.54774e-09	chr17	NM_173741	Wdr24
diffreps_peak_107853	6444336	6444443	107	up	4.11327	2.31267e-08	chr11	NM_029938	H2afv
diffreps_peak_294440	46394981	46395272	291	up	2.64531	2.44659e-07	chr16	NM_021496	Pvrl3
diffreps_peak_129723	74896824	74897080	256	up	2.3481	6.80177e-09	chr11	NM_197943	Sgsm2
diffreps_peak_425478	158785161	158786340	1179	up	5.22753	2.68663e-08	chr2	NM_027975	Fam83d
diffreps_peak_287683	28929452	28929698	246	up	2.56837	7.84122e-07	chr16	NM_177718	Mb21d2
diffreps_peak_137078	95006721	95006899	178	up	2.19674	2.98576e-06	chr11	ENSMUST00000038696	Ppp1r9b
diffreps_peak_403378	70825201	70825728	527	up	2.13021	5.84248e-09	chr2	ENSMUST00000038584	Tlk1
diffreps_peak_48847	189680220	189680506	286	up	5.04513	8.07654e-09	chr1	NM_001081363	Cenpf
diffreps_peak_377916	34938252	34938540	288	up	2.89997	3.60188e-07	chr19	NM_183046	Kif20b
diffreps_peak_640323	131555426	131555720	294	up	10.9237	8.60687e-07	chr7	NM_145998	Hmx2
diffreps_peak_709629	99575798	99576060	262	up	6.46942	8.35578e-08	chr9	NM_031403	Dbr1
diffreps_peak_329151	47319351	47319678	327	up	2.27489	3.12904e-06	chr17	NM_001097623	Trerf1
diffreps_peak_280544	10966561	10966649	88	up	2.1648	6.12195e-11	chr16	NM_019980	Litaf
diffreps_peak_131493	78841001	78841280	279	up	2.43585	4.19244e-07	chr11	NM_001076681	Lyrm9
diffreps_peak_508224	134468319	134468429	110	up	2.24594	8.61879e-10	chr4	NM_019641	Stmn1
diffreps_peak_712075	108253021	108253157	136	up	2.4079	7.55702e-07	chr9	NM_001276493	Dag1
diffreps_peak_515744	3344121	3344320	199	up	3.11423	1.77143e-07	chr5	uc008wgu.1	Cdk6
diffreps_peak_19475	78657824	78658103	279	up	2.44118	1.77482e-07	chr1	NM_028817	Acsl3
diffreps_peak_453650	88909301	88909600	299	up	2.16553	8.34534e-07	chr3	NM_027389	Gon4l
diffreps_peak_324792	35879861	35880118	257	up	2.16745	6.00488e-08	chr17	NM_026987	Dhx16
diffreps_peak_86487	85658139	85658980	841	up	2.13746	2.94691e-08	chr10	NM_028709	Btbd11
diffreps_peak_320096	25877627	25878560	933	up	2.09129	3.74586e-06	chr17	NM_001100454	Wfikkn1
diffreps_peak_269685	85859945	85860095	150	up	6.27508	1.81119e-07	chr15	NM_013882	Gtse1
diffreps_peak_525953	34761739	34761860	121	up	3.00766	2.74239e-10	chr5	NM_010414	Htt
diffreps_peak_308051	91560701	91560704	3	up	2.418	2.61237e-10	chr16	NM_008338	Ifngr2
diffreps_peak_366329	84680934	84681078	144	up	2.41906	2.88863e-08	chr18	NM_023149	Cndp2
diffreps_peak_648396	18933441	18934220	779	up	4.06279	3.33518e-06	chr8	NM_176951	Xkr5
diffreps_peak_644058	3603781	3604180	399	up	4.47692	5.44077e-06	chr8	NM_027171	Camsap3
diffreps_peak_353069	32244798	32244848	50	up	2.58407	5.69977e-06	chr18	NM_133658	Ercc3
diffreps_peak_270735	88783241	88783440	199	up	2.84215	4.03603e-07	chr15	NM_181412	Zbed4
diffreps_peak_112510	22859621	22860101	480	up	2.07454	1.59075e-06	chr11	ENSMUST00000062844	B3gnt2
diffreps_peak_699578	61417421	61417680	259	up	2.86483	8.1105e-06	chr9	NM_009389	Tle3
diffreps_peak_173225	108199308	108199383	75	up	2.12589	1.84697e-06	chr12	NM_009832	Ccnk
diffreps_peak_619067	48867653	48868039	386	up	4.7528	9.10356e-10	chr7	NM_001013368	E2f8
diffreps_peak_422874	150959767	150959920	153	up	4.29483	1.99551e-07	chr2	NM_207204	Ninl
diffreps_peak_647434	15033001	15033333	332	up	4.07361	8.09556e-08	chr8	ENSMUST00000069399	Kbtbd11
diffreps_peak_227512	65097996	65098106	110	up	2.81345	3.97489e-08	chr14	NM_018788	Extl3
diffreps_peak_86066	84925545	84925593	48	up	2.01151	8.85253e-06	chr10	NM_183172	Ric8b
diffreps_peak_283921	18876470	18876767	297	up	3.16594	3.28275e-07	chr16	ENSMUST00000023391	Mrpl40
diffreps_peak_711659	107255961	107256335	374	up	2.4801	4.55726e-09	chr9	NM_178907	Mapkapk3
diffreps_peak_387179	5008479	5008700	221	up	3.31256	4.69467e-08	chr2	NM_027290	Mcm10
diffreps_peak_107362	5199501	5199700	199	up	3.89383	1.41736e-07	chr11	NM_032396	Kremen1
diffreps_peak_698530	58219601	58220520	919	up	2.08309	2.54721e-06	chr9	NM_008884	Pml
diffreps_peak_72503	56106916	56107029	113	up	7.68685	5.95982e-08	chr10	NM_001163833	Msl3l2
diffreps_peak_466371	127562661	127563200	539	up	2.28207	5.31056e-08	chr3	NM_197997	Zgrf1
diffreps_peak_682660	124370101	124370686	585	up	2.4726	2.27825e-08	chr8	NM_171824	Pgbd5
diffreps_peak_343903	87980321	87980390	69	up	2.11605	6.52125e-10	chr17	NM_010830	Msh6
diffreps_peak_526066	35095975	35096058	83	up	2.19192	8.08738e-12	chr5	NM_013587	Lrpap1
diffreps_peak_130837	77515741	77516052	311	up	7.06583	4.12815e-07	chr11	NM_026185	Abhd15
diffreps_peak_704866	79684193	79684466	273	up	2.62993	8.08684e-08	chr9	NM_001290308	Col12a1
diffreps_peak_686973	15007801	15008019	218	up	8.01702	5.70514e-07	chr9	NM_019482	Panx1
diffreps_peak_728300	71154101	71154480	379	up	2.57772	7.09037e-07	chrX	NM_001081354	Mamld1
diffreps_peak_522191	24533632	24533839	207	up	11.6602	3.96376e-08	chr5	ENSMUST00000117900	Asb10
diffreps_peak_456574	96238801	96239080	279	up	2.02484	1.72916e-06	chr3	NM_054045	Hist2h3c2
diffreps_peak_149960	11242481	11242576	95	up	3.46064	1.80626e-08	chr12	NM_177331	Gen1
diffreps_peak_625845	78902229	78902830	601	up	2.5938	8.16348e-08	chr7	NM_026531	Aen
diffreps_peak_182424	29920121	29920225	104	up	3.36575	5.30166e-08	chr13	NM_010093	E2f3
diffreps_peak_640476	132270004	132270740	736	up	2.39253	1.30818e-07	chr7	NM_029935	Chst15
diffreps_peak_164546	75393968	75394280	312	up	2.28243	3.71213e-07	chr12	uc007nxb.1	Rhoj
diffreps_peak_165788	79054861	79055414	553	up	2.68858	2.90081e-07	chr12	NM_181073	Plekhh1
diffreps_peak_560823	145114214	145114341	127	up	2.03391	2.58734e-09	chr5	ENSMUST00000085679	Arpc1b
diffreps_peak_414155	119094005	119094083	78	up	2.85474	1.33311e-07	chr2	NM_029617	Casc5
diffreps_peak_672021	93944341	93944358	17	up	2.06396	7.4153e-07	chr8	NM_010308	Gnao1
diffreps_peak_506927	130792536	130792802	266	up	2.66372	1.74825e-08	chr4	NM_011520	Sdc3
diffreps_peak_598834	128373001	128374260	1259	up	3.71524	2.25632e-09	chr6	NM_008021	Foxm1
diffreps_peak_275541	100038663	100038909	246	up	2.90816	4.49199e-09	chr15	NM_001159361	Dip2b
diffreps_peak_204290	98890914	98891042	128	up	2.21166	2.97031e-06	chr13	NM_001048267	Tnpo1
diffreps_peak_530833	52368261	52369460	1199	up	2.84147	4.41987e-08	chr5	NM_011435	Sod3
diffreps_peak_690235	27012441	27012740	299	up	2.12818	8.33722e-07	chr9	uc009oqf.2	Vps26b
diffreps_peak_198746	81687125	81687285	160	up	2.42982	3.37834e-08	chr13	uc007rhx.1	Polr3g
diffreps_peak_687054	15334881	15335200	319	up	2.01405	3.2987e-06	chr9	NM_176976	Cep295
diffreps_peak_59704	24596881	24597140	259	up	2.33531	7.56844e-09	chr10	ENSMUST00000176228	Ctgf
diffreps_peak_641295	135698221	135701067	2846	up	2.76002	7.58791e-08	chr7	NM_001081117	Mki67
diffreps_peak_83054	79685232	79685367	135	up	2.21581	1.40271e-06	chr10	NM_177613	Cdc34
diffreps_peak_639071	127475051	127475300	249	up	2.16092	2.89658e-10	chr7	NM_145589	Prr14
diffreps_peak_454000	89464295	89464448	153	up	7.17681	1.34379e-12	chr3	NM_026784	Pmvk
diffreps_peak_528347	43237306	43237520	214	up	2.25279	1.95407e-09	chr5	NM_175937	Cpeb2
diffreps_peak_513653	149983902	149984160	258	up	2.32133	9.35246e-07	chr4	NM_173371	H6pd
diffreps_peak_18689	75211001	75211052	51	up	2.37612	1.81819e-06	chr1	NM_011494	Stk16
diffreps_peak_598144	125321339	125322374	1035	up	3.08021	4.9216e-08	chr6	NM_011324	Scnn1a
diffreps_peak_387178	5007261	5007432	171	up	3.28119	4.02953e-07	chr2	uc008ifk.2	Mcm10
diffreps_peak_369426	6951401	6951600	199	up	2.17245	3.45844e-09	chr19	NM_007522	Bad
diffreps_peak_138275	97669423	97669636	213	up	2.26545	1.17416e-07	chr11	NM_139311	Mllt6
diffreps_peak_147516	121429421	121429600	179	up	2.06113	3.19872e-06	chr11	NM_181420	Fn3krp
diffreps_peak_174235	111260636	111260811	175	up	2.20866	1.96047e-09	chr12	NM_011632	Traf3
diffreps_peak_87612	87930674	87930780	106	up	4.86727	1.5486e-10	chr10	NM_010512	Igf1
diffreps_peak_104549	127227641	127227980	339	up	9.70588	1.8874e-06	chr10	NM_001039000	Kif5a
diffreps_peak_703032	72448528	72448758	230	up	2.68716	1.13563e-07	chr9	NM_008613	Mns1
diffreps_peak_676822	108914521	108914629	108	up	2.33434	5.35053e-07	chr8	NM_007496	Zfhx3
diffreps_peak_656491	45036675	45037380	705	up	3.35638	2.18246e-09	chr8	NM_001081286	Fat1
diffreps_peak_728382	71555916	71556237	321	up	6.12639	1.9821e-08	chrX	NM_001293623	Hmgb3
diffreps_peak_554626	129846989	129847086	97	up	14.1623	3.24858e-08	chr5	NM_026445	Sumf2
diffreps_peak_402918	69206021	69206213	192	up	3.43096	1.82163e-07	chr2	NM_001199123	Spc25
diffreps_peak_649687	22177181	22177579	398	up	2.77619	4.04358e-08	chr8	NM_001004140	Ckap2
diffreps_peak_743380	167382469	167382749	280	up	2.03775	7.17767e-09	chrX	ENSMUST00000026839	Prps2
diffreps_peak_335985	66091863	66092180	317	up	2.52651	5.05801e-06	chr17	ENSMUST00000138847	Ndufv2
diffreps_peak_269249	84804759	84805110	351	up	2.93113	4.66377e-07	chr15	NM_001081166	Phf21b
diffreps_peak_623779	68744781	68744920	139	up	5.81034	1.47051e-08	chr7	NM_025549	Arrdc4
diffreps_peak_718877	12058741	12059190	449	up	2.09327	5.82062e-07	chrX	NM_029510	Bcor
diffreps_peak_381682	46152508	46152660	152	up	2.06161	2.51667e-06	chr19	ENSMUST00000026254	Gbf1
diffreps_peak_337186	69387441	69388940	1499	up	2.11943	3.8614e-09	chr17	NM_009547	Zbtb14
diffreps_peak_705248	81631381	81632120	739	up	3.62806	2.57349e-11	chr9	ENSMUST00000051005	Htr1b
diffreps_peak_49748	192849750	192849866	116	up	2.52921	3.41298e-09	chr1	NM_198247	Sertad4
diffreps_peak_468658	135268939	135269120	181	up	4.46897	9.57324e-08	chr3	NM_173762	Cenpe
diffreps_peak_188233	52645761	52646740	979	up	2.66244	1.36844e-07	chr13	NM_011518	Syk
diffreps_peak_559881	142905721	142905821	100	up	2.26448	6.5979e-12	chr5	ENSMUST00000171419	Actb
diffreps_peak_378950	38062602	38062740	138	up	10.3532	6.07503e-10	chr19	uc008hix.2	Cep55
diffreps_peak_218497	31251488	31251654	166	up	2.26735	4.99868e-06	chr14	NM_027088	Bap1
diffreps_peak_282606	15863222	15863369	147	up	3.63709	6.77848e-08	chr16	uc007yhw.1	Mzt2
diffreps_peak_460922	108386661	108386736	75	up	3.10994	3.00291e-12	chr3	NM_019976	Psrc1
diffreps_peak_274325	97856301	97856500	199	up	2.07166	3.51278e-06	chr15	NM_009504	Vdr
diffreps_peak_107313	5055221	5056680	1459	up	2.73432	1.2708e-06	chr11	NM_030228	Gas2l1
diffreps_peak_398582	49451485	49451958	473	up	2.15087	3.28688e-06	chr2	NM_172663	Epc2
diffreps_peak_414165	119102501	119102621	120	up	3.71767	4.80284e-09	chr2	NM_029617	Casc5
diffreps_peak_364777	78350141	78350520	379	up	2.69722	5.29695e-06	chr18	ENSMUST00000164064	Gm6133
diffreps_peak_424795	156763341	156763540	199	up	3.74716	3.0499e-07	chr2	NM_146128	Dlgap4
diffreps_peak_662792	68062143	68062286	143	up	3.09808	2.25601e-06	chr8	uc009lwc.1	Psd3
diffreps_peak_506199	128786892	128787220	328	up	2.13717	1.01859e-08	chr4	NM_001081098	Zfp362
diffreps_peak_364776	78349753	78349920	167	up	3.4249	8.17632e-12	chr18	ENSMUST00000164064	Gm6133
diffreps_peak_238432	120503600	120504300	700	up	2.67786	7.35856e-10	chr14	NM_029519	Rap2a
diffreps_peak_649957	22757743	22757828	85	up	3.32339	3.81398e-10	chr8	NM_008872	Plat
diffreps_peak_641286	135686241	135686294	53	up	5.40377	4.75134e-07	chr7	NM_011212	Ptpre
diffreps_peak_392102	24949791	24950047	256	up	2.6502	5.80245e-12	chr2	ENSMUST00000028350	Zmynd19
diffreps_peak_696327	50746441	50746521	80	up	3.02765	8.34044e-07	chr9	NM_025865	2310030G06Rik
diffreps_peak_649703	22192808	22192966	158	up	2.52408	4.77789e-09	chr8	ENSMUST00000033866	Vps36
diffreps_peak_142887	109452621	109453394	773	up	11.167	6.12716e-07	chr11	NM_134038	Slc16a6
diffreps_peak_81304	76408697	76408910	213	up	2.02406	2.23433e-08	chr10	NM_008787	Pcnt
diffreps_peak_424901	157020189	157021537	1348	up	2.15383	2.32792e-06	chr2	NM_001164663	Soga1
diffreps_peak_552945	124468586	124468691	105	up	2.19165	5.60672e-07	chr5	NM_030259	Rilpl2
diffreps_peak_706227	86519872	86520200	328	up	2.35111	1.85223e-06	chr9	NM_177208	Dopey1
diffreps_peak_553216	125050910	125051118	208	up	2.49626	1.43831e-07	chr5	uc008zrb.1	Ncor2
diffreps_peak_106961	4177412	4177620	208	up	2.50802	1.81275e-07	chr11	NM_026175	Sf3a1
diffreps_peak_188954	55075135	55075140	5	up	2.86966	1.46707e-06	chr13	uc007qpx.1	Uimc1
diffreps_peak_324783	35864561	35864880	319	up	2.30373	1.59134e-06	chr17	NM_134122	Nrm
diffreps_peak_691170	31053239	31053340	101	up	2.07719	3.56526e-07	chr9	NM_172765	Zbtb44
diffreps_peak_2437	12839828	12839925	97	up	2.08506	1.3336e-10	chr1	NM_172294	Sulf1
diffreps_peak_266808	79124500	79124558	58	up	2.09436	3.51023e-07	chr15	NM_177461	Micall1
diffreps_peak_552138	122880261	122880852	591	up	3.16721	6.71188e-11	chr5	NM_013910	Kdm2b
diffreps_peak_321378	28806181	28806680	499	up	2.03045	1.72105e-06	chr17	NM_001081315	Brpf3
diffreps_peak_412553	112629881	112630076	195	up	2.75103	8.51026e-08	chr2	NM_028844	Aven
diffreps_peak_46508	180256222	180256300	78	up	2.57976	2.53191e-07	chr1	NM_001128605	Psen2
diffreps_peak_504351	122960940	122961188	248	up	2.82131	4.26396e-06	chr4	NM_029662	Mfsd2a
diffreps_peak_332436	56056420	56056477	57	up	2.7625	8.05213e-10	chr17	NM_013733	Chaf1a
diffreps_peak_129160	73171764	73171900	136	up	3.563	4.61935e-07	chr11	NM_033321	P2rx5
diffreps_peak_110759	17946141	17946520	379	up	2.03367	8.7296e-10	chr11	NM_026576	Etaa1
diffreps_peak_552417	123371621	123372700	1079	up	2.83331	2.54996e-10	chr5	NM_029850	Bcl7a
diffreps_peak_166175	80168061	80168480	419	up	2.01574	4.45514e-08	chr12	NM_134156	Actn1
diffreps_peak_45974	178928158	178928361	203	up	4.65381	1.25443e-08	chr1	NM_001161665	Kif26b
diffreps_peak_83905	80917963	80918080	117	up	3.76749	1.43798e-09	chr10	NM_010722	Lmnb2
diffreps_peak_587501	86386005	86386120	115	up	3.1527	5.1673e-09	chr6	NM_025823	Pcyox1
diffreps_peak_132121	80383278	80383440	162	up	2.23975	2.3575e-10	chr11	NM_011751	Zfp207
diffreps_peak_595440	116635421	116635680	259	up	31.85	2.37354e-07	chr6	NM_178045	Rassf4
diffreps_peak_534124	65266101	65266140	39	up	2.03212	7.62899e-06	chr5	NM_011258	Rfc1
diffreps_peak_216624	24176395	24176708	313	up	2.26857	2.36967e-08	chr14	NM_027726	Dlg5
diffreps_peak_117551	40723221	40723520	299	up	9.16631	4.4664e-11	chr11	uc007ilx.2	Hmmr
diffreps_peak_18855	75507076	75507400	324	up	2.60054	4.98356e-08	chr1	NM_010564	Inha
diffreps_peak_320068	25832701	25833280	579	up	2.0775	1.89702e-07	chr17	NM_019719	Stub1
diffreps_peak_129158	73170415	73170498	83	up	3.14885	5.82986e-11	chr11	NM_033321	P2rx5
diffreps_peak_731737	94367153	94367420	267	up	2.42121	2.48481e-06	chrX	NM_001199337	Apoo
diffreps_peak_145073	115961355	115961416	61	up	2.18127	4.62946e-07	chr11	NM_020483	Sap30bp
diffreps_peak_60361	26282779	26282859	80	up	3.86289	5.78459e-12	chr10	NM_172787	L3mbtl3
diffreps_peak_703700	75009021	75009240	219	up	2.33106	6.29169e-07	chr9	NM_153584	Fam214a
diffreps_peak_636248	118129468	118129625	157	up	6.21851	2.53237e-12	chr7	NM_019419	Arl6ip1
diffreps_peak_702435	70419001	70419129	128	up	7.13326	1.31046e-07	chr9	NM_007630	Ccnb2
diffreps_peak_33204	132298625	132299652	1027	up	2.83154	7.56468e-08	chr1	NM_144810	Klhdc8a
diffreps_peak_549671	115946829	115946939	110	up	8.15091	1.42171e-12	chr5	NM_007708	Cit
diffreps_peak_149965	11248214	11248320	106	up	4.44062	5.27481e-08	chr12	NM_177331	Gen1
diffreps_peak_443658	51692195	51692280	85	up	3.89227	8.40739e-12	chr3	NM_001004176	Maml3
diffreps_peak_656498	45040533	45040996	463	up	2.39288	1.98816e-07	chr8	NM_001081286	Fat1
diffreps_peak_167974	86077580	86078300	720	up	2.5484	1.64593e-07	chr12	NM_009368	Tgfb3
diffreps_peak_707623	92457377	92457520	143	up	4.54833	1.88552e-07	chr9	NM_178711	Plscr4
diffreps_peak_329440	47737029	47737316	287	up	4.27106	4.00559e-06	chr17	ENSMUST00000086932	Tfeb
diffreps_peak_222843	47416335	47416380	45	up	7.30952	2.8267e-07	chr14	NM_144553	Dlgap5
diffreps_peak_130004	75531742	75531960	218	up	58.1961	1.3499e-08	chr11	ENSMUST00000143035	Slc43a2
diffreps_peak_1575	9613311	9613320	9	up	3.07833	9.7506e-07	chr1	NM_178399	3110035E14Rik
diffreps_peak_523489	28368254	28368313	59	up	2.79716	4.1994e-08	chr5	NM_028234	Rbm33
diffreps_peak_172812	105705981	105706180	199	up	46.875	7.7743e-09	chr12	NM_030187	Ak7
diffreps_peak_686791	14357081	14357887	806	up	3.78277	2.76649e-09	chr9	NM_028013	Endod1
diffreps_peak_467506	131297785	131298421	636	up	2.08846	4.5459e-06	chr3	NM_027816	Cyp2u1
diffreps_peak_671706	92997625	92998320	695	up	4.53107	2.88979e-07	chr8	NM_009209	Slc6a2
diffreps_peak_683920	128498504	128498601	97	up	2.03727	3.041e-11	chr8	NM_008737	Nrp1
diffreps_peak_195840	73627421	73627900	479	up	4.77596	1.30323e-07	chr13	NM_009354	Tert
diffreps_peak_626126	79927741	79927789	48	up	2.36734	5.0727e-07	chr7	NM_027420	2610034B18Rik
diffreps_peak_471340	146404641	146404935	294	up	4.03837	5.90195e-08	chr3	NM_001253768	Ssx2ip
diffreps_peak_225639	57584599	57584692	93	up	2.57761	1.24938e-06	chr14	NM_020506	Xpo4
diffreps_peak_686788	14353989	14354460	471	up	3.49852	2.27447e-09	chr9	NM_028013	Endod1
diffreps_peak_365833	82691761	82691799	38	up	2.16009	8.70543e-07	chr18	ENSMUST00000182866	Zfp236
diffreps_peak_548842	113819361	113819940	579	up	7.08811	3.77361e-10	chr5	NM_009151	Selplg
diffreps_peak_186691	46749086	46749320	234	up	2.40574	2.51618e-06	chr13	ENSMUST00000056978	Kif13a
diffreps_peak_598827	128357401	128358193	792	up	2.03538	2.44887e-07	chr6	uc009edj.2	Rhno1
diffreps_peak_33981	134755721	134755920	199	up	2.14738	2.98332e-07	chr1	ENSMUST00000045665	Ppp1r12b
diffreps_peak_576820	49047881	49048101	220	up	2.6177	6.26383e-09	chr6	NM_053110	Gpnmb
diffreps_peak_270718	88754759	88754933	174	up	2.21169	5.68373e-10	chr15	NM_181412	Zbed4
diffreps_peak_530836	52370741	52371040	299	up	4.7027	4.22597e-07	chr5	ENSMUST00000101208	Sod3
diffreps_peak_595224	115956601	115956735	134	up	2.547	8.75491e-08	chr6	NM_026376	Plxnd1
diffreps_peak_423451	152885010	152885227	217	up	3.16064	3.29452e-08	chr2	NM_028109	Tpx2
diffreps_peak_413992	118756541	118756740	199	up	2.26469	4.71394e-09	chr2	NM_001001982	A430105I19Rik
diffreps_peak_706492	87248374	87248498	124	up	2.79781	2.15985e-07	chr9	NM_199316	Cep162
diffreps_peak_553359	125416299	125416437	138	up	4.59223	8.69606e-08	chr5	NM_203319	Dhx37
diffreps_peak_209655	114455741	114455902	161	up	2.97125	2.77917e-07	chr13	NM_008046	Fst
diffreps_peak_631317	100227393	100227640	247	up	8.74342	1.32548e-08	chr7	ENSMUST00000084935	Pgm2l1
diffreps_peak_694359	44075365	44076222	857	up	2.07263	4.61316e-06	chr9	NM_016808	Usp2
diffreps_peak_688833	21747281	21747306	25	up	5.13349	7.60802e-11	chr9	NM_010700	Ldlr
diffreps_peak_132925	82897538	82897560	22	up	7.60194	5.79831e-07	chr11	uc007kns.1	Fndc8
diffreps_peak_34674	136527245	136527840	595	up	2.66025	4.42299e-07	chr1	NM_001287179	Kif14
diffreps_peak_356318	43323761	43323960	199	up	4.90256	3.3227e-07	chr18	NM_009468	Dpysl3
diffreps_peak_140478	103017049	103017168	119	up	28.75	9.03448e-07	chr11	ENSMUST00000021313	Dcakd
diffreps_peak_615537	38098041	38098637	596	up	2.8564	4.13448e-11	chr7	NM_007633	Ccne1
diffreps_peak_337993	71500281	71500402	121	up	2.87695	4.33709e-09	chr17	NM_023294	Ndc80
diffreps_peak_701240	66752341	66752444	103	up	10.087	1.06014e-06	chr9	NM_178396	Car12
diffreps_peak_122510	54903001	54903052	51	up	3.70938	4.45094e-09	chr11	NM_008161	Gpx3
diffreps_peak_505510	126585837	126586002	165	up	3.31783	5.7391e-09	chr4	NM_175554	Clspn
diffreps_peak_453333	88336259	88336460	201	up	2.31938	9.79035e-07	chr3	NM_178246	Smg5
diffreps_peak_718308	8892441	8893660	1219	up	2.09081	2.6625e-08	chrX	uc009spi.3	B630019K06Rik
diffreps_peak_226863	62605872	62606640	768	up	2.80079	9.2657e-08	chr14	NM_001243857	Fam124a
diffreps_peak_46592	180573651	180573817	166	up	3.00288	3.45654e-07	chr1	NM_007415	Parp1
diffreps_peak_515375	155773672	155773980	308	up	4.20446	4.8091e-06	chr4	uc008wer.1	AK035229
diffreps_peak_470400	142635782	142635976	194	up	3.22841	9.86009e-09	chr3	NM_010260	Gbp2
diffreps_peak_700440	64281606	64281652	46	up	2.90515	8.6628e-09	chr9	NM_025372	Tipin
diffreps_peak_468630	135237981	135238199	218	up	3.35633	1.12594e-10	chr3	NM_173762	Cenpe
diffreps_peak_222827	47387778	47388080	302	up	2.94581	8.5963e-06	chr14	NM_144553	Dlgap5
diffreps_peak_150192	12262138	12262238	100	up	3.39308	3.80565e-07	chr12	NM_029758	Fam49a
diffreps_peak_659806	57513965	57514300	335	up	3.09189	1.29383e-08	chr8	NM_008252	Hmgb2
diffreps_peak_258313	57694741	57695004	263	up	2.50154	1.25633e-09	chr15	NM_199449	Zhx2
diffreps_peak_77441	67909200	67909959	759	up	2.36589	2.64983e-06	chr10	NM_178679	Zfp365
diffreps_peak_424419	155981382	155981505	123	up	2.68113	4.57523e-07	chr2	NM_008383	Cep250
diffreps_peak_34406	135768477	135768880	403	up	2.74442	9.14434e-07	chr1	NM_013750	Phlda3
diffreps_peak_23628	92857481	92857605	124	up	2.34324	9.97211e-06	chr1	NM_016696	Gpc1
diffreps_peak_422909	151038983	151039540	557	up	4.39197	4.05693e-10	chr2	uc012cfw.1	AK079657
diffreps_peak_680975	120084843	120084925	82	up	2.66083	2.09193e-07	chr8	NM_133967	Zdhhc7
diffreps_peak_625846	78905842	78906043	201	up	2.74066	9.33623e-08	chr7	NM_026531	Aen
diffreps_peak_694901	45794051	45794100	49	up	3.40724	1.5553e-08	chr9	NM_001081373	Cep164
diffreps_peak_610751	24570448	24570578	130	up	2.70044	1.88773e-06	chr7	NM_009532	Xrcc1
diffreps_peak_702930	72111021	72111202	181	up	33.04	1.16386e-08	chr9	ENSMUST00000183992	Tcf12
diffreps_peak_394900	32681201	32682220	1019	up	2.2236	2.64055e-08	chr2	NM_001146350	Eng
diffreps_peak_31999	127959709	127960080	371	up	2.58873	2.711e-06	chr1	NM_027678	Zranb3
diffreps_peak_311640	6317373	6317474	101	up	2.09171	9.61041e-06	chr17	NM_001166629	Dynlt1a
diffreps_peak_271546	90679201	90679432	231	up	2.32376	6.67192e-07	chr15	ENSMUST00000064391	Cpne8
diffreps_peak_679981	117204861	117205100	239	up	2.46772	1.4911e-07	chr8	NM_001081151	Gan
diffreps_peak_501460	115041173	115042000	827	up	2.29948	6.33877e-08	chr4	NM_009185	Stil
diffreps_peak_416032	125256848	125256923	75	up	2.59324	6.8365e-08	chr2	NM_023595	Dut
diffreps_peak_502305	117173601	117173721	120	up	10.1569	2.08862e-08	chr4	NM_134471	Kif2c
diffreps_peak_646170	11198861	11199080	219	up	2.00198	1.68557e-08	chr8	NM_009931	Col4a1
diffreps_peak_268055	81811413	81811720	307	up	3.1791	1.73767e-12	chr15	NM_017376	Tef
diffreps_peak_398533	49272040	49272960	920	up	2.37985	2.5145e-07	chr2	NM_029924	Mbd5
diffreps_peak_49487	191826222	191826349	127	up	8.51852	4.23893e-06	chr1	NM_010892	Nek2
diffreps_peak_597397	122828156	122828340	184	up	2.28551	3.70725e-07	chr6	NM_021899	Foxj2
diffreps_peak_378943	38055041	38055200	159	up	12.0518	5.35993e-08	chr19	NM_028760	Cep55
diffreps_peak_688999	22076461	22076645	184	up	3.02278	5.74083e-06	chr9	NM_012029	Ecsit
diffreps_peak_553112	124839660	124839807	147	up	3.14092	1.60779e-07	chr5	NM_144819	Ccdc92
diffreps_peak_630401	97480955	97481150	195	up	2.74797	1.48381e-06	chr7	NM_027256	Ints4
diffreps_peak_180609	21753721	21753912	191	up	3.35868	3.88734e-07	chr13	NM_178183	Hist1h2ak
diffreps_peak_144718	115246661	115247025	364	up	3.81332	1.18062e-06	chr11	NM_001033393	Tmem104
diffreps_peak_115302	31671500	31671885	385	up	2.4899	2.08932e-11	chr11	ENSMUST00000058060	Bod1
diffreps_peak_709654	99649554	99649617	63	up	4.90498	4.4139e-07	chr9	NM_028258	Dzip1l
diffreps_peak_321788	29831221	29832399	1178	up	4.6365	3.14459e-07	chr17	NM_001081160	Mdga1
diffreps_peak_150904	15793361	15794076	715	up	3.08824	2.01489e-07	chr12	NM_144551	Trib2
diffreps_peak_164827	76108863	76108910	47	up	6.45475	7.8318e-06	chr12	uc007nxt.1	Syne2
diffreps_peak_321377	28805928	28806160	232	up	2.6018	1.54836e-07	chr17	NM_001081315	Brpf3
diffreps_peak_308901	93900924	93901356	432	up	2.68318	3.3542e-07	chr16	NM_028083	Chaf1b
diffreps_peak_392793	26907861	26908220	359	up	2.75479	1.64144e-11	chr2	NM_011513	Med22
diffreps_peak_329464	47791334	47791740	406	up	2.54847	4.59075e-06	chr17	NM_011549	Tfeb
diffreps_peak_275494	99945421	99945680	259	up	8.08901	3.32548e-06	chr15	ENSMUST00000100209	Fam186a
diffreps_peak_128250	70681481	70681680	199	up	2.41747	4.09666e-08	chr11	NM_178116	Camta2
diffreps_peak_232318	86810335	86810471	136	up	2.55397	3.63695e-08	chr14	NM_019670	Diap3
diffreps_peak_321188	28332121	28332400	279	up	2.50773	4.06073e-07	chr17	NM_011566	Tead3
diffreps_peak_510681	141788981	141789073	92	up	5.63126	7.89653e-09	chr4	NM_172338	Dnajc16
diffreps_peak_651465	27033385	27033475	90	up	2.25964	2.66499e-07	chr8	NM_153592	Erlin2
diffreps_peak_137101	95024577	95025100	523	up	2.06172	1.79193e-07	chr11	NM_146025	Samd14
diffreps_peak_637369	122124381	122124927	546	up	2.38572	7.45405e-09	chr7	NM_001081238	Palb2
diffreps_peak_142890	109455261	109455678	417	up	9.23102	2.60222e-09	chr11	NM_134038	Slc16a6
diffreps_peak_136908	94647627	94647748	121	up	3.23077	5.12994e-07	chr11	NM_177752	Eme1
diffreps_peak_133724	84914210	84914383	173	up	2.91032	4.64119e-07	chr11	uc007krf.1	Znhit3
diffreps_peak_626450	80595609	80595840	231	up	2.5532	4.04546e-07	chr7	NM_173863	Crtc3
diffreps_peak_574606	41626057	41626230	173	up	3.42902	3.77076e-07	chr6	NM_022413	Trpv6
diffreps_peak_700354	64020381	64021280	899	up	3.36935	3.55194e-07	chr9	NM_008542	Smad6
diffreps_peak_138147	97448652	97448707	55	up	2.84462	1.709e-07	chr11	ENSMUST00000121799	Arhgap23
diffreps_peak_475992	11193925	11194077	152	up	3.209	1.30883e-07	chr4	NM_009830	Ccne2
diffreps_peak_14254	58015561	58016280	719	up	2.71568	7.01125e-08	chr1	NM_199007	Sgol2a
diffreps_peak_549065	114613021	114613220	199	up	5.13439	1.03074e-07	chr5	ENSMUST00000043650	Fam222a
diffreps_peak_9358	36795321	36795416	95	up	2.86073	4.11801e-08	chr1	NM_018872	Tmem131
diffreps_peak_371514	12483045	12483107	62	up	3.44557	4.63471e-12	chr19	NM_172442	Dtx4
diffreps_peak_461379	109340652	109341080	428	up	3.39618	1.97562e-07	chr3	ENSMUST00000046864	Vav3
diffreps_peak_187997	51649584	51649600	16	up	2.82437	6.87564e-06	chr13	NM_025415	Cks2
diffreps_peak_117541	40714710	40714720	10	up	7.8858	5.55243e-13	chr11	NM_013552	Hmmr
diffreps_peak_115450	32226381	32226660	279	up	2.84838	3.1802e-07	chr11	uc007ijc.2	Nprl3
diffreps_peak_726276	53643601	53643763	162	up	4.08647	2.697e-07	chrX	NM_024170	Cxx1a
diffreps_peak_81812	77359566	77359735	169	up	2.18375	1.44151e-07	chr10	NM_130895	Adarb1
diffreps_peak_224532	54464146	54464380	234	up	3.37249	5.31827e-07	chr14	NM_022993	Lrp10
diffreps_peak_159716	54067737	54069180	1443	up	2.07666	5.93449e-10	chr12	NM_013780	Npas3
diffreps_peak_145908	117825721	117825920	199	up	2.7003	1.44668e-10	chr11	NM_009387	Tk1
diffreps_peak_167053	83520465	83520617	152	up	2.86699	2.40142e-11	chr12	NM_030246	Dcaf4
diffreps_peak_549113	114773732	114774100	368	up	2.44738	1.677e-07	chr5	uc008zae.2	4930515G01Rik
diffreps_peak_713308	111268217	111268308	91	up	3.55089	5.83409e-07	chr9	NM_026810	Mlh1
diffreps_peak_548476	112307581	112308560	979	up	2.1871	2.25402e-06	chr5	uc008ysw.2	Tpst2
diffreps_peak_253560	42438274	42438280	6	up	2.40973	4.3766e-07	chr15	NM_009640	Angpt1
diffreps_peak_14258	58019588	58019742	154	up	2.75031	4.43686e-07	chr1	NM_199007	Sgol2a
diffreps_peak_83122	79756579	79756683	104	up	6.68431	8.36016e-08	chr10	NM_023304	Fgf22
diffreps_peak_424935	157078228	157079265	1037	up	2.01645	4.69793e-06	chr2	NM_001164663	Soga1
diffreps_peak_647071	13885181	13885201	20	up	4.026	7.82531e-08	chr8	NM_025556	Coprs
diffreps_peak_139894	101523324	101524060	736	up	2.51854	9.63773e-10	chr11	NM_009764	Brca1
diffreps_peak_232406	87140997	87141224	227	up	2.60091	1.76065e-08	chr14	ENSMUST00000022599	Diap3
diffreps_peak_416658	127259301	127259620	319	up	2.10582	4.56744e-07	chr2	NM_175145	Tmem127
diffreps_peak_59387	23869528	23869843	315	up	9.38525	4.13373e-10	chr10	NM_011979	Vnn3
diffreps_peak_140442	102906995	102907076	81	up	6.75427	1.79332e-10	chr11	NM_197959	Kif18b
diffreps_peak_182846	31630481	31631240	759	up	2.3218	3.7415e-10	chr13	NM_010225	Foxf2
diffreps_peak_631236	99942958	99943105	147	up	2.30015	8.23322e-07	chr7	NM_175388	Rnf169
diffreps_peak_267050	79666987	79667320	333	up	3.49802	1.52705e-07	chr15	NM_028634	Cby1
diffreps_peak_45965	178913688	178913851	163	up	4.36168	1.53083e-10	chr1	NM_001161665	Kif26b
diffreps_peak_291774	38623821	38623954	133	up	19.5	4.01016e-07	chr16	NM_020260	Arhgap31
diffreps_peak_610742	24533265	24534960	1695	up	2.00076	6.60053e-06	chr7	NM_153134	Irgq
diffreps_peak_599169	130043741	130043940	199	up	2.5816	2.30063e-06	chr6	ENSMUST00000119096	Klra4
diffreps_peak_358309	52519101	52519233	132	up	2.52248	3.01791e-07	chr18	NM_010728	Lox
diffreps_peak_145281	116331001	116331840	839	up	4.20644	3.67159e-07	chr11	NM_008240	Foxj1
diffreps_peak_416652	127247907	127248084	177	up	2.6417	8.64704e-10	chr2	ENSMUST00000035871	Tmem127
diffreps_peak_145454	116607227	116607400	173	up	2.53944	3.41454e-07	chr11	NM_172572	Rhbdf2
diffreps_peak_698467	57961341	57962220	879	up	4.23832	1.39055e-07	chr9	NM_011352	Sema7a
diffreps_peak_370659	9899338	9899533	195	up	2.55715	5.77156e-07	chr19	NM_016692	Incenp
diffreps_peak_268059	81815241	81815540	299	up	3.07841	2.24566e-07	chr15	uc007wxi.2	Tef
diffreps_peak_424883	156995721	156996281	560	up	2.58032	8.45624e-11	chr2	NM_025853	Dsn1
diffreps_peak_171578	100940181	100940270	89	up	3.16182	1.86453e-06	chr12	NM_026681	Ccdc88c
diffreps_peak_699654	61929663	61929766	103	up	10.1505	8.59246e-08	chr9	NM_024245	Kif23
diffreps_peak_376321	29612221	29612440	219	up	2.07447	1.81734e-08	chr19	NM_001081213	Ermp1
diffreps_peak_128697	72046741	72046940	199	up	4.06637	1.47788e-10	chr11	NM_144526	Fam64a
diffreps_peak_380261	42263328	42263454	126	up	2.70901	3.32956e-07	chr19	NM_027694	Golga7b
diffreps_peak_558272	138756041	138756225	184	up	4.24595	6.54226e-08	chr5	NM_030565	Fam20c
diffreps_peak_427516	166799201	166799505	304	up	2.02136	1.64139e-08	chr2	ENSMUST00000151826	Trp53rk
diffreps_peak_453160	87978861	87979580	719	up	2.41735	2.44791e-06	chr3	NM_016701	Nes
diffreps_peak_320123	25933995	25934878	883	up	5.24912	2.96951e-09	chr17	uc008bcr.1	Pigq
diffreps_peak_138538	98250101	98250480	379	up	2.12412	5.08973e-07	chr11	NM_001109626	Cdk12
diffreps_peak_59385	23865627	23865860	233	up	21.1878	2.63929e-11	chr10	NM_011979	Vnn3
diffreps_peak_338000	71507259	71507380	121	up	3.82497	4.94612e-12	chr17	NM_023294	Ndc80
diffreps_peak_468643	135249655	135249814	159	up	3.31828	1.36475e-09	chr3	NM_173762	Cenpe
diffreps_peak_269305	84929371	84929455	84	up	2.50687	6.54751e-08	chr15	NM_016714	Nup50
diffreps_peak_354291	36281096	36281549	453	up	2.69821	3.35264e-07	chr18	ENSMUST00000051301	Pura
diffreps_peak_505492	126563661	126563837	176	up	2.89166	2.74113e-07	chr4	uc008utl.2	Clspn
diffreps_peak_107664	5970621	5970820	199	up	3.70482	1.01205e-06	chr11	NM_007595	Camk2b
diffreps_peak_483809	43727401	43728220	819	up	2.97978	2.19881e-06	chr4	ENSMUST00000095109	Hrct1
diffreps_peak_382309	47501032	47501340	308	up	2.44063	4.44549e-08	chr19	ENSMUST00000049369	Obfc1
diffreps_peak_140445	102912919	102913040	121	up	4.84741	1.1203e-07	chr11	NM_197959	Kif18b
diffreps_peak_619068	48870701	48871216	515	up	4.99801	8.8927e-11	chr7	NM_001013368	E2f8
diffreps_peak_656500	45042221	45042319	98	up	2.69437	1.05091e-08	chr8	NM_001081286	Fat1
diffreps_peak_610467	24085425	24085506	81	up	3.1428	3.82933e-07	chr7	NM_172483	Zfp180
diffreps_peak_33209	132307261	132307357	96	up	8.58958	1.86712e-08	chr1	NM_144810	Klhdc8a
diffreps_peak_36291	143794679	143794810	131	up	2.08395	1.21223e-10	chr1	NM_019562	Uchl5
diffreps_peak_138901	99002873	99002980	107	up	3.01763	8.03144e-11	chr11	NM_011623	Top2a
diffreps_peak_551437	121191241	121191397	156	up	2.51038	6.08042e-08	chr5	NM_011202	Ptpn11
diffreps_peak_643368	143715665	143715822	157	up	4.81705	8.57624e-10	chr7	NM_024289	Osbpl5
diffreps_peak_81085	76032611	76032749	138	up	2.26683	9.31853e-09	chr10	NM_177475	Zfp280b
diffreps_peak_577927	52231881	52232120	239	up	2.78261	6.78096e-07	chr6	NM_008263	Hoxa10
diffreps_peak_174412	111678104	111678640	536	up	2.68447	4.01098e-07	chr12	NM_177374	Trmt61a
diffreps_peak_377920	34949740	34950974	1234	up	2.42393	7.73216e-09	chr19	NM_183046	Kif20b
diffreps_peak_663791	70344241	70344365	124	up	2.23554	2.47465e-07	chr8	NM_030680	Upf1
diffreps_peak_107315	5059797	5060385	588	up	2.41643	7.89597e-07	chr11	ENSMUST00000037218	Rasl10a
diffreps_peak_500299	109665801	109666960	1159	up	2.16051	2.69198e-06	chr4	ENSMUST00000097921	Cdkn2c
diffreps_peak_41652	163929941	163930160	219	up	5.04016	1.22207e-06	chr1	NM_028776	Scyl3
diffreps_peak_416128	125587892	125588021	129	up	2.22848	2.45532e-11	chr2	NM_001081091	Cep152
diffreps_peak_83530	80306133	80306200	67	up	3.57447	2.40994e-07	chr10	NM_011789	Apc2
diffreps_peak_222842	47413590	47413600	10	up	18.0331	1.37531e-08	chr14	uc007tif.1	Dlgap5
diffreps_peak_204428	99344563	99344678	115	up	2.27418	4.18171e-06	chr13	NM_026873	Ptcd2
diffreps_peak_32156	128355561	128355659	98	up	2.31926	1.79135e-11	chr1	NM_008567	Mcm6
diffreps_peak_164550	75400106	75400640	534	up	2.02887	1.08875e-07	chr12	NM_023275	Rhoj
diffreps_peak_626172	80026227	80026483	256	up	2.61845	2.41282e-07	chr7	NM_175433	Zfp710
diffreps_peak_703027	72438525	72438679	154	up	2.81457	2.10134e-07	chr9	ENSMUST00000184604	Mns1
diffreps_peak_134526	87103641	87103690	49	up	6.57422	1.9453e-08	chr11	NM_175563	Prr11
diffreps_peak_424658	156510732	156510881	149	up	2.06188	4.15085e-07	chr2	NM_013510	Epb4.1l1
diffreps_peak_408316	92972281	92973160	879	up	7.45481	1.48778e-07	chr2	ENSMUST00000111274	Prdm11
diffreps_peak_640475	132269121	132269258	137	up	2.14946	7.96496e-08	chr7	NM_029935	Chst15
diffreps_peak_354115	35734661	35734698	37	up	3.15195	1.42184e-07	chr18	NM_028261	Tmem173
diffreps_peak_351150	23883537	23883696	159	up	2.07962	4.99322e-11	chr18	NM_153058	Mapre2
diffreps_peak_289327	33123541	33124940	1399	up	2.8286	9.93607e-08	chr16	NM_172823	Lmln
diffreps_peak_552159	122932466	122932951	485	up	2.43977	1.22243e-07	chr5	NM_001003953	Kdm2b
diffreps_peak_137082	95009961	95010520	559	up	2.07967	3.36171e-10	chr11	NM_146025	Samd14
diffreps_peak_671965	93811181	93811453	272	up	2.04571	9.67811e-08	chr8	NM_010308	Gnao1
diffreps_peak_5539	23382814	23383175	361	up	5.49642	6.74248e-08	chr1	NM_001081079	Ogfrl1
diffreps_peak_709653	99647086	99647215	129	up	3.23824	2.33219e-07	chr9	NM_028258	Dzip1l
diffreps_peak_474895	6453984	6454271	287	up	3.61157	1.4705e-06	chr4	NM_010945	Nsmaf
diffreps_peak_138433	97989881	97990160	279	up	4.00966	1.64088e-06	chr11	NM_207231	Arl5c
diffreps_peak_469498	138079321	138079540	219	up	5.15347	7.98531e-08	chr3	ENSMUST00000163080	1110002E22Rik
diffreps_peak_416677	127284094	127284200	106	up	2.32642	4.94291e-06	chr2	NM_139308	Stard7
diffreps_peak_414029	118823419	118823525	106	up	2.31509	3.24182e-07	chr2	NM_026412	Knstrn
diffreps_peak_423458	152893583	152893680	97	up	3.49478	7.23908e-08	chr2	NM_028109	Tpx2
diffreps_peak_694542	44489654	44489711	57	up	2.7762	1.29223e-11	chr9	uc009pdv.1	Bcl9l
diffreps_peak_319984	25730368	25731200	832	up	2.25354	1.88008e-10	chr17	NM_028009	Rpusd1
diffreps_peak_414179	119112792	119113034	242	up	2.81627	2.44143e-11	chr2	ENSMUST00000140939	Rad51
diffreps_peak_160306	55722301	55722560	259	up	2.16617	5.1618e-07	chr12	uc007noy.2	Ralgapa1
diffreps_peak_106960	4176581	4176726	145	up	2.23791	8.32078e-08	chr11	NM_026175	Sf3a1
diffreps_peak_149961	11243189	11243333	144	up	2.68892	1.18888e-10	chr12	NM_177331	Gen1
diffreps_peak_362022	67391324	67391433	109	up	3.02603	3.05107e-08	chr18	NM_026473	Tubb6
diffreps_peak_443659	51697564	51697843	279	up	3.87618	7.80586e-06	chr3	NM_001004176	Maml3
diffreps_peak_145936	117855241	117855620	379	up	3.08976	7.88944e-10	chr11	NM_009689	Birc5
diffreps_peak_232325	86828991	86829156	165	up	2.56422	1.03175e-06	chr14	NM_019670	Diap3
diffreps_peak_251537	36794161	36794360	199	up	2.58732	1.38154e-07	chr15	NM_011740	Ywhaz
diffreps_peak_107317	5063901	5064360	459	up	3.30994	2.21035e-07	chr11	NM_030228	Gas2l1
diffreps_peak_33208	132304598	132305740	1142	up	2.51345	2.45515e-08	chr1	NM_144810	Klhdc8a
diffreps_peak_124728	61218281	61218421	140	up	3.9225	3.15897e-06	chr11	ENSMUST00000019246	Aldh3a1
diffreps_peak_440102	36571761	36572080	319	up	6.29938	1.96803e-08	chr3	ENSMUST00000029270	Ccna2
diffreps_peak_105598	128884561	128885486	925	up	2.8289	6.20664e-07	chr10	NM_010272	Gdf11
diffreps_peak_524422	31179883	31180144	261	up	3.02295	6.83176e-07	chr5	NM_027901	Gtf3c2
diffreps_peak_424885	156997606	156997754	148	up	2.67237	3.40326e-08	chr2	NM_025853	Dsn1
diffreps_peak_140153	102259361	102259460	99	up	6.69367	7.53246e-08	chr11	NM_153544	BC030867
diffreps_peak_106951	4148438	4149084	646	up	2.21479	1.79778e-06	chr11	NM_177616	Ccdc157
diffreps_peak_424440	155998167	155998620	453	up	2.05228	6.71907e-07	chr2	NM_008383	Cep250
diffreps_peak_450818	79629078	79629220	142	up	5.26683	6.36439e-08	chr3	NM_029482	4930579G24Rik
diffreps_peak_309636	96145410	96145680	270	up	2.75351	4.27755e-07	chr16	ENSMUST00000135448	Wrb
diffreps_peak_189371	55714649	55714844	195	up	2.15182	7.45618e-06	chr13	NM_175150	Txndc15
diffreps_peak_377926	34957416	34957544	128	up	2.73129	3.11805e-11	chr19	NM_183046	Kif20b
diffreps_peak_512923	147944981	147945220	239	up	2.38253	5.36819e-10	chr4	NM_029841	2510039O18Rik
diffreps_peak_282485	15594459	15594524	65	up	2.68253	3.3392e-07	chr16	ENSMUST00000115777	Ube2v2
diffreps_peak_327965	44734661	44734693	32	up	2.47717	8.49777e-11	chr17	ENSMUST00000160199	Runx2
diffreps_peak_537542	77266195	77266413	218	up	4.90783	6.09094e-08	chr5	uc008xwa.2	Rest
diffreps_peak_553186	125025008	125025202	194	up	2.15605	4.96206e-08	chr5	NM_011424	Ncor2
diffreps_peak_261779	67106241	67106500	259	up	3.7261	1.37523e-07	chr15	NM_009177	St3gal1
diffreps_peak_106952	4149930	4150102	172	up	2.38669	3.20161e-08	chr11	NM_177616	Ccdc157
diffreps_peak_11242	44164061	44164084	23	up	2.38986	3.18411e-07	chr1	NM_011729	Ercc5
diffreps_peak_370646	9874815	9874923	108	up	2.66989	2.77206e-10	chr19	NM_016692	Incenp
diffreps_peak_460923	108387598	108387920	322	up	2.35461	8.60553e-10	chr3	NM_019976	Psrc1
diffreps_peak_410358	102853041	102853236	195	up	2.48509	3.9468e-09	chr2	NM_009851	Cd44
diffreps_peak_274985	99082908	99083102	194	up	4.13632	1.72305e-07	chr15	NM_030159	Troap
diffreps_peak_138898	98997828	98997919	91	up	2.77015	4.51119e-10	chr11	NM_011623	Top2a
diffreps_peak_336015	66130676	66130834	158	up	2.04704	1.10399e-06	chr17	NM_001003919	Ddx11
diffreps_peak_181018	23574761	23575040	279	up	3.51467	8.84664e-09	chr13	uc007pug.1	Hist1h3d
diffreps_peak_204262	98815075	98815420	345	up	2.01609	9.13531e-11	chr13	NM_172591	Fcho2
diffreps_peak_34657	136487034	136487182	148	up	3.52114	1.12353e-07	chr1	NM_001287179	Kif14
diffreps_peak_583679	72958336	72958488	152	up	2.43679	2.43019e-08	chr6	ENSMUST00000114050	Tmsb10
diffreps_peak_626311	80294449	80294591	142	up	5.71454	1.51932e-12	chr7	ENSMUST00000163812	Prc1
diffreps_peak_12763	52800118	52800371	253	up	2.50199	2.26444e-06	chr1	ENSMUST00000159725	Inpp1
diffreps_peak_549662	115936728	115936869	141	up	4.01342	3.56397e-09	chr5	NM_007708	Cit
diffreps_peak_424908	157027386	157027520	134	up	2.64544	3.23096e-07	chr2	NM_001164663	Soga1
diffreps_peak_556965	136116630	136116805	175	up	2.2228	6.64944e-08	chr5	ENSMUST00000041366	Polr2j
diffreps_peak_713179	110873795	110874060	265	up	7.20325	9.84216e-06	chr9	uc012hbl.2	Tmie
diffreps_peak_380870	44120872	44120952	80	up	2.37177	1.28626e-07	chr19	NM_001081077	Cwf19l1
diffreps_peak_504938	124923803	124924100	297	up	2.63136	6.21544e-10	chr4	uc008urk.2	Cdca8
diffreps_peak_506581	129617081	129617180	99	up	2.23011	6.39126e-08	chr4	NM_198026	Iqcc
diffreps_peak_285734	23224739	23225120	381	up	3.72775	7.98333e-08	chr16	NM_145933	St6gal1
diffreps_peak_276617	102315201	102316176	975	up	3.302	2.70604e-07	chr15	NM_001014976	Espl1
diffreps_peak_145902	117815741	117816040	299	up	2.30504	1.52136e-08	chr11	NM_009387	Tk1
diffreps_peak_398557	49313649	49313725	76	up	2.79202	2.33852e-08	chr2	NM_029924	Mbd5
diffreps_peak_146522	119352645	119352806	161	up	4.46101	2.67725e-07	chr11	NM_018822	Sgsh
diffreps_peak_557089	136305581	136305614	33	up	3.79821	1.74964e-06	chr5	NM_009986	Cux1
diffreps_peak_144691	115179049	115179090	41	up	2.07562	5.35363e-07	chr11	NM_012030	Slc9a3r1
diffreps_peak_147238	120822716	120822852	136	up	2.0952	5.0904e-07	chr11	NM_007988	Fasn
diffreps_peak_414024	118817863	118817990	127	up	3.04234	8.28494e-11	chr2	NM_026412	Knstrn
diffreps_peak_732980	100726481	100727040	559	up	3.91216	3.454e-11	chrX	NM_008446	Kif4
diffreps_peak_505494	126565970	126566581	611	up	3.32061	3.44297e-08	chr4	NM_175554	Clspn
diffreps_peak_638354	126272618	126273099	481	up	2.85595	6.06315e-07	chr7	NM_145587	Sbk1
diffreps_peak_281705	13671857	13671980	123	up	2.3799	4.46381e-06	chr16	NM_025976	Bfar
diffreps_peak_291368	37776872	37777152	280	up	6.08005	1.17468e-07	chr16	ENSMUST00000114763	Fstl1
diffreps_peak_549701	116007121	116008140	1019	up	3.88975	3.60356e-07	chr5	ENSMUST00000051704	Cit
diffreps_peak_427525	166805580	166805835	255	up	2.60191	5.24662e-07	chr2	NM_001085495	Arfgef2
diffreps_peak_398534	49272981	49273057	76	up	7.35271	6.51552e-08	chr2	NM_029924	Mbd5
diffreps_peak_392969	27461528	27461743	215	up	2.01612	8.68342e-11	chr2	NM_023336	Brd3
diffreps_peak_285361	22439516	22439700	184	up	2.59459	9.27938e-07	chr16	ENSMUST00000079601	Etv5
diffreps_peak_649685	22175754	22175959	205	up	4.04886	4.52266e-10	chr8	NM_001004140	Ckap2
diffreps_peak_132955	82982781	82982877	96	up	4.07338	1.06749e-12	chr11	NM_172796	Slfn9
diffreps_peak_322794	32551061	32551440	379	up	2.12307	7.07874e-07	chr17	NM_024442	Cyp4f16
diffreps_peak_393670	29815741	29815960	219	up	2.5862	1.89295e-07	chr2	NM_011989	Slc27a4
diffreps_peak_453988	89430461	89430729	268	up	2.55736	1.78906e-07	chr3	NM_001293768	Pygo2
diffreps_peak_684223	3033164	3033220	56	up	5.28267	2.39253e-07	chr9	ENSMUST00000179839	Gm10717
diffreps_peak_505491	126561757	126562160	403	up	3.18324	2.88933e-10	chr4	uc008utl.2	Clspn
diffreps_peak_536887	75194952	75195580	628	up	2.15086	1.21559e-10	chr5	NM_011058	Pdgfra
diffreps_peak_698131	57019903	57020020	117	up	2.41585	6.08127e-07	chr9	NM_019651	Ptpn9
diffreps_peak_162707	69174391	69175040	649	up	2.91542	1.16905e-07	chr12	NM_001081406	Lrr1
diffreps_peak_265543	76632781	76633503	722	up	2.77919	3.36009e-09	chr15	NM_183091	Tonsl
diffreps_peak_377149	32486241	32486460	219	up	2.22048	6.47618e-07	chr19	NM_010799	Minpp1
diffreps_peak_672098	94067561	94067760	199	up	2.61678	1.78953e-06	chr8	NM_177767	Ogfod1
diffreps_peak_392487	26021396	26021760	364	up	2.64099	3.35668e-09	chr2	NM_133835	Ubac1
diffreps_peak_468638	135247337	135247625	288	up	3.65146	1.40182e-07	chr3	NM_173762	Cenpe
diffreps_peak_324404	35164734	35164897	163	up	2.33978	1.13054e-07	chr17	ENSMUST00000025253	Prrc2a
diffreps_peak_663766	70285233	70285315	82	up	2.68666	1.1544e-11	chr8	NM_011984	Homer3
diffreps_peak_117540	40713977	40714192	215	up	4.59484	3.03994e-11	chr11	NM_013552	Hmmr
diffreps_peak_277811	4087680	4087720	40	up	2.2015	6.83181e-07	chr16	NM_001025432	Crebbp
diffreps_peak_564884	7845061	7845380	319	up	3.81317	1.40789e-06	chr6	ENSMUST00000040159	C1galt1
diffreps_peak_24853	97976856	97976900	44	up	3.47458	9.35535e-07	chr1	NM_013626	Pam
diffreps_peak_454495	90613742	90613840	98	up	2.89294	1.73093e-10	chr3	NM_011313	S100a6
diffreps_peak_727088	60403961	60403981	20	up	3.7472	4.58424e-07	chrX	NM_001001798	Atp11c
diffreps_peak_319025	23737301	23737700	399	up	2.87981	4.53491e-10	chr17	NM_023824	Paqr4
diffreps_peak_468649	135255446	135255548	102	up	2.95486	4.49933e-10	chr3	NM_173762	Cenpe
diffreps_peak_624799	74275861	74276088	227	up	3.31427	1.22229e-07	chr7	NM_001038643	Slco3a1
diffreps_peak_285637	22985851	22986068	217	up	5.00776	7.25728e-13	chr16	NM_001102409	Kng2
diffreps_peak_687113	15544538	15544660	122	up	2.46314	3.41128e-07	chr9	NM_133214	Smco4
diffreps_peak_1597	9672211	9672316	105	up	4.29345	7.06907e-07	chr1	NM_008651	Mybl1
diffreps_peak_323895	34194881	34194980	99	up	4.17303	4.31658e-06	chr17	NM_013683	Tap1
diffreps_peak_640462	132236201	132238464	2263	up	2.1974	4.94031e-06	chr7	ENSMUST00000077472	Chst15
diffreps_peak_414431	119618781	119618895	114	up	5.89776	2.16463e-12	chr2	NM_133851	Nusap1
diffreps_peak_355049	37840221	37840420	199	up	2.05297	2.71362e-06	chr18	NM_033574	Pcdhgb1
diffreps_peak_505501	126573135	126573347	212	up	3.04425	2.40686e-10	chr4	uc008utm.2	Clspn
diffreps_peak_60358	26279616	26279620	4	up	3.20062	3.64419e-08	chr10	NM_172787	L3mbtl3
diffreps_peak_556495	135237918	135238066	148	up	2.13998	1.2597e-07	chr5	NM_011714	Baz1b
diffreps_peak_642724	141460681	141460743	62	up	10.9286	3.34306e-08	chr7	NM_025802	Pnpla2
diffreps_peak_146517	119347687	119347891	204	up	2.80091	8.75746e-07	chr11	NM_018822	Sgsh
diffreps_peak_675226	104967801	104968100	299	up	5.61863	1.10642e-07	chr8	uc009nbj.2	Ces2g
diffreps_peak_508239	134506802	134506980	178	up	2.86408	1.16206e-06	chr4	NM_027995	Paqr7
diffreps_peak_332432	56046822	56047634	812	up	2.72685	2.35881e-09	chr17	NM_013733	Chaf1a
diffreps_peak_373501	20384692	20384772	80	up	2.43545	2.88979e-08	chr19	NM_010730	Anxa1
diffreps_peak_270733	88779408	88780540	1132	up	2.08503	2.21243e-09	chr15	NM_181412	Zbed4
diffreps_peak_16249	64617161	64617242	81	up	2.0816	3.26246e-06	chr1	ENSMUST00000114079	Mettl21a
diffreps_peak_663765	70282921	70283100	179	up	3.55149	5.75151e-12	chr8	ENSMUST00000087467	Homer3
diffreps_peak_739652	145450430	145450440	10	up	2.47575	2.51833e-09	chrX	NM_153319	Amot
diffreps_peak_332915	56905711	56905855	144	up	2.34315	7.37291e-07	chr17	NM_022328	Mllt1
diffreps_peak_215696	20388603	20388910	307	up	3.59403	7.88575e-09	chr14	NM_134081	Dnajc9
diffreps_peak_368154	4456494	4456800	306	up	6.42275	5.24126e-08	chr19	NM_134164	Syt12
diffreps_peak_608630	18991001	18991620	619	up	3.39457	1.86921e-07	chr7	ENSMUST00000098778	Gm10676
diffreps_peak_139635	101092862	101093008	146	up	2.14503	5.65401e-09	chr11	NM_008949	Psmc3ip
diffreps_peak_711769	107582816	107583040	224	up	2.98334	6.78202e-07	chr9	NM_019750	Nat6
diffreps_peak_708392	95404321	95406473	2152	up	3.84485	2.23991e-07	chr9	NM_018763	Chst2
diffreps_peak_46528	180327861	180328620	759	up	5.60154	1.13942e-06	chr1	uc007dwf.1	Gm5069
diffreps_peak_655473	40994547	40994645	98	up	2.29162	6.35538e-06	chr8	NM_001005863	Mtus1
diffreps_peak_607686	16216401	16216530	129	up	6.32601	2.9008e-06	chr7	NM_027883	Dhx34
diffreps_peak_646350	11556065	11557045	980	up	2.43757	3.08112e-08	chr8	uc009kvm.1	Ing1
diffreps_peak_456435	95992141	95992278	137	up	2.3445	2.50297e-06	chr3	NM_023320	Plekho1
diffreps_peak_458430	101072809	101073020	211	up	2.07505	3.61627e-10	chr3	NM_011197	Ptgfrn
diffreps_peak_330339	49993521	49993920	399	up	2.6456	2.20899e-08	chr17	NM_181397	Rftn1
diffreps_peak_142886	109451141	109451400	259	up	9.26269	5.66228e-08	chr11	NM_134038	Slc16a6
diffreps_peak_463110	116007448	116007882	434	up	2.11209	8.31864e-07	chr3	NM_021388	Extl2
diffreps_peak_121360	51967630	51967957	327	up	2.26322	6.10114e-07	chr11	NM_029976	Cdkn2aipnl
diffreps_peak_59382	23864521	23864629	108	up	19.6718	2.26561e-08	chr10	NM_011979	Vnn3
diffreps_peak_701024	66032238	66032345	107	up	2.42355	3.48714e-07	chr9	NM_173185	Csnk1g1
diffreps_peak_130297	76209281	76209416	135	up	2.78464	6.99178e-07	chr11	ENSMUST00000094014	Fam57a
diffreps_peak_369160	6116003	6116587	584	up	2.60192	3.15206e-06	chr19	NM_133678	Sac3d1
diffreps_peak_393608	29702441	29702640	199	up	2.36519	1.44011e-07	chr2	NM_054050	Rapgef1
diffreps_peak_232388	87073301	87073386	85	up	2.377	1.50217e-07	chr14	NM_019670	Diap3
diffreps_peak_568627	22355994	22356243	249	up	2.03143	1.00615e-06	chr6	ENSMUST00000081288	Fam3c
diffreps_peak_607574	15977050	15977112	62	up	4.17047	9.37454e-06	chr7	NM_001081418	Gltscr1
diffreps_peak_224514	54435744	54435880	136	up	2.6765	2.87227e-06	chr14	NM_008608	Mmp14
diffreps_peak_553203	125029971	125030226	255	up	2.08794	9.50076e-07	chr5	NM_011424	Ncor2
diffreps_peak_694552	44500744	44501120	376	up	2.14646	5.50264e-07	chr9	NM_030256	Bcl9l
diffreps_peak_552885	124354316	124354640	324	up	2.43189	2.50048e-07	chr5	ENSMUST00000031341	Cdk2ap1
diffreps_peak_486174	52450819	52451053	234	up	2.21816	4.12137e-07	chr4	NM_008017	Smc2
diffreps_peak_164991	76565158	76565251	93	up	2.43897	2.04053e-08	chr12	NM_153804	Plekhg3
diffreps_peak_505505	126577681	126577842	161	up	3.87151	4.64924e-11	chr4	NM_175554	Clspn
diffreps_peak_72515	56114853	56116220	1367	up	6.53562	2.34391e-08	chr10	NM_001163833	Msl3l2
diffreps_peak_189186	55472881	55473155	274	up	3.63872	7.77517e-07	chr13	NM_001030296	Prr7
diffreps_peak_276037	101041461	101041720	259	up	4.16931	1.49702e-07	chr15	NM_011323	Scn8a
diffreps_peak_82211	78244435	78244642	207	up	2.60441	6.0598e-08	chr10	NM_001081055	Trappc10
diffreps_peak_381735	46305694	46305960	266	up	4.65253	2.64267e-07	chr19	NM_019408	Nfkb2
diffreps_peak_377925	34955950	34956076	126	up	2.27783	3.46333e-08	chr19	NM_183046	Kif20b
diffreps_peak_57488	19591948	19592180	232	up	2.78854	3.59115e-07	chr10	ENSMUST00000020188	Ifngr1
diffreps_peak_446581	61364161	61365951	1790	up	2.60087	2.4511e-06	chr3	ENSMUST00000066298	B430305J03Rik
diffreps_peak_138317	97722361	97722475	114	up	2.16063	2.1822e-08	chr11	NM_054051	Pip4k2b
diffreps_peak_626322	80309392	80309488	96	up	4.27386	1.4149e-11	chr7	NM_145150	Prc1
diffreps_peak_363390	73589570	73589680	110	up	2.9029	1.53281e-07	chr18	NM_001039214	Mex3c
diffreps_peak_55305	14133881	14133894	13	up	2.10935	1.40758e-06	chr10	NM_010437	Hivep2
diffreps_peak_324595	35526379	35526490	111	up	114.7	8.60494e-08	chr17	NM_146248	Cchcr1
diffreps_peak_689146	22373140	22373331	191	up	3.75061	1.27298e-07	chr9	NM_028390	Anln
diffreps_peak_131113	78057899	78058114	215	up	2.31488	4.64588e-07	chr11	NM_008028	Flot2
diffreps_peak_130053	75609104	75609179	75	up	2.35662	2.33424e-07	chr11	NM_008850	Pitpna
diffreps_peak_340919	79713961	79714300	339	up	2.2006	1.7044e-07	chr17	NM_009994	Cyp1b1
diffreps_peak_632909	105619181	105619228	47	up	4.20262	4.14662e-07	chr7	ENSMUST00000153371	Trim3
diffreps_peak_276541	102215994	102216140	146	up	13.129	3.63102e-06	chr15	NM_013566	Itgb7
diffreps_peak_60364	26292640	26292760	120	up	3.16508	1.39691e-09	chr10	NM_172787	L3mbtl3
diffreps_peak_489479	64016830	64018240	1410	up	4.18821	8.99936e-10	chr4	NM_011607	Tnc
diffreps_peak_3194	16104561	16104662	101	up	4.60821	3.17022e-06	chr1	ENSMUST00000058437	Rpl7
diffreps_peak_34064	134962564	134962786	222	up	2.91567	6.25385e-10	chr1	NM_026024	Ube2t
diffreps_peak_702831	71725281	71725860	579	up	2.05329	2.24029e-07	chr9	NM_026599	Cgnl1
diffreps_peak_650787	25102041	25102194	153	up	5.38592	4.57422e-07	chr8	uc009lfr.3	Plekha2
diffreps_peak_48835	189654581	189655092	511	up	4.84664	7.86418e-09	chr1	NM_001081363	Cenpf
diffreps_peak_661782	64733507	64733740	233	up	2.29253	4.5591e-08	chr8	ENSMUST00000034015	Sc4mol
diffreps_peak_139424	100619527	100620000	473	up	2.91963	3.2517e-10	chr11	NM_019795	Dnajc7
diffreps_peak_664133	70931921	70932740	819	up	2.25367	4.185e-07	chr8	ENSMUST00000098653	Gm10654
diffreps_peak_48844	189672508	189672634	126	up	4.0863	1.25914e-09	chr1	NM_001081363	Cenpf
diffreps_peak_651464	27032233	27032325	92	up	2.12448	1.40966e-08	chr8	NM_153592	Erlin2
diffreps_peak_431684	181584221	181584580	359	up	2.54187	1.96523e-06	chr2	NM_001164597	Znf512b
diffreps_peak_120071	48850241	48850460	219	up	3.49772	6.80589e-08	chr11	ENSMUST00000046903	Trim7
diffreps_peak_740680	151067161	151067451	290	up	2.68145	1.59527e-06	chrX	NM_008001	Fgd1
diffreps_peak_319981	25728522	25728646	124	up	4.73839	2.59524e-08	chr17	NM_028009	Rpusd1
diffreps_peak_399056	51925321	51925934	613	up	2.14223	3.14158e-08	chr2	NM_030243	Rbm43
diffreps_peak_414364	119477378	119477687	309	up	3.67697	1.03483e-06	chr2	ENSMUST00000049920	Ino80
diffreps_peak_549666	115941836	115941932	96	up	3.81231	4.84922e-11	chr5	NM_007708	Cit
diffreps_peak_550711	118731361	118731452	91	up	2.33945	2.14729e-08	chr5	NM_172424	Med13l
diffreps_peak_549659	115934578	115934632	54	up	3.84892	1.30579e-07	chr5	NM_007708	Cit
diffreps_peak_637382	122133040	122133180	140	up	2.14437	6.24865e-07	chr7	NM_021608	Dctn5
diffreps_peak_358310	52520793	52520909	116	up	2.44425	2.95303e-08	chr18	NM_010728	Lox
diffreps_peak_224807	55092007	55092100	93	up	3.89625	4.42676e-07	chr14	ENSMUST00000036328	Zfhx2
diffreps_peak_88368	89533461	89533622	161	up	2.2323	2.3294e-06	chr10	NM_001163504	Nr1h4
diffreps_peak_146515	119345841	119346837	996	up	2.42763	1.07354e-06	chr11	NM_018822	Sgsh
diffreps_peak_704876	79718418	79718680	262	up	2.82593	2.63511e-08	chr9	NM_001290308	Col12a1
diffreps_peak_387036	4559753	4559960	207	up	3.42706	6.84914e-07	chr2	NM_001177844	Frmd4a
diffreps_peak_723756	36888481	36890512	2031	up	2.16801	8.34125e-07	chrX	NM_029891	Nkrf
diffreps_peak_80620	75060895	75062310	1415	up	2.15922	2.15937e-06	chr10	NM_001081412	Bcr
diffreps_peak_78923	71027897	71027967	70	up	5.3561	7.91237e-07	chr10	NM_031397	Bicc1
diffreps_peak_553206	125037860	125037997	137	up	2.61643	2.99201e-08	chr5	NM_011424	Ncor2
diffreps_peak_504445	123321874	123322080	206	up	15.1707	2.19874e-08	chr4	NM_022033	Oxct2a
diffreps_peak_110497	16951409	16952020	611	up	2.33345	2.82482e-07	chr11	NM_176982	Fbxo48
diffreps_peak_156391	38835068	38835100	32	up	3.63304	3.13691e-06	chr12	NM_007960	Etv1
diffreps_peak_325319	36951581	36951792	211	up	2.27958	2.05492e-07	chr17	NM_029632	Ppp1r11
diffreps_peak_607828	16417290	16417401	111	up	2.57499	2.8832e-08	chr7	NM_198631	Zc3h4
diffreps_peak_508875	136247951	136248117	166	up	2.58268	6.31372e-11	chr4	ENSMUST00000102533	Tcea3
diffreps_peak_297418	55895041	55895279	238	up	2.13368	5.50439e-07	chr16	NM_001134457	Nxpe3
diffreps_peak_328664	46383961	46384330	369	up	3.584	1.58859e-10	chr17	NM_021346	Zfp318
diffreps_peak_607835	16421355	16421507	152	up	2.72481	1.67442e-07	chr7	NM_198631	Zc3h4
diffreps_peak_180595	21716411	21716660	249	up	4.23605	8.07536e-08	chr13	NM_178182	Hist1h2ai
diffreps_peak_106957	4175035	4175153	118	up	2.5529	8.51334e-09	chr11	NM_026175	Sf3a1
diffreps_peak_360204	60748500	60748665	165	up	2.2339	3.14062e-06	chr18	uc008fau.1	Ndst1
diffreps_peak_603781	3638630	3638758	128	up	2.00729	7.64382e-09	chr7	NM_027328	Prpf31
diffreps_peak_331536	53566970	53567340	370	up	2.27787	5.07969e-06	chr17	NM_020005	Kat2b
diffreps_peak_641302	135716047	135716200	153	up	3.58442	1.77319e-08	chr7	NM_001081117	Mki67
diffreps_peak_83903	80909908	80910045	137	up	3.71266	3.72498e-08	chr10	NM_010722	Lmnb2
diffreps_peak_415592	122784943	122785194	251	up	2.48451	1.55342e-07	chr2	NM_021507	Sqrdl
diffreps_peak_501874	116272738	116272864	126	up	3.10077	7.59243e-11	chr4	NM_181585	Pik3r3
diffreps_peak_704448	78108290	78108656	366	up	2.85933	2.84408e-07	chr9	NM_023605	Fbxo9
diffreps_peak_475990	11191708	11191815	107	up	3.33355	7.61227e-08	chr4	NM_009830	Ccne2
diffreps_peak_610872	24972581	24972728	147	up	5.71325	8.1592e-08	chr7	NM_010261	Rabac1
diffreps_peak_626752	81571981	81572024	43	up	13.0948	4.08285e-08	chr7	uc012fnz.1	Whamm
diffreps_peak_466566	127822583	127822610	27	up	3.16187	8.14816e-08	chr3	NM_145964	Ap1ar
diffreps_peak_174232	111255222	111255363	141	up	2.25762	1.80179e-07	chr12	NM_011632	Traf3
diffreps_peak_444686	55242525	55242751	226	up	6.25684	1.14906e-08	chr3	NM_019978	Dclk1
diffreps_peak_514417	152279881	152280274	393	up	2.74231	4.65498e-07	chr4	NM_178406	Gpr153
diffreps_peak_610720	24507005	24507436	431	up	2.33689	7.77636e-08	chr7	ENSMUST00000176880	Zfp428
diffreps_peak_228986	70652531	70652695	164	up	3.83772	2.46987e-07	chr14	NM_181345	Npm2
diffreps_peak_51793	5805258	5805520	262	up	4.35692	7.15917e-12	chr10	ENSMUST00000019907	Fbxo5
diffreps_peak_502731	118134621	118134820	199	up	11	5.92188e-06	chr4	NM_009176	St3gal3
diffreps_peak_654008	35587921	35588900	979	up	2.31649	3.78255e-06	chr8	NM_001081279	Mfhas1
diffreps_peak_694925	45838528	45839100	572	up	2.58555	1.56282e-06	chr9	NM_011792	Bace1
diffreps_peak_688784	21635841	21635940	99	up	2.27432	2.61274e-07	chr9	NM_011417	Smarca4
diffreps_peak_139895	101524461	101526580	2119	up	2.28942	5.20677e-09	chr11	NM_009764	Brca1
diffreps_peak_328316	45560541	45560647	106	up	2.99877	2.35625e-07	chr17	NM_008690	Nfkbie
diffreps_peak_612573	28741967	28742282	315	up	2.76717	2.35866e-07	chr7	NM_023637	Sars2
diffreps_peak_121297	51831381	51831413	32	up	3.48619	2.09201e-07	chr11	NM_199299	Jade2
diffreps_peak_107359	5193861	5194320	459	up	2.65355	1.88775e-07	chr11	NM_032396	Kremen1
diffreps_peak_709650	99639813	99639898	85	up	2.40354	8.06512e-08	chr9	NM_028258	Dzip1l
diffreps_peak_93154	100096017	100097040	1023	up	2.44402	7.98925e-08	chr10	NM_013598	Kitl
diffreps_peak_614912	35424661	35424772	111	up	2.9551	1.41587e-07	chr7	NM_028120	Cep89
diffreps_peak_218944	32660361	32662240	1879	up	2.38097	3.26698e-07	chr14	NM_001195097	3425401B19Rik
diffreps_peak_489485	64046781	64047015	234	up	5.9027	4.95438e-08	chr4	NM_011607	Tnc
diffreps_peak_608942	19458461	19458494	33	up	87.9	3.15069e-06	chr7	NM_172279	Mark4
diffreps_peak_631255	99979971	99980340	369	up	2.08904	3.47746e-07	chr7	NM_175388	Rnf169
diffreps_peak_121214	51606721	51606881	160	up	2.08425	5.40467e-07	chr11	NM_010448	Hnrnpab
diffreps_peak_228758	70134735	70134870	135	up	2.58882	1.13809e-08	chr14	NM_021328	Bin3
diffreps_peak_456588	96246521	96246960	439	up	3.12808	1.62129e-10	chr3	uc008qmm.3	Hist2h3c1
diffreps_peak_452001	84444041	84446180	2139	up	3.11655	4.24993e-07	chr3	NM_001033301	Fhdc1
diffreps_peak_394775	32423961	32424066	105	up	4.2	5.95907e-07	chr2	NM_001290558	Slc25a25
diffreps_peak_280691	11240665	11240707	42	up	2.1651	3.17959e-08	chr16	NM_146066	Gspt1
diffreps_peak_515327	155668881	155669254	373	up	2.8713	3.81549e-06	chr4	NM_145124	Mib2
diffreps_peak_711378	106370700	106371135	435	up	2.56091	5.14117e-07	chr9	NM_153459	Dusp7
diffreps_peak_508320	134755192	134755307	115	up	2.04763	8.16541e-07	chr4	NM_145554	Ldlrap1
diffreps_peak_600889	137649061	137649285	224	up	7.54064	1.49111e-07	chr6	NM_007945	Eps8
diffreps_peak_608685	19082681	19082776	95	up	19.5	3.912e-06	chr7	ENSMUST00000032570	Dmwd
diffreps_peak_215691	20385381	20385478	97	up	2.12929	4.2715e-08	chr14	NM_134081	Dnajc9
diffreps_peak_362677	69984801	69985377	576	up	2.6771	3.91416e-07	chr18	NM_030554	Rab27b
diffreps_peak_510120	139964481	139965160	679	up	2.42221	1.03027e-06	chr4	NM_173427	Klhdc7a
diffreps_peak_466567	127823264	127823313	49	up	2.29604	2.91952e-07	chr3	NM_145964	Ap1ar
diffreps_peak_631222	99924661	99925100	439	up	2.37066	8.16005e-06	chr7	NM_175388	Rnf169
diffreps_peak_720087	20059559	20060360	801	up	2.14941	1.52996e-06	chrX	ENSMUST00000044138	Chst7
diffreps_peak_288996	32291941	32291981	40	up	2.00769	8.42748e-06	chr16	NM_027355	Rnf168
diffreps_peak_507542	132778181	132778500	319	up	2.19563	6.85312e-07	chr4	NM_011284	Rpa2
diffreps_peak_739138	142681399	142681556	157	up	2.38402	4.82653e-07	chrX	NM_177592	Tmem164
diffreps_peak_587892	87188106	87188260	154	up	3.09718	5.38925e-07	chr6	NM_054041	Antxr1
diffreps_peak_377931	34968115	34968226	111	up	2.583	1.66526e-06	chr19	NM_183046	Kif20b
diffreps_peak_456436	95995770	95996001	231	up	2.93766	5.87018e-07	chr3	ENSMUST00000015889	Plekho1
diffreps_peak_484078	44347123	44347355	232	up	2.98983	1.67766e-09	chr4	NM_010790	Melk
diffreps_peak_444583	54807198	54807791	593	up	2.13575	5.72372e-08	chr3	NM_133231	Rfxap
diffreps_peak_711902	107898671	107898811	140	up	2.2351	1.66649e-06	chr9	NM_028369	Mon1a
diffreps_peak_150907	15809695	15809860	165	up	4.07376	3.3442e-07	chr12	NM_144551	Trib2
diffreps_peak_392966	27459279	27459660	381	up	2.0573	9.57568e-10	chr2	uc008ixq.1	Brd3
diffreps_peak_49419	191539221	191539341	120	up	2.16363	1.3117e-08	chr1	NM_029766	Dtl
diffreps_peak_548074	110790211	110790420	209	up	2.55965	9.18183e-07	chr5	NM_009469	Ulk1
diffreps_peak_487290	56864976	56865211	235	up	3.36794	1.95368e-07	chr4	NM_018761	Ctnnal1
diffreps_peak_174743	112722173	112722382	209	up	2.87071	2.30433e-07	chr12	NM_001024602	Cep170b
diffreps_peak_134177	86208301	86208520	219	up	3.50607	5.90371e-10	chr11	uc007ksg.1	Brip1os
diffreps_peak_147062	120499021	120499420	399	up	2.46349	4.00538e-08	chr11	NM_013770	Slc25a10
diffreps_peak_508241	134510998	134511169	171	up	3.64379	4.83859e-12	chr4	NM_001081099	Aunip
diffreps_peak_422890	151009230	151009398	168	up	2.89241	1.20554e-11	chr2	NM_207204	Ninl
diffreps_peak_626048	79696653	79697240	587	up	3.48257	1.62737e-07	chr7	NM_029835	Ticrr
diffreps_peak_552085	122764101	122764302	201	up	4.10171	9.79862e-06	chr5	NM_145358	Camkk2
diffreps_peak_118706	44518963	44519220	257	up	2.86029	6.12041e-06	chr11	NM_028862	Rnf145
diffreps_peak_363447	73754401	73754479	78	up	2.90375	4.03415e-07	chr18	NM_053255	Elac1
diffreps_peak_732849	100381454	100381478	24	up	79.5	4.99662e-06	chrX	NM_010099	Eda
diffreps_peak_656588	45345001	45345084	83	up	2.39533	6.37915e-10	chr8	NM_153535	Fam149a
diffreps_peak_553218	125065839	125065902	63	up	2.25727	1.10695e-06	chr5	NM_011424	Ncor2
diffreps_peak_692229	35186541	35187930	1389	up	2.10728	2.72176e-09	chr9	NM_054096	Tirap
diffreps_peak_171571	100933158	100933160	2	up	3.76719	1.06838e-06	chr12	NM_026681	Ccdc88c
diffreps_peak_622477	63889041	63889240	199	up	2.29652	1.94969e-07	chr7	NM_021366	Klf13
diffreps_peak_145583	116853294	116853800	506	up	2.05208	1.14158e-07	chr11	uc007mmp.1	Mfsd11
diffreps_peak_504950	124937047	124937280	233	up	4.11403	2.77269e-08	chr4	NM_177573	9930104L06Rik
diffreps_peak_705246	81629961	81630600	639	up	3.30528	9.00646e-06	chr9	ENSMUST00000183482	Htr1b
diffreps_peak_705249	81632441	81632871	430	up	3.69185	1.77389e-07	chr9	ENSMUST00000183482	Htr1b
diffreps_peak_470398	142633337	142633550	213	up	3.59602	3.91858e-08	chr3	NM_010260	Gbp2
diffreps_peak_681226	120570716	120571339	623	up	2.56917	9.92081e-07	chr8	NM_198671	Gse1
diffreps_peak_14536	58831605	58831667	62	up	2.26635	3.72976e-06	chr1	NM_009812	Casp8
diffreps_peak_239092	122891601	122891816	215	up	2.17287	1.19853e-07	chr14	NM_145466	Ggact
diffreps_peak_368820	5654546	5654980	434	up	3.15254	1.09357e-07	chr19	NM_011379	Sipa1
diffreps_peak_679806	116732797	116732991	194	up	2.40854	2.87471e-07	chr8	NM_029441	Cdyl2
diffreps_peak_320159	26004281	26004644	363	up	2.48305	1.21427e-08	chr17	uc008bdf.1	Rab11fip3
diffreps_peak_354467	36725241	36725720	479	up	2.9833	2.17026e-06	chr18	NM_009841	Cd14
diffreps_peak_611022	25288201	25288920	719	up	2.06442	2.16458e-07	chr7	NM_027882	Cic
diffreps_peak_369418	6942281	6942450	169	up	2.00957	5.22186e-06	chr19	NM_001177361	Gpr137
diffreps_peak_34656	136486271	136486444	173	up	4.05947	5.69005e-13	chr1	NM_001287179	Kif14
diffreps_peak_717892	7674941	7675140	199	up	162.9	4.02014e-09	chrX	NM_018832	Magix
diffreps_peak_362025	67401309	67401600	291	up	2.57398	9.67734e-07	chr18	NM_026473	Tubb6
diffreps_peak_67069	42276525	42276560	35	up	3.0617	8.16406e-07	chr10	NM_019740	Foxo3
diffreps_peak_609055	19655717	19655830	113	up	2.22602	8.32226e-07	chr7	NM_019649	Clptm1
diffreps_peak_416666	127270561	127270880	319	up	2.27369	1.7767e-07	chr2	NM_139308	Stard7
diffreps_peak_518905	14225552	14225720	168	up	2.00896	5.70383e-08	chr5	uc012dsh.1	Sema3e
diffreps_peak_675848	106162824	106163820	996	up	2.08426	3.20157e-06	chr8	NM_133792	Pla2g15
diffreps_peak_321790	29833221	29833340	119	up	7.44628	2.78175e-06	chr17	NM_001081160	Mdga1
diffreps_peak_706226	86518321	86518413	92	up	4.01635	3.67452e-08	chr9	NM_177208	Dopey1
diffreps_peak_147169	120722805	120722868	63	up	195.043	9.62424e-10	chr11	NM_133223	Rac3
diffreps_peak_725345	48418154	48418238	84	up	2.33986	8.19994e-09	chrX	NM_019680	Elf4
diffreps_peak_145006	115802280	115802419	139	up	4.10646	5.67098e-06	chr11	NM_080643	Caskin2
diffreps_peak_552093	122779251	122779410	159	up	3.57946	5.0752e-07	chr5	NM_145358	Camkk2
diffreps_peak_23262	91345521	91346000	479	up	3.01771	5.21344e-06	chr1	NM_001033292	Espnl
diffreps_peak_493188	82353261	82353640	379	up	2.13301	2.79395e-09	chr4	uc008tkh.3	Nfib
diffreps_peak_469493	138065141	138066960	1819	up	4.07821	6.95872e-08	chr3	ENSMUST00000163080	1110002E22Rik
diffreps_peak_184430	37826037	37826280	243	up	2.50622	7.39776e-06	chr13	NM_026830	Rreb1
diffreps_peak_369606	7230221	7230283	62	up	2.73266	1.56473e-08	chr19	NM_027643	Naa40
diffreps_peak_709800	100458121	100459241	1120	up	2.44633	3.4854e-07	chr9	NM_001033543	Il20rb
diffreps_peak_1605	9699934	9700209	275	up	7.40261	6.81371e-08	chr1	NM_008651	Mybl1
diffreps_peak_192390	64135181	64135536	355	up	2.6022	8.92631e-10	chr13	NM_175494	Zfp367
diffreps_peak_142253	107469941	107470720	779	up	3.14703	5.43303e-07	chr11	NM_145823	Pitpnc1
diffreps_peak_136915	94653695	94653840	145	up	4.64226	1.34525e-07	chr11	ENSMUST00000039949	Eme1
diffreps_peak_319977	25718926	25719406	480	up	2.43672	6.57108e-07	chr17	ENSMUST00000172002	Gng13
diffreps_peak_682501	123949161	123949265	104	up	9.68852	2.49987e-07	chr8	NM_172288	Nup133
diffreps_peak_597398	122833221	122833301	80	up	2.21664	4.54167e-06	chr6	NM_021899	Foxj2
diffreps_peak_369478	6995681	6995735	54	up	5.54534	1.09204e-07	chr19	NM_026675	Nudt22
diffreps_peak_48843	189671047	189671176	129	up	4.32007	3.09944e-12	chr1	NM_001081363	Cenpf
diffreps_peak_240978	6814421	6815100	679	up	2.08673	4.62769e-09	chr15	NM_011019	Osmr
diffreps_peak_368147	4447401	4447860	459	up	2.88736	9.34415e-07	chr19	NM_134164	Syt12
diffreps_peak_549112	114765674	114765900	226	up	4.28919	3.02667e-06	chr5	uc008zad.1	Git2
diffreps_peak_392522	26138221	26138520	299	up	3.69425	9.01013e-08	chr2	NM_001256521	C330006A16Rik
diffreps_peak_106550	3307721	3308280	559	up	2.36186	1.21102e-08	chr11	NM_019574	Patz1
diffreps_peak_639225	127707432	127707541	109	up	3.03939	1.82862e-11	chr7	NM_009746	Bcl7c
diffreps_peak_525438	33668661	33668738	77	up	3.60992	3.16034e-06	chr5	NM_001040435	Tacc3
diffreps_peak_513469	149586467	149586772	305	up	2.19438	5.59271e-07	chr4	NM_023051	Clstn1
diffreps_peak_128695	72042921	72043100	179	up	6.01574	4.28051e-12	chr11	ENSMUST00000125655	Fam64a
diffreps_peak_696335	50752757	50753080	323	up	2.46338	8.60301e-06	chr9	ENSMUST00000034562	Cryab
diffreps_peak_468664	135273150	135273540	390	up	3.32509	1.11079e-07	chr3	NM_173762	Cenpe
diffreps_peak_545764	104508351	104508571	220	up	2.05243	1.64977e-06	chr5	NM_001166581	BC005561
diffreps_peak_424784	156745834	156746300	466	up	2.33904	1.19533e-09	chr2	uc008nnu.2	Dlgap4
diffreps_peak_176198	119170646	119171049	403	up	2.87342	1.36945e-08	chr12	NM_177290	Itgb8
diffreps_peak_78986	71159420	71159700	280	up	2.71625	8.16927e-07	chr10	ENSMUST00000143791	Bicc1
diffreps_peak_4536	20809595	20809620	25	up	3.21785	5.60937e-11	chr1	NM_008563	Mcm3
diffreps_peak_133677	84819001	84819515	514	up	2.33003	1.50002e-07	chr11	NM_145433	Mrm1
diffreps_peak_215838	20735441	20735880	439	up	3.29883	3.31634e-10	chr14	NM_178597	Camk2g
diffreps_peak_488948	62297601	62297980	379	up	2.83185	9.38767e-08	chr4	NM_025286	Slc31a2
diffreps_peak_669137	85085481	85085548	67	up	2.55692	9.81586e-09	chr8	NM_010764	Man2b1
diffreps_peak_414034	118828958	118829014	56	up	2.57117	7.5535e-08	chr2	NM_026412	Knstrn
diffreps_peak_100236	117710581	117710758	177	up	2.15395	7.30936e-07	chr10	NM_010786	Mdm2
diffreps_peak_269306	84933534	84933718	184	up	2.10432	3.5696e-10	chr15	NM_016714	Nup50
diffreps_peak_545723	104435110	104435248	138	up	2.50819	1.95649e-07	chr5	NM_001204201	Spp1
diffreps_peak_720261	20871030	20871140	110	up	2.35721	3.34349e-06	chrX	NM_001044384	Timp1
diffreps_peak_393774	30001099	30001159	60	up	2.72333	1.07167e-07	chr2	NM_001177667	Sptan1
diffreps_peak_267945	81627102	81627520	418	up	2.10846	9.45167e-08	chr15	NM_177821	Ep300
diffreps_peak_706222	86512557	86513000	443	up	2.30952	1.00442e-07	chr9	uc009qxf.2	Dopey1
diffreps_peak_739093	142360441	142360484	43	up	2.37745	1.91083e-07	chrX	uc012hps.1	Acsl4
diffreps_peak_320519	26917090	26917285	195	up	4.97556	8.00284e-13	chr17	NM_053173	Kifc5b
diffreps_peak_668509	83965141	83965146	5	up	5.9463	9.83689e-08	chr8	NM_024184	Asf1b
diffreps_peak_270716	88751659	88751802	143	up	3.31399	6.19205e-12	chr15	ENSMUST00000041297	Zbed4
diffreps_peak_240979	6815141	6815928	787	up	2.05414	4.7879e-08	chr15	NM_011019	Osmr
diffreps_peak_456778	96653661	96653742	81	up	3.92763	1.17256e-07	chr3	NM_001302471	Itga10
diffreps_peak_629371	92859441	92859880	439	up	6.4738	2.30649e-08	chr7	NM_001080995	Ddias
diffreps_peak_176226	119237671	119238802	1131	up	3.1	8.40804e-07	chr12	ENSMUST00000026360	Itgb8
diffreps_peak_533592	63806081	63806500	419	up	4.97441	4.20047e-10	chr5	NM_177006	Nwd2
diffreps_peak_604195	4746376	4747514	1138	up	2.2118	2.45052e-07	chr7	NM_146177	Suv420h2
diffreps_peak_351155	23890856	23891320	464	up	2.11424	1.44087e-06	chr18	NM_153058	Mapre2
diffreps_peak_699944	62760287	62760454	167	up	6.73876	1.8715e-07	chr9	NM_176922	Itga11
diffreps_peak_708552	95919001	95919131	130	up	5.36364	1.00187e-07	chr9	uc009rbr.1	Atr
diffreps_peak_558827	140300433	140300564	131	up	2.10974	8.45202e-06	chr5	NM_010752	Mad1l1
diffreps_peak_608084	16923840	16924114	274	up	2.04186	1.53311e-09	chr7	ENSMUST00000019514	Calm3
diffreps_peak_187252	48885736	48885878	142	up	2.02425	7.74211e-07	chr13	NM_001033268	Fam120a
diffreps_peak_322927	32798221	32798873	652	up	3.13524	4.09305e-07	chr17	NM_183177	Zfp811
diffreps_peak_115643	32617848	32617962	114	up	2.24168	1.68422e-10	chr11	NM_009288	Stk10
diffreps_peak_387169	4991001	4991476	475	up	3.20307	4.54895e-09	chr2	NM_027290	Mcm10
diffreps_peak_164746	75923061	75923083	22	up	3.10235	2.12098e-08	chr12	NM_001005510	Syne2
diffreps_peak_426788	164356043	164356067	24	up	4.05006	8.40056e-06	chr2	ENSMUST00000165980	Slpi
diffreps_peak_715953	121364281	121364299	18	up	2.81139	4.51387e-06	chr9	uc009sda.1	Trak1
diffreps_peak_505489	126559207	126559316	109	up	4.08151	5.8829e-12	chr4	NM_175554	Clspn
diffreps_peak_140405	102818969	102819179	210	up	2.2298	3.21158e-07	chr11	ENSMUST00000068933	Gjc1
diffreps_peak_677511	110970781	110971120	339	up	4.31757	3.64344e-09	chr8	NM_009179	St3gal2
diffreps_peak_176635	3917937	3918160	223	up	4.08514	1.1385e-10	chr13	NM_019671	Net1
diffreps_peak_458451	101110091	101110278	187	up	3.07646	1.65919e-07	chr3	ENSMUST00000102694	Ptgfrn
diffreps_peak_275306	99651506	99651656	150	up	2.64201	3.17777e-09	chr15	NM_012025	Racgap1
diffreps_peak_732954	100694870	100694974	104	up	5.46287	8.15984e-11	chrX	NM_008446	Kif4
diffreps_peak_509066	136652301	136652540	239	up	8.84188	3.90021e-08	chr4	ENSMUST00000105845	Ephb2
diffreps_peak_655501	41076231	41076427	196	up	3.53686	7.44334e-08	chr8	NM_001005863	Mtus1
diffreps_peak_149460	8973941	8974179	238	up	2.40546	3.17639e-06	chr12	ENSMUST00000085745	Wdr35
diffreps_peak_377932	34969919	34970117	198	up	2.5956	3.34871e-08	chr19	NM_183046	Kif20b
diffreps_peak_558974	140607340	140607600	260	up	15.9011	1.55649e-07	chr5	NM_008494	Lfng
diffreps_peak_147168	120720617	120721128	511	up	4.66497	1.25916e-07	chr11	ENSMUST00000026139	Lrrc45
diffreps_peak_608918	19433318	19433536	218	up	3.2806	1.24799e-07	chr7	NM_172279	Mark4
diffreps_peak_224578	54554201	54554361	160	up	4.65472	7.21391e-07	chr14	NM_145462	Haus4
diffreps_peak_10300	39372101	39372660	559	up	3.79223	2.08611e-07	chr1	NM_018775	Tbc1d8
diffreps_peak_134092	86061221	86062045	824	up	2.47847	6.41429e-08	chr11	NM_178309	Brip1
diffreps_peak_733346	102145821	102146833	1012	up	2.70607	5.71599e-09	chrX	NM_146235	Ercc6l
diffreps_peak_619073	48877941	48878040	99	up	16.3909	1.84393e-11	chr7	NM_001013368	E2f8
diffreps_peak_423593	153330381	153330740	359	up	2.40395	4.0525e-08	chr2	NM_008444	Kif3b
diffreps_peak_215695	20387681	20388140	459	up	2.89892	2.6492e-07	chr14	uc007sjo.2	Dnajc9
diffreps_peak_549672	115947906	115948081	175	up	3.86515	1.61263e-09	chr5	NM_007708	Cit
diffreps_peak_507540	132776661	132777040	379	up	3.80217	1.23193e-07	chr4	ENSMUST00000156968	Rpa2
diffreps_peak_272509	93244561	93245129	568	up	2.01672	2.12541e-07	chr15	NM_001033275	Gxylt1
diffreps_peak_424837	156863121	156863417	296	up	2.18606	3.64394e-07	chr2	NM_026124	1110008F13Rik
diffreps_peak_84219	81378341	81378516	175	up	7.24088	6.0456e-08	chr10	ENSMUST00000140901	Fzr1
diffreps_peak_378953	38069639	38069950	311	up	7.57042	3.54598e-11	chr19	NM_028293	Cep55
diffreps_peak_466990	129532514	129532760	246	up	2.75113	8.63963e-08	chr3	uc008rif.1	Elovl6
diffreps_peak_116199	34833487	34833641	154	up	3.03017	7.44493e-08	chr11	NM_027411	Spdl1
diffreps_peak_638721	126869502	126869820	318	up	2.01261	9.263e-07	chr7	NM_001163775	Taok2
diffreps_peak_85049	82651560	82651740	180	up	4.35277	6.76558e-08	chr10	ENSMUST00000150269	Glt8d2
diffreps_peak_703028	72439239	72439461	222	up	2.47407	5.31231e-08	chr9	NM_008613	Mns1
diffreps_peak_472332	152223285	152223520	235	up	5.92844	9.13551e-08	chr3	uc008rsu.1	Fubp1
diffreps_peak_572098	34354118	34354260	142	up	3.74452	4.29987e-08	chr6	ENSMUST00000038406	Akr1b8
diffreps_peak_138146	97448444	97448523	79	up	2.83587	2.92639e-07	chr11	ENSMUST00000121799	Arhgap23
diffreps_peak_27989	111864781	111864918	137	up	9.4106	6.39383e-06	chr1	NM_001081316	Dsel
diffreps_peak_145186	116147903	116148120	217	up	2.04736	2.24175e-07	chr11	uc007mkf.1	Fbf1
diffreps_peak_107790	6292171	6292513	342	up	2.90705	4.01301e-07	chr11	ENSMUST00000135124	Ogdh
diffreps_peak_375796	28010971	28011166	195	up	3.34805	6.82095e-07	chr19	NM_011265	Rfx3
diffreps_peak_84255	81430785	81430980	195	up	2.50273	6.15243e-07	chr10	ENSMUST00000117966	Nfic
diffreps_peak_712711	109892261	109892600	339	up	2.64842	4.63677e-07	chr9	NM_007658	Cdc25a
diffreps_peak_188843	54739741	54740100	359	up	6.59451	4.68167e-07	chr13	NM_012014	Gprin1
diffreps_peak_424436	155990215	155992774	2559	up	2.12737	8.41991e-08	chr2	NM_008383	Cep250
diffreps_peak_353708	34630321	34630426	105	up	8.41735	2.554e-11	chr18	NM_009004	Kif20a
diffreps_peak_677996	111933661	111933791	130	up	5.03419	4.45429e-06	chr8	NM_001033321	Tmem231
diffreps_peak_645426	8622330	8622440	110	up	2.07094	1.3923e-08	chr8	NM_010111	Efnb2
diffreps_peak_631980	102082981	102083500	519	up	2.49281	3.39793e-10	chr7	NM_001286689	Xndc1
diffreps_peak_381738	46314175	46314240	65	up	6.03425	9.26837e-09	chr19	NM_028627	Psd
diffreps_peak_468709	135423258	135423540	282	up	2.01534	4.76297e-07	chr3	ENSMUST00000029815	Cisd2
diffreps_peak_545419	103564010	103564280	270	up	2.13292	4.99425e-06	chr5	NM_011204	Ptpn13
diffreps_peak_619210	49452398	49453460	1062	up	2.77861	4.7709e-10	chr7	NM_175272	Nav2
diffreps_peak_86294	85386813	85388460	1647	up	2.84802	9.02212e-07	chr10	NM_028709	Btbd11
diffreps_peak_225110	55832222	55832560	338	up	9.42771	5.4146e-08	chr14	NM_023699	Nfatc4
diffreps_peak_458803	102183950	102184080	130	up	2.29039	2.812e-07	chr3	NM_177545	Vangl1
[truncated: 849 more rows]

## Sheet: down_HR_vs_Control
Table S4.2 The detailed information of significantly down-regulated m6A peaks
PeakID	txStart	txEnd	Peak_length	Regulation	Foldchange	P-value	chrom	Transcript_id	GeneName
diffreps_peak_696289	50688621	50688656	35	down	27.1333	6.3139e-09	chr9	NM_178118	Dixdc1
diffreps_peak_455574	94423694	94423801	107	down	93.5	4.49123e-10	chr3	NM_028307	Tdrkh
diffreps_peak_228232	68120181	68121340	1159	down	3.33377	2.35822e-08	chr14	NM_008691	Nefm
diffreps_peak_216696	24493781	24494040	259	down	4.46189	9.29e-09	chr14	uc007sra.1	Rps24
diffreps_peak_212164	6297161	6297511	350	down	85.4	6.51436e-08	chr14	ENSMUST00000170923	Gm21103
diffreps_peak_414380	119541358	119541520	162	down	7.32927	9.50363e-07	chr2	NM_172857	Exd1
diffreps_peak_390634	18998801	18999120	319	down	9.58108	2.67969e-08	chr2	ENSMUST00000028069	4930426L09Rik
diffreps_peak_711699	107348061	107348580	519	down	19.5395	1.62071e-08	chr9	NM_175486	6430571L13Rik
diffreps_peak_88122	89015603	89016000	397	down	219.5	1.43982e-09	chr10	uc007gsb.1	Ano4
diffreps_peak_554272	128603421	128603900	479	down	59.3	6.58015e-06	chr5	NM_175284	Fzd10
diffreps_peak_694734	44969681	44969917	236	down	67	9.43027e-07	chr9	NM_009850	Cd3g
diffreps_peak_613591	30539921	30540120	199	down	3.5566	2.92381e-06	chr7	NM_183321	Proser3
diffreps_peak_740234	149282841	149282844	3	down	71.9	6.67109e-07	chrX	NM_011022	Ott
diffreps_peak_412557	112638085	112638220	135	down	72.8	6.89263e-07	chr2	NM_177652	Ryr3
diffreps_peak_141877	106750142	106750200	58	down	22.6765	3.1427e-06	chr11	ENSMUST00000068021	Pecam1
diffreps_peak_276142	101223480	101223633	153	down	3.44521	5.49829e-06	chr15	uc007xst.2	A330009N23Rik
diffreps_peak_37833	151636403	151636480	77	down	13.56	1.84124e-08	chr1	NM_022018	Fam129a
diffreps_peak_116082	34232861	34232906	45	down	128.6	2.16046e-09	chr11	NM_033374	Dock2
diffreps_peak_636407	118543401	118543429	28	down	90.1	2.22016e-08	chr7	NM_172476	Tmc7
diffreps_peak_368721	5498821	5498824	3	down	66.1	1.86471e-06	chr19	NM_001024560	Snx32
diffreps_peak_559687	142574796	142574871	75	down	12.7733	3.96892e-08	chr5	NM_175217	Mmd2
diffreps_peak_157490	44209939	44210068	129	down	4.41259	7.68725e-07	chr12	NM_013760	Dnajb9
diffreps_peak_528465	43566601	43566621	20	down	120.1	2.71178e-09	chr5	ENSMUST00000144558	C1qtnf7
diffreps_peak_728941	74306342	74306485	143	down	2.72993	4.22807e-07	chrX	ENSMUST00000153141	Gdi1
diffreps_peak_382447	47871653	47871803	150	down	22.614	1.06389e-08	chr19	NM_026619	Gsto2
diffreps_peak_630639	98144221	98144920	699	down	2.52848	3.70254e-07	chr7	NM_011010	Omp
diffreps_peak_738460	139090701	139091050	349	down	117.5	2.2575e-09	chrX	NM_029174	4930513O06Rik
diffreps_peak_314587	13236381	13236454	73	down	13.2834	2.27528e-08	chr17	NM_001167913	Smok2b
diffreps_peak_682291	123506341	123506760	419	down	13.2613	5.93866e-12	chr8	NM_028146	Dbndd1
diffreps_peak_325932	38645521	38645653	132	down	81	1.64248e-07	chr17	NM_001177586	Esp31
diffreps_peak_423744	154058828	154058857	29	down	65	2.44429e-06	chr2	ENSMUST00000179792	Gm21850
diffreps_peak_275919	100819461	100820040	579	down	231.3	5.33747e-10	chr15	NM_021530	Slc4a8
diffreps_peak_633124	105899861	105900240	379	down	3.65679	8.05744e-07	chr7	NM_029000	Gvin1
diffreps_peak_543374	97111301	97111596	295	down	2.38791	1.75777e-09	chr5	NM_198422	Paqr3
diffreps_peak_221559	43293657	43293760	103	down	4.14234	4.02496e-07	chr14	ENSMUST00000163655	Gm8127
diffreps_peak_175513	116144681	116145560	879	down	8.31399	7.52707e-07	chr12	NM_009511	Vipr2
diffreps_peak_632751	105180312	105180660	348	down	60.7	5.23731e-06	chr7	ENSMUST00000051355	Olfr685
diffreps_peak_530542	51454401	51454780	379	down	66.4	1.87759e-06	chr5	NM_008904	Ppargc1a
diffreps_peak_401373	62268660	62268906	246	down	200.2	2.66024e-09	chr2	NM_033552	Slc4a10
diffreps_peak_683851	128359072	128359200	128	down	64.7	2.96652e-06	chr8	NM_008737	Nrp1
diffreps_peak_530929	52537863	52538400	537	down	3.12858	1.4571e-07	chr5	NM_144945	Lgi2
diffreps_peak_70012	49578134	49578302	168	down	7.84179	2.73833e-08	chr10	NM_010349	Grik2
diffreps_peak_423986	154892401	154892795	394	down	2.01985	7.49187e-07	chr2	ENSMUST00000161172	Eif2s2
diffreps_peak_450920	79945341	79945640	299	down	71.4884	3.45602e-09	chr3	NM_133187	Fam198b
diffreps_peak_665981	75763041	75763109	68	down	134.4	6.70275e-11	chr8	NM_027944	1700007B14Rik
diffreps_peak_355103	37972961	37973380	419	down	5.52908	1.25038e-07	chr18	NM_139206	Arap3
diffreps_peak_633004	105720661	105721220	559	down	3.28957	1.2013e-09	chr7	ENSMUST00000145988	Dnhd1
diffreps_peak_396228	37219941	37220360	419	down	100.9	3.87673e-09	chr2	NM_001005569	Olfr366
diffreps_peak_143160	110216561	110216655	94	down	83.6	3.15568e-08	chr11	NM_147218	Abca6
diffreps_peak_567280	17086136	17086222	86	down	3.70727	1.55645e-10	chr6	NM_207176	Tes
diffreps_peak_251705	37274642	37274710	68	down	60.7	5.23731e-06	chr15	NM_026496	Grhl2
diffreps_peak_93422	100603500	100603614	114	down	115.2	1.3795e-09	chr10	NM_001081246	1700017N19Rik
diffreps_peak_501608	115641845	115641940	95	down	14.7895	8.4767e-09	chr4	NM_007823	Cyp4b1
diffreps_peak_541722	93048161	93048430	269	down	17.9298	2.18652e-07	chr5	ENSMUST00000180541	9330159N05Rik
diffreps_peak_551568	121500361	121501020	659	down	193.6	9.13036e-10	chr5	NM_172125	Adam1b
diffreps_peak_194121	67954421	67954507	86	down	229.7	2.23532e-09	chr13	uc007rbu.1	AK139503
diffreps_peak_107273	4941101	4941415	314	down	260.4	1.79141e-09	chr11	NM_010904	Nefh
diffreps_peak_523438	28205459	28205520	61	down	90.3	3.04897e-08	chr5	ENSMUST00000120068	Cnpy1
diffreps_peak_217067	25902785	25902940	155	down	133.5	2.84179e-09	chr14	NM_001270503	Plac9b
diffreps_peak_122614	55180761	55180795	34	down	88.2	1.607e-08	chr11	NM_153170	Slc36a2
diffreps_peak_23184	91128761	91128944	183	down	5.81623	3.41358e-09	chr1	NM_008515	Lrrfip1
diffreps_peak_695964	49471125	49471203	78	down	9.41905	4.66043e-06	chr9	NM_172770	Ttc12
diffreps_peak_101342	120146430	120146629	199	down	228.9	2.62866e-09	chr10	NM_028679	Irak3
diffreps_peak_642387	140667801	140668200	399	down	61.2	3.99884e-06	chr7	NM_146961	Olfr539
diffreps_peak_388254	9857701	9858540	839	down	4.16446	2.68647e-11	chr2	NM_008091	Gata3
diffreps_peak_517085	7305041	7305460	419	down	138.7	1.91196e-09	chr5	NM_027603	4921511H03Rik
diffreps_peak_314632	13343301	13343520	219	down	75.9	3.95222e-07	chr17	uc008ame.1	AK036897
diffreps_peak_929	6770943	6770974	31	down	62	5.64246e-07	chr1	NM_173868	St18
diffreps_peak_176730	4507261	4507640	379	down	61.7	5.02618e-06	chr13	NM_054080	Akr1c20
diffreps_peak_84626	81910887	81911023	136	down	3.47835	6.43442e-08	chr10	NM_199062	Zfp781
diffreps_peak_40929	161500470	161500504	34	down	99.3	6.55258e-09	chr1	NM_183391	Tnfsf18
diffreps_peak_436831	23939118	23939477	359	down	303.7	2.2042e-09	chr3	uc008ota.1	AK012899
diffreps_peak_33958	134628597	134628752	155	down	2.05305	2.85603e-07	chr1	NM_152895	Kdm5b
diffreps_peak_70861	52130961	52130986	25	down	72.7	7.1305e-07	chr10	NM_011282	Ros1
diffreps_peak_99198	115458640	115458680	40	down	96	9.04869e-09	chr10	NM_010195	Lgr5
diffreps_peak_505812	127329075	127329161	86	down	61.9	4.71876e-06	chr4	ENSMUST00000106091	Gjb3
diffreps_peak_193643	67097281	67097740	459	down	69.2	1.06779e-07	chr13	NM_001256052	Rslcan18
diffreps_peak_488330	59913789	59913920	131	down	62.3	3.64824e-06	chr4	NM_021053	Slc46a2
diffreps_peak_322097	30748507	30748745	238	down	139	2.93336e-10	chr17	NM_013811	Dnah8
diffreps_peak_476025	11331932	11332220	288	down	70.1	7.30522e-07	chr4	NM_194055	Esrp1
diffreps_peak_211923	5491440	5491620	180	down	105.1	4.26216e-09	chr14	ENSMUST00000181603	Gm3187
diffreps_peak_557858	138033861	138034280	419	down	163.4	1.40917e-09	chr5	NM_001168602	Smok3a
diffreps_peak_356956	46290751	46291142	391	down	5.84189	2.55114e-08	chr18	NM_001160399	Ccdc112
diffreps_peak_137857	96907781	96908100	319	down	2.11773	6.51231e-06	chr11	ENSMUST00000103152	Cdk5rap3
diffreps_peak_519964	17374343	17374497	154	down	84.3	4.92939e-08	chr5	ENSMUST00000166086	Gm3495
diffreps_peak_128824	72306563	72306880	317	down	5.17359	2.14154e-08	chr11	uc007jyr.2	Xaf1
diffreps_peak_598312	125992818	125992920	102	down	102.7	5.1258e-09	chr6	NM_153589	Ano2
diffreps_peak_648992	20362881	20363210	329	down	9.11897	2.71293e-07	chr8	ENSMUST00000084046	Gm15319
diffreps_peak_276300	101609659	101609922	263	down	138.5	1.95654e-09	chr15	uc007xtr.1	Gm5477
diffreps_peak_324488	35344754	35344840	86	down	66.3	1.67128e-06	chr17	NM_010392	H2-Q2
diffreps_peak_212310	6587642	6587826	184	down	179.3	2.31399e-09	chr14	ENSMUST00000179374	Gm3629
diffreps_peak_716058	121746444	121746590	146	down	2.14626	4.97571e-07	chr9	NM_010918	Nktr
diffreps_peak_623030	66050261	66050386	125	down	74.9	4.68618e-07	chr7	NM_011048	Pcsk6
diffreps_peak_115789	33161547	33161627	80	down	2.11	7.99385e-10	chr11	NM_008722	Npm1
diffreps_peak_220821	41382121	41382400	279	down	191.3	2.18795e-09	chr14	ENSMUST00000164948	Gm7945
diffreps_peak_140722	103633899	103633978	79	down	86	7.0163e-08	chr11	NM_027083	Lyzl6
diffreps_peak_47681	184872381	184872880	499	down	10.4286	1.637e-06	chr1	NM_178692	C130074G19Rik
diffreps_peak_404922	76942846	76942880	34	down	63.9	3.53379e-06	chr2	NM_011652	Ttn
diffreps_peak_460426	107111061	107111480	419	down	93.1	2.045e-08	chr3	NM_008417	Kcna2
diffreps_peak_606896	13406241	13406296	55	down	77.3	2.4302e-07	chr7	uc009ffu.1	Cabp5
diffreps_peak_10596	40365061	40365440	379	down	62.4	4.59104e-06	chr1	NM_133193	Il1rl2
diffreps_peak_189274	55597521	55597694	173	down	2.8002	3.70339e-06	chr13	NM_026211	Tmed9
diffreps_peak_89060	91065391	91065800	409	down	2.0014	5.27692e-07	chr10	uc007gtj.1	Apaf1
diffreps_peak_272016	91891161	91891168	7	down	194.7	1.78649e-09	chr15	NM_207243	Muc19
diffreps_peak_52660	7853187	7853327	140	down	22.4561	1.21143e-08	chr10	NM_172785	Zc3h12d
diffreps_peak_97936	112211096	112211193	97	down	81.2	1.40566e-07	chr10	NM_178278	Caps2
diffreps_peak_369788	7614534	7614700	166	down	107.7	4.01987e-09	chr19	uc008glm.1	Hrasls5
diffreps_peak_455088	92807836	92807891	55	down	111	2.89161e-09	chr3	NM_001254760	Lce1k
diffreps_peak_570139	28438444	28438622	178	down	13.1558	8.68339e-09	chr6	NM_019569	Fscn3
diffreps_peak_319001	23674941	23675524	583	down	2.50246	2.8826e-06	chr17	NM_181821	Hcfc1r1
diffreps_peak_18437	74551019	74551100	81	down	61.9	4.71876e-06	chr1	NM_148937	Plcd4
diffreps_peak_700665	65122507	65122560	53	down	187.5	1.74177e-09	chr9	uc012gvg.1	Igdcc4
diffreps_peak_87181	86907137	86907245	108	down	96.7	1.03922e-08	chr10	NM_138673	Stab2
diffreps_peak_637181	121500501	121501020	519	down	17.6491	8.40935e-09	chr7	NM_001081327	Hs3st2
diffreps_peak_711693	107329323	107329340	17	down	10.9136	5.17002e-06	chr9	NM_133984	Hemk1
diffreps_peak_588532	89216037	89216237	200	down	64.2	2.362e-06	chr6	ENSMUST00000079186	Gm839
diffreps_peak_90819	94831342	94831460	118	down	116.5	5.61239e-10	chr10	NM_018797	Plxnc1
diffreps_peak_185231	41137897	41137950	53	down	80	1.80469e-07	chr13	ENSMUST00000124093	Sycp2l
diffreps_peak_320049	25820441	25821000	559	down	4.72534	2.59207e-09	chr17	NM_001164225	Fbxl16
diffreps_peak_426878	164657062	164657160	98	down	115.5	2.2776e-09	chr2	NM_001039501	Wfdc10
diffreps_peak_407431	90265510	90265900	390	down	67.3	2.68713e-07	chr2	NM_146793	Olfr1271
diffreps_peak_426542	163453801	163454280	479	down	2.40759	4.29271e-12	chr2	NM_144891	Gdap1l1
diffreps_peak_224943	55502421	55502433	12	down	62.9	5.64301e-07	chr14	NM_001024645	Lrrc16b
diffreps_peak_332586	56270921	56272000	1079	down	2.43585	9.80916e-10	chr17	NM_174989	Ticam1
diffreps_peak_322257	31338942	31338991	49	down	21.1404	1.84844e-08	chr17	NM_153062	Slc37a1
diffreps_peak_404895	76744701	76745100	399	down	68.2	2.40883e-07	chr2	NM_011652	Ttn
diffreps_peak_613574	30523943	30524588	645	down	2.85277	1.76855e-07	chr7	NM_178252	Arhgap33
diffreps_peak_522737	25924961	25925085	124	down	97.1	1.19657e-08	chr5	ENSMUST00000167847	Gm21655
diffreps_peak_488962	62311681	62311920	239	down	87.5	3.69419e-08	chr4	uc008tej.2	Fkbp15
diffreps_peak_423882	154549001	154549067	66	down	62.1	2.4235e-06	chr2	NM_029305	1700003F12Rik
diffreps_peak_456019	95240961	95241260	299	down	64.6	3.08324e-06	chr3	ENSMUST00000090815	Gm128
diffreps_peak_549285	115186021	115186300	279	down	8.47445	2.01802e-07	chr5	ENSMUST00000031519	Cabp1
diffreps_peak_338146	71869261	71869640	379	down	15.0351	3.8925e-06	chr17	NM_007439	Alk
diffreps_peak_381237	45045417	45045520	103	down	7.47243	4.95693e-10	chr19	NM_001195265	Pdzd7
diffreps_peak_670998	90907938	90908160	222	down	3.95283	3.05921e-06	chr8	ENSMUST00000098517	Gm6658
diffreps_peak_449985	75451581	75451818	237	down	66.9	1.74346e-06	chr3	ENSMUST00000178270	Wdr49
diffreps_peak_192116	63324461	63325000	539	down	2.69098	1.25631e-06	chr13	ENSMUST00000159152	2010111I01Rik
diffreps_peak_597833	124776069	124776180	111	down	29.5439	8.16933e-09	chr6	NM_001302555	Lrrc23
diffreps_peak_221745	43550392	43550500	108	down	17.8968	1.48111e-08	chr14	ENSMUST00000169023	Gm5799
diffreps_peak_123623	58492241	58492499	258	down	70	6.70549e-07	chr11	NM_001011770	Olfr332
diffreps_peak_204980	100637652	100637780	128	down	12.4747	4.76847e-08	chr13	NM_001283011	Rad17
diffreps_peak_526241	35849515	35849569	54	down	71.6	7.71987e-07	chr5	NM_177678	Ablim2
diffreps_peak_407692	91132638	91132660	22	down	56.9	2.97982e-06	chr2	NM_008653	Mybpc3
diffreps_peak_321131	28228221	28228608	387	down	11.8852	9.45491e-09	chr17	NM_027185	Def6
diffreps_peak_515498	156016361	156016500	139	down	4.42812	3.22782e-06	chr4	NM_011659	Tnfrsf4
diffreps_peak_423363	152707121	152707880	759	down	2.87263	3.06816e-07	chr2	NM_010376	H13
diffreps_peak_156786	40811201	40811341	140	down	10.5052	1.13165e-06	chr12	uc007nli.1	Dock4
diffreps_peak_483377	42552793	42552879	86	down	227.4	1.77741e-09	chr4	uc008sni.2	AK029949
diffreps_peak_179994	19372101	19372460	359	down	98.6	5.9112e-10	chr13	uc007ppc.1	Stard3nl
diffreps_peak_359638	58153759	58153957	198	down	272.4	2.99918e-09	chr18	NM_010181	Fbn2
diffreps_peak_280630	11114062	11114300	238	down	3.5205	9.79906e-07	chr16	ENSMUST00000118679	Txndc11
diffreps_peak_594363	113290461	113290509	48	down	4.04219	1.76503e-06	chr6	NM_170673	Cpne9
diffreps_peak_246083	21558272	21558409	137	down	283.9	1.29841e-09	chr15	NM_001008420	Cdh12
diffreps_peak_740923	152007215	152007560	345	down	4.02256	5.8343e-07	chrX	NM_025660	Ribc1
diffreps_peak_604100	4514336	4514540	204	down	19.1622	8.72718e-10	chr7	ENSMUST00000163538	Tnnt1
diffreps_peak_501477	115126560	115126605	45	down	60.4	7.40551e-06	chr4	NM_001003947	Cyp4x1
diffreps_peak_2258	11975041	11975380	339	down	57.8	9.01191e-06	chr1	NM_177173	A830018L16Rik
diffreps_peak_647201	14179582	14179681	99	down	19.7544	6.89103e-08	chr8	NM_172910	Dlgap2
diffreps_peak_120530	49827130	49827245	115	down	95.8	1.15331e-08	chr11	NM_013529	Gfpt2
diffreps_peak_322661	32350501	32350581	80	down	23.7949	1.53568e-07	chr17	ENSMUST00000050214	Akap8l
diffreps_peak_338823	73545024	73545060	36	down	58.1	6.71448e-06	chr17	NM_027864	Galnt14
diffreps_peak_406748	85664041	85664455	414	down	25.8421	7.29446e-09	chr2	NM_013728	Olfr154
diffreps_peak_566428	13580686	13580820	134	down	13.5965	5.23882e-06	chr6	ENSMUST00000031554	Tmem168
diffreps_peak_684687	4796041	4796234	193	down	17.8246	3.81626e-07	chr9	NM_019691	Gria4
diffreps_peak_649598	21962999	21963140	141	down	87.5	4.45785e-08	chr8	NM_001081662	C86695
diffreps_peak_653589	34154562	34154680	118	down	11.0124	3.4478e-11	chr8	NM_026432	Saraf
diffreps_peak_53703	10410786	10410877	91	down	44.5581	1.57074e-10	chr10	NM_001127353	Adgb
diffreps_peak_37413	150104561	150104569	8	down	3.40943	3.4939e-07	chr1	NM_011198	Ptgs2
diffreps_peak_276022	101017040	101017080	40	down	61.2	3.99884e-06	chr15	NM_011323	Scn8a
diffreps_peak_467026	129686184	129686200	16	down	68.7	1.13387e-06	chr3	NM_010113	Egf
diffreps_peak_290880	36716321	36716980	659	down	181.9	2.0528e-09	chr16	uc007zcr.2	Ildr1
diffreps_peak_591815	102170577	102170690	113	down	60.1	1.2742e-06	chr6	NM_008779	Cntn3
diffreps_peak_632986	105712486	105712720	234	down	2.57008	1.11008e-07	chr7	ENSMUST00000145988	Dnhd1
diffreps_peak_283146	17139941	17140340	399	down	5.74521	2.92478e-07	chr16	NM_029779	Ccdc116
diffreps_peak_240420	5242260	5242400	140	down	22.2353	4.79585e-06	chr15	NM_008965	Ptger4
diffreps_peak_14607	59051121	59051285	164	down	123.9	2.60827e-09	chr1	NM_175200	Als2cr11
diffreps_peak_717851	7559461	7559840	379	down	10.1944	7.14065e-08	chrX	NM_138605	Ppp1r3f
diffreps_peak_74177	60183201	60183720	519	down	2.96072	9.94005e-09	chr10	NM_016803	Chst3
diffreps_peak_380706	43812430	43812515	85	down	90.6	2.54501e-08	chr19	NM_013806	Abcc2
diffreps_peak_140684	103457801	103458114	313	down	137.9	2.08863e-09	chr11	ENSMUST00000153273	Lrrc37a
diffreps_peak_242019	9370441	9370840	399	down	122.3	2.66476e-09	chr15	NM_144845	Ugt3a2
diffreps_peak_635057	113385575	113385600	25	down	72.5	3.06988e-07	chr7	NM_020623	Pth
diffreps_peak_568789	23033342	23033506	164	down	98.9	1.07555e-09	chr6	NM_001081306	Ptprz1
diffreps_peak_104433	127089229	127089358	129	down	9.85156	2.73432e-08	chr10	NM_001033263	Agap2
diffreps_peak_490846	70448662	70448806	144	down	6.40268	9.26745e-10	chr4	NM_172694	Megf9
diffreps_peak_677345	110583941	110584067	126	down	74.6	4.04684e-07	chr8	NM_172916	Hydin
diffreps_peak_123710	58859261	58859680	419	down	3.43363	1.66004e-08	chr11	ENSMUST00000139337	Gm12258
diffreps_peak_713328	111365141	111366780	1639	down	4.7149	1.12649e-06	chr9	NM_001164659	Trank1
diffreps_peak_324618	35555561	35555780	219	down	8.13223	6.97688e-09	chr17	NM_001008424	Cdsn
diffreps_peak_321329	28669902	28670084	182	down	12.4198	1.48146e-06	chr17	NM_001290320	Slc26a8
diffreps_peak_562563	149678229	149678260	31	down	59.7	6.74394e-06	chr5	ENSMUST00000100404	B3galtl
diffreps_peak_108562	9056421	9056460	39	down	23.5088	8.3354e-09	chr11	NM_001037928	Gm11992
diffreps_peak_138672	98666601	98666631	30	down	134.7	2.75009e-09	chr11	NM_021347	Gsdma
diffreps_peak_641596	137375721	137376351	630	down	2.45113	5.1981e-08	chr7	NM_029886	9430038I01Rik
diffreps_peak_713351	111468481	111468980	499	down	106.3	4.18649e-09	chr9	NM_172928	Dclk3
diffreps_peak_455220	93329441	93329740	299	down	200.3	2.28201e-09	chr3	ENSMUST00000093774	Hrnr
diffreps_peak_116013	33970721	33971180	459	down	76.1	2.02595e-08	chr11	NM_031169	Kcnmb1
diffreps_peak_281920	14093888	14094000	112	down	12.17	5.90349e-08	chr16	NM_144518	2900011O08Rik
diffreps_peak_539848	86904256	86904405	149	down	96.7	1.03922e-08	chr5	NM_153598	Ugt2b34
diffreps_peak_128827	72312061	72312340	279	down	2.7622	6.79673e-07	chr11	NM_001037713	Xaf1
diffreps_peak_636835	120073741	120073744	3	down	94.7	8.2969e-10	chr7	ENSMUST00000046993	Dnah3
diffreps_peak_671786	93263319	93263400	81	down	58.9	1.2741e-06	chr8	NM_144930	Ces1f
diffreps_peak_39342	156348900	156349060	160	down	5.14885	3.62095e-07	chr1	ENSMUST00000177824	Axdnd1
diffreps_peak_70371	50592668	50592897	229	down	3.16642	1.8871e-08	chr10	NM_198007	Ascc3
diffreps_peak_428243	168478781	168479120	339	down	64.2	2.362e-06	chr2	NM_010899	Nfatc2
diffreps_peak_608175	17212341	17212620	279	down	59.9	3.99489e-06	chr7	NM_054064	Psg29
diffreps_peak_575834	46009501	46009645	144	down	132.7	2.62323e-09	chr6	NM_001004357	Cntnap2
diffreps_peak_707119	90012759	90012957	198	down	11.68	2.21741e-06	chr9	NM_011245	Rasgrf1
diffreps_peak_212224	6405826	6406140	314	down	79.9	1.22087e-07	chr14	ENSMUST00000164408	Gm3591
diffreps_peak_674890	104281041	104281240	199	down	9.4877	4.09571e-08	chr8	NM_027022	Cmtm2a
diffreps_peak_462431	113152019	113152153	134	down	71.6	7.66677e-07	chr3	NM_001190403	Amy2b
diffreps_peak_227930	66793621	66793758	137	down	86.3	1.68294e-09	chr14	ENSMUST00000071522	Gm10032
diffreps_peak_147383	121053422	121053520	98	down	78.6	1.477e-07	chr11	NM_026907	Sectm1b
diffreps_peak_633143	105927301	105927520	219	down	10.7156	6.78322e-08	chr7	uc029wnp.1	Gm18853
diffreps_peak_462476	113288421	113288652	231	down	61.9	5.64239e-07	chr3	NM_001042711	Amy2a5
diffreps_peak_603300	149009754	149009900	146	down	12.6316	7.05694e-06	chr6	NM_177192	Dennd5b
diffreps_peak_472190	151542680	151542849	169	down	77.3	2.02917e-08	chr3	NM_133222	Adgrl4
diffreps_peak_371195	11325806	11325863	57	down	130.4	1.8761e-09	chr19	NM_027836	Ms4a7
diffreps_peak_688877	21800179	21800399	220	down	5.83791	7.30502e-07	chr9	NM_177030	Dock6
diffreps_peak_232021	84532874	84533220	346	down	11.7466	9.43348e-09	chr14	NM_001013753	Pcdh17
diffreps_peak_294296	45964401	45965040	639	down	2.11048	1.54434e-10	chr16	NM_001134480	Plcxd2
diffreps_peak_22482	88218681	88219540	859	down	3.96013	1.8015e-08	chr1	NM_013701	Ugt1a2
diffreps_peak_704217	77229681	77230480	799	down	6.65565	3.29201e-09	chr9	ENSMUST00000183955	Mlip
diffreps_peak_377470	33498036	33498060	24	down	5.9252	1.041e-06	chr19	ENSMUST00000143522	Lipo4
diffreps_peak_221609	43345348	43345480	132	down	101.6	5.95857e-09	chr14	NM_027940	1700001F09Rik
diffreps_peak_542535	94865452	94865584	132	down	8.03396	5.84442e-08	chr5	NM_001200055	Gm16513
diffreps_peak_557479	137291478	137291800	322	down	11.0155	1.33122e-08	chr5	NM_009599	Ache
diffreps_peak_543009	95792641	95792770	129	down	56.7	9.88352e-06	chr5	NM_001167793	Gm3286
diffreps_peak_460070	105986901	105987340	439	down	3.63568	1.94113e-08	chr3	NM_007696	Ovgp1
diffreps_peak_261312	65923941	65924016	75	down	155.4	2.39385e-09	chr15	NM_001145096	Hhla1
diffreps_peak_561132	145699725	145699952	227	down	293.5	1.6131e-09	chr5	NM_017396	Cyp3a41a
diffreps_peak_706776	88583032	88583128	96	down	21.1176	8.66444e-06	chr9	NM_001034906	Trim43a
diffreps_peak_294140	45589501	45589627	126	down	48.0256	5.04983e-09	chr16	NM_198106	Slc9c1
diffreps_peak_564964	8176281	8176392	111	down	125.9	2.29216e-09	chr6	NM_001037865	Col28a1
diffreps_peak_65897	39890017	39890140	123	down	35.8235	6.38713e-09	chr10	ENSMUST00000178045	AA474331
diffreps_peak_671670	92879399	92879400	1	down	106	4.30188e-09	chr8	NM_173014	Lpcat2
diffreps_peak_570255	29073161	29073500	339	down	60.8	5.28659e-06	chr6	NM_008493	Lep
diffreps_peak_698422	57833981	57834260	279	down	12.5432	7.23815e-08	chr9	ENSMUST00000165858	Gm17231
diffreps_peak_675990	106535407	106535481	74	down	82.5	8.74304e-09	chr8	NM_001037809	Cdh3
diffreps_peak_285054	21762701	21763180	479	down	95.2	1.44656e-08	chr16	NM_023737	Ehhadh
diffreps_peak_490763	70246961	70246974	13	down	64.9	2.407e-07	chr4	ENSMUST00000138561	Cdk5rap2
diffreps_peak_211690	4514757	4514860	103	down	28.6765	2.24698e-09	chr14	ENSMUST00000112776	Gm3173
diffreps_peak_743010	164431629	164431980	351	down	7.40184	3.86952e-09	chrX	NM_011081	Piga
diffreps_peak_636775	119895301	119895543	242	down	2.35375	3.61586e-11	chr7	ENSMUST00000098080	Dcun1d3
diffreps_peak_663734	70229527	70229610	83	down	9.03571	2.63291e-08	chr8	NM_133972	Armc6
diffreps_peak_526453	36582354	36582397	43	down	2.87322	1.78699e-06	chr5	NM_133910	Tbc1d14
diffreps_peak_105651	128956610	128956723	113	down	2.41222	1.70562e-08	chr10	uc007hpc.1	Itga7
diffreps_peak_218131	30089821	30089905	84	down	63.9	1.05659e-06	chr14	NM_028981	Cacna1d
diffreps_peak_132987	83017241	83017722	481	down	3.60851	7.32759e-07	chr11	NM_181545	Slfn8
diffreps_peak_192720	65199381	65199470	89	down	16.2807	1.41608e-06	chr13	NM_175290	Nlrp4f
diffreps_peak_33697	133912221	133912740	519	down	3.59343	2.98256e-07	chr1	NM_054077	Prelp
diffreps_peak_104605	127321963	127321980	17	down	28.3235	3.70573e-09	chr10	NM_001285785	Arhgap9
diffreps_peak_405999	82951643	82951754	111	down	68.4	9.99801e-07	chr2	ENSMUST00000143764	Fsip2
diffreps_peak_226825	62414239	62414456	217	down	63.9	1.05659e-06	chr14	NM_172810	Gucy1b2
diffreps_peak_300867	66664380	66664506	126	down	97	9.78565e-09	chr16	NM_178721	Cadm2
diffreps_peak_610657	24378640	24378900	260	down	78.6	1.477e-07	chr7	uc012ffj.1	Kcnn4
diffreps_peak_88384	89575581	89576060	479	down	4.68003	1.21218e-07	chr10	NM_182959	Slc17a8
diffreps_peak_212066	6125612	6125807	195	down	215.5	1.96619e-09	chr14	ENSMUST00000112742	Gm3476
diffreps_peak_642460	140853383	140853420	37	down	9.35354	2.83504e-06	chr7	NM_018742	Bet1l
diffreps_peak_140081	102018161	102018560	399	down	89.2	3.97829e-08	chr11	uc007lqd.1	Mpp3
diffreps_peak_50392	195136961	195137320	359	down	23.8772	8.33064e-09	chr1	NM_007758	Cr2
diffreps_peak_16748	66695361	66695900	539	down	7.82383	9.87786e-08	chr1	NM_175510	Unc80
diffreps_peak_575130	43153381	43153780	399	down	107	2.42401e-09	chr6	NM_146654	Olfr237-ps1
diffreps_peak_723766	36912701	36913254	553	down	4.22503	5.56682e-12	chrX	NM_019942	Sept6
diffreps_peak_744104	3782323	3782360	37	down	110.3	2.84966e-09	chrY	NM_011253	Rbmy
diffreps_peak_524124	30342667	30342760	93	down	10.7043	2.21939e-07	chr5	NM_001033460	Drc1
diffreps_peak_560768	145009511	145009636	125	down	109.1	3.10227e-09	chr5	NM_001013774	Kpna7
diffreps_peak_612602	28794977	28795042	65	down	12.1333	1.22394e-06	chr7	NM_177158	Rinl
diffreps_peak_34818	136944958	136945077	119	down	60.5	6.78962e-06	chr1	NM_030676	Nr5a2
diffreps_peak_534426	66019421	66019436	15	down	74.5	4.56849e-07	chr5	NM_139065	Rbm47
diffreps_peak_493640	83864231	83864400	169	down	4.59921	4.00153e-07	chr4	NM_001081012	Ccdc171
diffreps_peak_22495	88232243	88232342	99	down	63.9474	7.22498e-09	chr1	NM_001281466	Mroh2a
diffreps_peak_632256	102984220	102984580	360	down	11.2267	2.42493e-06	chr7	NM_147115	Olfr578
diffreps_peak_47812	185407490	185407880	390	down	2.66677	3.71814e-06	chr1	uc007dzf.1	Eprs
diffreps_peak_129706	74860401	74860575	174	down	57.6	6.71683e-06	chr11	uc007kcl.1	Sgsm2
diffreps_peak_731902	95166501	95166539	38	down	67.7	1.2514e-06	chrX	NM_001033329	Arhgef9
diffreps_peak_249022	30966755	30966966	211	down	53.9	4.45887e-06	chr15	NM_008729	Ctnnd2
diffreps_peak_142392	107935221	107935420	199	down	10.0398	4.9278e-09	chr11	NM_011101	Prkca
diffreps_peak_368399	4985001	4985096	95	down	55.7	3.03587e-06	chr19	NM_153553	Npas4
diffreps_peak_172705	105164400	105164565	165	down	65.7	2.01035e-06	chr12	NM_013773	Tcl1b1
diffreps_peak_345405	93200012	93200120	108	down	71.5	4.23529e-07	chr17	NM_009625	Adcyap1
diffreps_peak_234791	103049274	103049320	46	down	167.4	1.2209e-09	chr14	NM_008392	Irg1
diffreps_peak_252054	37960843	37961100	257	down	2.98867	7.65815e-08	chr15	ENSMUST00000022901	Rrm2b
diffreps_peak_636666	119588820	119588922	102	down	108.8	3.37858e-09	chr7	NM_146197	Acsm2
diffreps_peak_491531	73874580	73874889	309	down	25.1765	5.16177e-07	chr4	NM_001085538	Gm11757
diffreps_peak_81393	76589861	76590200	339	down	59.7	6.74394e-06	chr10	NM_080845	Ftcd
diffreps_peak_497171	98611067	98611140	73	down	82.7	9.72157e-08	chr4	NM_007704	Inadl
diffreps_peak_587407	86082711	86082760	49	down	161.2	2.34252e-09	chr6	NM_013458	Add2
diffreps_peak_317429	20570921	20571198	277	down	92.5	2.2002e-08	chr17	ENSMUST00000095633	Gm5145
diffreps_peak_283139	17131596	17131660	64	down	10.7512	4.00359e-09	chr16	NM_022324	Sdf2l1
diffreps_peak_511835	146117805	146117840	35	down	37.9706	2.38095e-10	chr4	NM_001037926	Gm13051
diffreps_peak_58495	22113701	22114200	499	down	4.19677	7.40625e-08	chr10	NM_001254744	E030030I06Rik
diffreps_peak_353808	34861101	34861786	685	down	3.76893	5.22394e-08	chr18	ENSMUST00000064795	Egr1
diffreps_peak_133103	83286633	83286726	93	down	13.9298	3.22956e-06	chr11	NM_001166028	Slfn14
diffreps_peak_157488	44206741	44207405	664	down	4.35665	2.26492e-06	chr12	NM_013760	Dnajb9
diffreps_peak_533599	63809501	63809840	339	down	10.4952	9.97926e-07	chr5	NM_177006	Nwd2
diffreps_peak_450822	79642461	79642840	379	down	51.8	7.08099e-06	chr3	ENSMUST00000078527	Rxfp1
diffreps_peak_397319	42653281	42653598	317	down	79.8	1.76522e-07	chr2	NM_053011	Lrp1b
diffreps_peak_632454	104106881	104107219	338	down	80.8	1.49173e-07	chr7	NM_147056	Olfr646
diffreps_peak_209167	113078681	113078793	112	down	69	1.1177e-06	chr13	NM_001281487	Cdc20b
diffreps_peak_561689	147190401	147190740	339	down	80.6	1.52866e-07	chr5	NM_008178	Gsx1
diffreps_peak_371615	12716801	12717200	399	down	118.6	1.48203e-09	chr19	uc008gul.2	Keg1
diffreps_peak_573881	39421121	39421294	173	down	68.3	1.18489e-06	chr6	ENSMUST00000090237	Gm10244
diffreps_peak_559482	141956090	141956258	168	down	149.6	2.48397e-09	chr5	NM_177879	Sdk1
diffreps_peak_324343	35063081	35063560	479	down	15.6154	6.10565e-06	chr17	NM_001033221	G6b
diffreps_peak_588512	89108761	89109200	439	down	94.8	1.31017e-08	chr6	NM_175017	4933427D06Rik
diffreps_peak_217988	29293064	29293178	114	down	97	9.30428e-09	chr14	NM_009785	Cacna2d3
diffreps_peak_175731	116871935	116872136	201	down	17.197	5.44368e-08	chr12	NM_011215	Ptprn2
diffreps_peak_156583	40104926	40105000	74	down	13.7333	1.72427e-07	chr12	NM_009132	Scin
diffreps_peak_640054	130622541	130623040	499	down	7.56456	9.97187e-10	chr7	NM_001004468	Tacc2
diffreps_peak_526800	37447141	37447580	439	down	108.8	3.37858e-09	chr5	NM_022416	Stk32b
diffreps_peak_577900	52189921	52190688	767	down	4.62222	7.75488e-08	chr6	NM_008265	Hoxa4
diffreps_peak_47693	184907082	184907247	165	down	59.8	6.61487e-06	chr1	NM_145515	Mark1
diffreps_peak_726922	59063081	59063669	588	down	59.4	8.61373e-06	chrX	NM_010200	Fgf13
diffreps_peak_381185	45002901	45003397	496	down	2.9893	6.46909e-07	chr19	ENSMUST00000026225	Sema4g
diffreps_peak_582965	71237356	71237487	131	down	105.2	3.73047e-09	chr6	NM_009762	Smyd1
diffreps_peak_612683	29083441	29083634	193	down	17.7719	3.93711e-07	chr7	NM_009109	Ryr1
diffreps_peak_95879	107424881	107425143	262	down	62.6	4.21886e-06	chr10	NM_001033223	Lin7a
diffreps_peak_711283	106075161	106075430	269	down	23.3256	3.78059e-08	chr9	NM_026763	Col6a4
diffreps_peak_151996	19491921	19492290	369	down	160.7	2.43521e-09	chr12	ENSMUST00000167843	Gm6802
diffreps_peak_120317	49183081	49183092	11	down	69.8	1.16243e-06	chr11	NM_172793	Btnl9
diffreps_peak_97461	111126641	111126738	97	down	7.72464	2.58078e-09	chr10	ENSMUST00000171120	Gm5428
diffreps_peak_139394	100571721	100572040	319	down	11.5185	4.43391e-06	chr11	NM_028918	Ttc25
diffreps_peak_415433	122204810	122204980	170	down	101	2.21357e-09	chr2	NM_028914	4933406J08Rik
diffreps_peak_183389	33955081	33955110	29	down	70	1.06811e-07	chr13	ENSMUST00000167237	Serpinb6a
diffreps_peak_649173	20619003	20619120	117	down	43.6418	5.08667e-08	chr8	NM_001270553	Gm21119
diffreps_peak_252499	39084301	39084482	181	down	122.8	2.47046e-09	chr15	NM_026778	Cthrc1
diffreps_peak_264457	74541529	74541694	165	down	125.1	2.00489e-09	chr15	NM_174991	Adgrb1
diffreps_peak_22474	88200600	88200840	240	down	14.386	8.79828e-06	chr1	ENSMUST00000049289	Ugt1a2
diffreps_peak_208238	110060161	110060660	499	down	58.5	4.6307e-09	chr13	NM_023852	Rab3c
diffreps_peak_12418	51289361	51289660	299	down	2.21486	2.06004e-06	chr1	NM_138741	Sdpr
diffreps_peak_617932	45410661	45411140	479	down	9.65714	3.71673e-06	chr7	NM_010596	Kcna7
diffreps_peak_716500	123175734	123175819	85	down	69.8	1.16243e-06	chr9	NM_133974	Cdcp1
diffreps_peak_433231	8923641	8923900	259	down	2.75801	1.94957e-06	chr3	ENSMUST00000042148	Mrps28
diffreps_peak_450	4842641	4842827	186	down	2.95861	4.78798e-09	chr1	uc007afg.1	Lypla1
diffreps_peak_491958	75954072	75954198	126	down	58.6	6.7735e-06	chr4	NM_011211	Ptprd
diffreps_peak_618992	48482121	48482500	379	down	92.2	2.3773e-08	chr7	NM_001034868	Mrgprx2
diffreps_peak_491970	76039879	76039900	21	down	62.4	4.59104e-06	chr4	ENSMUST00000050757	Ptprd
diffreps_peak_308432	92485741	92485891	150	down	66.4	1.87759e-06	chr16	ENSMUST00000162181	Clic6
diffreps_peak_417775	130684401	130684503	102	down	56.9	5.01417e-06	chr2	NM_001081162	Slc4a11
diffreps_peak_135240	89037441	89037920	479	down	7.68342	3.98245e-08	chr11	ENSMUST00000107894	Dgke
diffreps_peak_369929	8063286	8063480	194	down	26.2632	8.20592e-09	chr19	NM_001013820	Slc22a28
diffreps_peak_651480	27056041	27056132	91	down	13.581	2.24819e-08	chr8	NM_054057	Prosc
diffreps_peak_520058	17721853	17721921	68	down	2.57596	3.86334e-06	chr5	NM_013657	Sema3c
diffreps_peak_213998	13860904	13861018	114	down	78.6	1.477e-07	chr14	ENSMUST00000144914	Gm281
diffreps_peak_338138	71837693	71837758	65	down	103.4	5.20497e-09	chr17	NM_030179	Clip4
diffreps_peak_97383	110937736	110937866	130	down	3.43744	5.1702e-08	chr10	NM_007792	Csrp2
diffreps_peak_88833	90576841	90577120	279	down	33.8372	5.26505e-09	chr10	NM_181398	Anks1b
diffreps_peak_32747	130847361	130847545	184	down	123.1	2.46299e-09	chr1	NM_011082	Pigr
diffreps_peak_260613	63893738	63893780	42	down	117.2	1.88178e-09	chr15	NM_028992	Gsdmc4
diffreps_peak_53711	10442484	10442694	210	down	13.7794	9.58104e-07	chr10	NM_001127353	Adgb
diffreps_peak_308444	92528059	92528169	110	down	53.8	9.21708e-06	chr16	NM_172469	Clic6
diffreps_peak_221343	42765484	42765671	187	down	191	1.52773e-09	chr14	ENSMUST00000179803	Gm3015
diffreps_peak_609150	19857800	19858320	520	down	2.44054	3.60375e-09	chr7	NM_001270489	Gm19345
diffreps_peak_33898	134406161	134406440	279	down	2.71161	1.89652e-07	chr1	uc007crw.1	Cyb5r1
diffreps_peak_31940	127817234	127817932	698	down	6.68176	3.18249e-09	chr1	NM_011737	Map3k19
diffreps_peak_633613	108055021	108055440	419	down	115.8	2.83341e-09	chr7	NM_001011742	Olfr479
diffreps_peak_407068	88025201	88025560	359	down	73.7	6.04415e-07	chr2	NM_146848	Olfr1161
diffreps_peak_738232	136837421	136838000	579	down	2.66836	3.12301e-06	chrX	NM_011123	Plp1
diffreps_peak_139958	101666547	101667600	1053	down	2.21617	1.53429e-11	chr11	NM_025404	Arl4d
diffreps_peak_30682	123432930	123433060	130	down	50.8	7.08089e-06	chr1	NM_199021	Dpp10
diffreps_peak_716644	123664681	123664693	12	down	20.6762	7.2844e-09	chr9	NM_139142	Slc6a20a
diffreps_peak_600815	137380173	137380360	187	down	66.2	1.99603e-06	chr6	NM_011216	Ptpro
diffreps_peak_460929	108392361	108392700	339	down	12.6765	3.628e-06	chr3	ENSMUST00000147251	Celsr2
diffreps_peak_494306	86579281	86579520	239	down	8.1016	7.73648e-10	chr4	ENSMUST00000070607	Haus6
diffreps_peak_337856	71126075	71126720	645	down	3.29288	9.19922e-09	chr17	NM_010867	Myom1
diffreps_peak_306901	87946761	87946768	7	down	80.5	1.98292e-07	chr16	NM_010348	Grik1
diffreps_peak_364713	78033161	78033900	739	down	2.61761	4.96134e-10	chr18	NM_001195633	Epg5
diffreps_peak_467636	131643621	131643671	50	down	18.6279	3.61473e-09	chr3	NM_011863	Papss1
diffreps_peak_14332	58334679	58334740	61	down	6.28936	4.39097e-07	chr1	NM_001008419	Aox2
diffreps_peak_618044	45615381	45615490	109	down	25.5	6.6924e-07	chr7	NM_020013	Fgf21
diffreps_peak_481296	34687361	34687438	77	down	6.85976	1.25831e-06	chr4	NM_011895	Slc35a1
diffreps_peak_58078	21148331	21148436	105	down	76	3.504e-07	chr10	NM_010848	Myb
diffreps_peak_454416	90463134	90463180	46	down	70.2	8.29316e-07	chr3	NM_008727	Npr1
diffreps_peak_396092	36421721	36422080	359	down	66.4	2.1232e-06	chr2	NM_146949	Olfr339
diffreps_peak_275691	100339381	100339960	579	down	26.4737	4.11458e-09	chr15	NM_001081471	Mettl7a3
diffreps_peak_629143	92126539	92126642	103	down	60.9	6.99483e-07	chr7	NM_011807	Dlg2
diffreps_peak_88496	89816201	89816221	20	down	2.0427	1.17532e-07	chr10	NM_029166	Uhrf1bp1l
diffreps_peak_14304	58228071	58228155	84	down	180.8	1.47413e-09	chr1	NM_023631	Aox4
diffreps_peak_542270	94447983	94448240	257	down	17.9415	1.6794e-08	chr5	ENSMUST00000098289	Gm7682
diffreps_peak_223798	51523441	51523529	88	down	83.9	1.00488e-07	chr14	ENSMUST00000162998	Gm7247
diffreps_peak_510751	142140381	142140840	459	down	67.6	1.69953e-06	chr4	NM_001109684	Kazn
diffreps_peak_487727	58144561	58144900	339	down	60.4	6.22883e-06	chr4	uc008sys.1	Svep1
diffreps_peak_404917	76890141	76890372	231	down	98.9	2.52747e-09	chr2	NM_011652	Ttn
diffreps_peak_337513	70517921	70518440	519	down	99.4	1.59585e-09	chr17	uc008dky.1	Dlgap1
diffreps_peak_38108	152495801	152495878	77	down	87.6	4.12526e-08	chr1	NM_177756	Colgalt2
diffreps_peak_81160	76163688	76163769	81	down	136	2.68392e-09	chr10	NM_133184	Slc5a4a
diffreps_peak_517488	8715741	8715888	147	down	231.3	2.53301e-09	chr5	NM_011076	Abcb1a
diffreps_peak_22942	90103822	90103907	85	down	190.6	1.44631e-09	chr1	NM_029122	Iqca
diffreps_peak_323869	34147681	34147932	251	down	134.2	2.64995e-09	chr17	NM_010388	H2-DMb2
diffreps_peak_19448	78498821	78499220	399	down	67	9.43027e-07	chr1	uc011wnt.1	BC035947
diffreps_peak_283820	18620781	18621500	719	down	6.38538	9.57107e-08	chr16	NM_001001999	Gp1bb
diffreps_peak_686946	14869261	14869640	379	down	58.2	8.50001e-06	chr9	ENSMUST00000034408	Gpr83
diffreps_peak_719185	13486541	13486840	299	down	60.9	6.99483e-07	chrX	NM_173415	Nyx
diffreps_peak_497931	101131281	101131346	65	down	64.2	5.64395e-07	chr4	NM_183024	Raver2
diffreps_peak_356959	46293403	46293493	90	down	5.67517	1.56995e-08	chr18	NM_001160399	Ccdc112
diffreps_peak_610015	22463201	22463560	359	down	94.5	1.56193e-08	chr7	NM_001167160	Gm10665
diffreps_peak_662596	67490861	67491160	299	down	77.8	2.84532e-07	chr8	NM_008673	Nat1
diffreps_peak_178743	13650041	13650117	76	down	2.72396	8.71385e-09	chr13	uc007pmi.1	Lyst
diffreps_peak_212308	6584681	6585060	379	down	100.9	6.34088e-09	chr14	ENSMUST00000171706	Gm3629
diffreps_peak_47808	185399221	185399339	118	down	2.27825	2.35515e-06	chr1	NM_029735	Eprs
diffreps_peak_295325	48947674	48947722	48	down	2.00189	5.36304e-07	chr16	NM_027341	Dzip3
diffreps_peak_519060	14674954	14676420	1466	down	3.77102	1.04732e-07	chr5	NM_011995	Pclo
diffreps_peak_635834	116509454	116509600	146	down	3.62128	4.76125e-10	chr7	NM_001130479	Nucb2
diffreps_peak_63318	33398380	33398431	51	down	61.5	5.31877e-06	chr10	NM_029726	Trdn
diffreps_peak_324307	35033222	35033295	73	down	13.7467	1.04384e-07	chr17	NM_013600	Msh5
diffreps_peak_135355	89442001	89442013	12	down	78.3	9.24402e-08	chr11	NM_001080933	Ankfn1
diffreps_peak_254008	43866821	43868047	1226	down	14.3151	2.30907e-08	chr15	NM_175502	Tmem74
diffreps_peak_678760	114289247	114289280	33	down	192.7	2.13991e-09	chr8	NM_173016	Vat1l
diffreps_peak_607639	16134401	16134519	118	down	66.9	2.408e-07	chr7	NM_148946	Slc8a2
diffreps_peak_221082	42116090	42116253	163	down	117.5	2.52656e-09	chr14	ENSMUST00000171388	Gm7951
diffreps_peak_597760	124632181	124632187	6	down	185	2.1335e-09	chr6	NM_173864	C1s2
diffreps_peak_18405	74427239	74427380	141	down	72.8	6.89263e-07	chr1	NM_009509	Vil1
diffreps_peak_175479	116080032	116080132	100	down	2.26898	5.66463e-07	chr12	NM_009511	Vipr2
diffreps_peak_75256	62646981	62647201	220	down	2.26684	4.54238e-06	chr10	NM_053183	Ddx50
diffreps_peak_17889	72447155	72447260	105	down	132.7	2.45392e-09	chr1	NM_001045533	March4
diffreps_peak_61578	29223333	29223405	72	down	17.8025	9.89318e-09	chr10	uc007esv.2	9330159F19Rik
diffreps_peak_617874	45335741	45337200	1459	down	10.8609	1.39619e-08	chr7	NM_010473	Hrc
diffreps_peak_607061	14121584	14121760	176	down	88.6	1.71869e-09	chr7	NM_001101586	Sult2a3
diffreps_peak_291110	37111041	37111440	399	down	18.0175	2.74389e-07	chr16	NM_172440	Stxbp5l
diffreps_peak_293688	44470821	44470863	42	down	157.3	1.78545e-09	chr16	NM_001033247	Cfap44
diffreps_peak_601451	140525838	140525959	121	down	2.96798	1.86183e-07	chr6	NM_144920	Plekha5
diffreps_peak_644177	3871823	3871860	37	down	124.9	2.78933e-09	chr8	NM_130904	Cd209d
diffreps_peak_383070	50232614	50232717	103	down	171.9	2.34204e-09	chr19	NM_021377	Sorcs1
diffreps_peak_20320	82700756	82700887	131	down	67.9	8.72618e-07	chr1	NM_007734	Col4a3
diffreps_peak_708406	95456893	95457020	127	down	16.5263	1.27757e-06	chr9	NM_026476	U2surp
diffreps_peak_123775	58965141	58965547	406	down	6.91714	1.08836e-10	chr11	NM_031172	Trim17
diffreps_peak_640524	132557881	132558330	449	down	2.53029	1.00492e-06	chr7	NM_016978	Oat
diffreps_peak_534049	65152941	65153180	239	down	5.12559	5.46313e-08	chr5	ENSMUST00000125950	Klhl5
diffreps_peak_261354	65986386	65986860	474	down	80.3	8.67895e-09	chr15	ENSMUST00000070256	Kcnq3
diffreps_peak_729333	75577792	75577840	48	down	2.9001	4.8395e-08	chrX	NM_175122	Rab39b
diffreps_peak_325805	38175741	38175980	239	down	60.8	5.28659e-06	chr17	NM_146832	Olfr134
diffreps_peak_570925	30745081	30745183	102	down	8.53704	1.14655e-11	chr6	NM_008590	Mest
diffreps_peak_178358	12308261	12308640	379	down	62.4	4.59104e-06	chr13	uc007plj.1	Actn2
diffreps_peak_711605	106993394	106993480	86	down	61.8	4.01556e-06	chr9	NM_153413	Dock3
diffreps_peak_482445	40208770	40208922	152	down	2.22126	4.11162e-07	chr4	NM_172689	Ddx58
diffreps_peak_105928	129540741	129541400	659	down	236.1	2.29259e-09	chr10	NM_001011849	Olfr792
diffreps_peak_373158	18783039	18783253	214	down	81.2	8.70094e-09	chr19	NM_153417	Trpm6
diffreps_peak_605749	9488488	9488612	124	down	68.8	5.64841e-07	chr7	NM_001105076	Vmn2r46
diffreps_peak_390694	19244542	19244620	78	down	6.15183	3.44923e-06	chr2	NM_001081083	Armc3
diffreps_peak_193303	66431481	66432231	750	down	66.9118	2.24345e-13	chr13	NM_001290196	2410141K09Rik
diffreps_peak_336525	67353956	67354459	503	down	2.47988	1.17487e-11	chr17	NM_008984	Ptprm
diffreps_peak_500159	109244051	109244261	210	down	10.8286	1.18684e-06	chr4	NM_001033226	Calr4
diffreps_peak_612576	28745741	28745756	15	down	131	1.96567e-09	chr7	uc009fzp.3	Sars2
diffreps_peak_677222	110147614	110147654	40	down	188.4	2.38916e-09	chr8	NM_007586	Calb2
diffreps_peak_324004	34508888	34508915	27	down	58.1	6.71448e-06	chr17	NM_030747	Btnl6
diffreps_peak_250213	33686341	33687020	679	down	16.087	1.41617e-08	chr15	NM_001085421	Tspyl5
diffreps_peak_78714	70570561	70571019	458	down	31.0256	5.38541e-09	chr10	uc007fob.2	Phyhipl
diffreps_peak_547760	110108101	110108197	96	down	3.76441	2.24469e-07	chr5	NM_145147	Gtpbp6
diffreps_peak_384881	56344661	56344768	107	down	65.2	5.64488e-07	chr19	NM_008733	Nrap
diffreps_peak_541569	92606441	92606579	138	down	4.33447	1.81963e-07	chr5	NM_175096	Stbd1
diffreps_peak_95717	106931122	106931300	178	down	105.7	4.4637e-09	chr10	NM_177373	Ppfia2
diffreps_peak_114075	28576141	28576600	459	down	125.8	2.34826e-09	chr11	uc007igm.1	Ccdc85a
diffreps_peak_100037	117291028	117291180	152	down	86.3	1.68294e-09	chr10	NM_013590	Lyz1
diffreps_peak_123797	59061521	59061687	166	down	15.4912	1.80923e-07	chr11	NM_199152	Obscn
diffreps_peak_13464	55088221	55088412	191	down	2.99657	5.38663e-06	chr1	NM_008303	Hspe1
diffreps_peak_512664	147540501	147540800	299	down	17.5385	9.21414e-06	chr4	ENSMUST00000104964	Gm16503
diffreps_peak_426485	163089538	163089601	63	down	125.3	2.65718e-09	chr2	NM_026630	Gtsf1l
diffreps_peak_383538	52264322	52264340	18	down	64.9	2.40107e-06	chr19	NM_008386	Ins1
diffreps_peak_404913	76863273	76863675	402	down	11.1908	1.81613e-08	chr2	NM_011652	Ttn
diffreps_peak_84391	81638661	81638748	87	down	123.5	2.36428e-09	chr10	NM_027480	Ankrd24
diffreps_peak_221361	42794761	42794892	131	down	58.6	8.48894e-06	chr14	NM_001244671	Gm10377
diffreps_peak_87923	88537465	88537519	54	down	80.8	1.49173e-07	chr10	uc029reh.1	Mybpc1
diffreps_peak_536869	75152290	75152380	90	down	63.2	5.64318e-07	chr5	NM_011058	Pdgfra
diffreps_peak_117967	42529901	42530220	319	down	86.1	6.33976e-08	chr11	uc007imj.1	Gabrb2
diffreps_peak_667340	79968701	79969040	339	down	107.1	7.67272e-10	chr8	NM_020259	Hhip
diffreps_peak_418407	132339401	132339820	419	down	157.9	2.40769e-09	chr2	ENSMUST00000110157	Prokr2
diffreps_peak_105423	128626062	128626120	58	down	2.37109	8.4754e-06	chr10	NM_013765	Rps26
diffreps_peak_405370	79332161	79332580	419	down	183.5	2.56047e-09	chr2	NM_010576	Itga4
diffreps_peak_606157	11010301	11010547	246	down	70.3	1.06828e-07	chr7	NM_001013765	Zscan4c
diffreps_peak_617418	44466089	44466234	145	down	2.20942	9.60042e-09	chr7	NM_026690	Aspdh
diffreps_peak_489716	65352761	65353160	399	down	75.5	4.77995e-07	chr4	NM_021362	Pappa
diffreps_peak_371746	13190668	13191060	392	down	95.4	1.44836e-08	chr19	NM_146693	Olfr1462
diffreps_peak_104699	127503567	127503665	98	down	5.91667	2.31929e-06	chr10	NM_177707	Stac3
diffreps_peak_70379	50617711	50617880	169	down	2.54497	3.18022e-08	chr10	NM_198007	Ascc3
diffreps_peak_663808	70373852	70373938	86	down	7.19361	2.6286e-08	chr8	NM_016685	Comp
diffreps_peak_74913	61843567	61843654	87	down	167.8	2.73108e-10	chr10	NM_007731	Col13a1
diffreps_peak_32748	130849487	130849619	132	down	68.7	1.17035e-06	chr1	NM_011082	Pigr
diffreps_peak_51145	4387844	4388108	264	down	3.59874	2.74182e-07	chr10	NM_001033466	Zbtb2
diffreps_peak_632744	105157161	105157640	479	down	150.5	2.32829e-09	chr7	NM_207249	Olfr684
diffreps_peak_254193	44597041	44597143	102	down	212.2	1.50171e-09	chr15	ENSMUST00000166957	Pkhd1l1
diffreps_peak_533360	62887959	62888318	359	down	3.66548	3.08049e-08	chr5	NM_001170705	Dthd1
diffreps_peak_106462	3177426	3177521	95	down	8.29357	3.15488e-07	chr11	NM_030207	Sfi1
diffreps_peak_264790	75222501	75222661	160	down	116.8	2.29292e-09	chr15	uc007wgr.1	BC025446
diffreps_peak_630182	96949881	96950175	294	down	125.8	1.28987e-09	chr7	uc009iiv.1	AK032194
diffreps_peak_460969	108467781	108468016	235	down	70.8	8.99132e-07	chr3	NM_001033304	5330417C22Rik
diffreps_peak_612782	29293189	29293280	91	down	14.2456	3.76433e-06	chr7	NM_026731	Ppp1r14a
diffreps_peak_74278	60399841	60399976	135	down	68.4	9.99801e-07	chr10	NM_001164374	Gm17455
diffreps_peak_70720	51719946	51720056	110	down	72.1	6.67636e-07	chr10	NM_177306	Rfx6
diffreps_peak_365802	82594021	82594240	219	down	9.34118	1.57892e-10	chr18	NM_177832	Zfp236
diffreps_peak_525262	33143962	33144068	106	down	99.3	7.93711e-09	chr5	NM_019810	Slc5a1
diffreps_peak_368049	4273535	4273602	67	down	62.3	3.64824e-06	chr19	NM_026720	Ankrd13d
diffreps_peak_668900	84726801	84726844	43	down	103.7	1.14492e-10	chr8	ENSMUST00000098571	G430095P16Rik
diffreps_peak_514004	151143715	151144300	585	down	4.23576	1.18623e-09	chr4	NM_001081557	Camta1
diffreps_peak_122339	54516621	54517080	459	down	2.02515	1.72701e-06	chr11	NM_173753	Fnip1
diffreps_peak_508186	134371721	134372558	837	down	3.21253	5.49985e-09	chr4	ENSMUST00000030643	Extl1
diffreps_peak_423115	151911209	151911667	458	down	3.0256	1.4645e-10	chr2	ENSMUST00000028955	Angpt4
diffreps_peak_560998	145381236	145381463	227	down	64.5	3.05947e-06	chr5	NM_001100180	Cyp3a57
diffreps_peak_377606	34067357	34067585	228	down	12.5867	8.15756e-07	chr19	NM_027340	Lipn
diffreps_peak_369200	6222647	6222756	109	down	6.21925	3.32909e-06	chr19	NM_001165919	1700123I01Rik
diffreps_peak_202168	93081183	93081206	23	down	70.7	9.65497e-07	chr13	NM_023821	Cmya5
diffreps_peak_453076	87804561	87804920	359	down	61.7	4.2129e-06	chr3	uc008psx.2	Insrr
diffreps_peak_663082	69040240	69040374	134	down	94.4	1.65379e-08	chr8	NM_153054	Slc18a1
diffreps_peak_414125	119041381	119041880	499	down	4.22995	1.08169e-07	chr2	NM_173450	Rpusd2
diffreps_peak_381181	44998877	44999038	161	down	5.19745	3.92833e-07	chr19	NM_011976	Sema4g
diffreps_peak_533328	62827181	62827269	88	down	3.9701	3.05921e-07	chr5	NM_001170705	Dthd1
diffreps_peak_129068	72992881	72993044	163	down	8.14179	3.41363e-09	chr11	ENSMUST00000108484	Atp2a3
diffreps_peak_265414	76380512	76380576	64	down	3.95251	5.2558e-07	chr15	NM_175457	Mroh1
diffreps_peak_625374	76421839	76421840	1	down	159.1	2.64595e-09	chr7	NM_001199224	Agbl1
diffreps_peak_82026	77853541	77853788	247	down	84.4	8.28617e-08	chr10	NM_001162944	Gm10318
diffreps_peak_268269	82283676	82283758	82	down	6.2	3.0902e-08	chr15	NM_011889	Sept3
diffreps_peak_542805	95340361	95340477	116	down	216.6	2.65622e-09	chr5	NM_001270456	Gm3259
diffreps_peak_325486	37313441	37313820	379	down	95.4	4.4916e-09	chr17	NM_001011721	Olfr102
diffreps_peak_377554	33824910	33825071	161	down	86.5	4.67738e-09	chr19	ENSMUST00000042061	Gm5519
diffreps_peak_268286	82306345	82306438	93	down	181.6	2.64915e-09	chr15	NM_029066	Wbp2nl
diffreps_peak_164963	76428079	76428146	67	down	91.2	2.45449e-08	chr12	NM_001163103	Ppp1r36
diffreps_peak_41700	164066610	164066720	110	down	65.4	2.3797e-06	chr1	NM_011346	Sell
diffreps_peak_493330	82882181	82882620	439	down	105.4	4.3307e-09	chr4	NM_009887	Cer1
diffreps_peak_489261	63265634	63265679	45	down	89.7	2.9283e-08	chr4	NM_025685	Col27a1
diffreps_peak_33960	134631021	134631522	501	down	2.36505	4.27712e-08	chr1	uc007csg.2	Kdm5b
diffreps_peak_588252	88084472	88084640	168	down	3.96482	1.92947e-08	chr6	NM_133933	Rpn1
diffreps_peak_528614	43979441	43979968	527	down	4.14503	3.76159e-07	chr5	NM_008009	Fgfbp1
diffreps_peak_135376	89526445	89526647	202	down	110.4	3.18281e-09	chr11	NM_001080933	Ankfn1
diffreps_peak_107635	5903099	5903100	1	down	33.8772	6.63195e-09	chr11	NM_010292	Gck
diffreps_peak_221533	43265668	43265880	212	down	13.7806	1.86821e-08	chr14	ENSMUST00000169587	Gm8126
diffreps_peak_276146	101231581	101232140	559	down	2.19056	9.0761e-08	chr15	NM_019518	Grasp
diffreps_peak_446061	59207893	59208460	567	down	43.9123	1.3112e-09	chr3	NM_028808	P2ry13
diffreps_peak_723209	35067383	35067520	137	down	128	1.29053e-11	chrX	NM_009529	Gm4836
diffreps_peak_570874	30545581	30545599	18	down	169.1	8.62038e-10	chr6	NM_001024698	Cpa2
diffreps_peak_137655	96282821	96283386	565	down	3.18967	1.14376e-11	chr11	NM_010461	Hoxb8
diffreps_peak_637104	121155128	121155271	143	down	83.5	8.59101e-08	chr7	NM_139310	Otoa
diffreps_peak_44824	174694431	174694561	130	down	117.4	2.4977e-09	chr1	NM_019445	Fmn2
diffreps_peak_319165	23996241	23996380	139	down	11.6397	2.30421e-08	chr17	NM_133731	Prss22
diffreps_peak_138679	98676241	98676540	299	down	19.7442	8.95735e-07	chr11	NM_021347	Gsdma
diffreps_peak_381229	45030261	45030289	28	down	2.98121	3.24778e-08	chr19	NM_001195265	Pdzd7
diffreps_peak_277081	103308901	103309656	755	down	35.1481	3.91654e-09	chr15	NM_030720	Gpr84
diffreps_peak_201263	90112881	90113160	279	down	26.7059	1.20182e-07	chr13	NM_025335	Tmem167
diffreps_peak_574190	40329492	40329520	28	down	2.5203	1.69545e-06	chr6	NM_023538	Agk
diffreps_peak_53819	10681830	10681858	28	down	69.5	1.05779e-06	chr10	ENSMUST00000105564	Gm10944
diffreps_peak_402994	69455459	69455576	117	down	63.8	3.15484e-06	chr2	NM_001081088	Lrp2
diffreps_peak_275885	100690341	100690800	459	down	115.1	2.88893e-09	chr15	NM_172451	Galnt6
diffreps_peak_639498	128253141	128253500	359	down	17.6667	3.34143e-07	chr7	NM_001289550	Tgfb1i1
diffreps_peak_193864	67481169	67481200	31	down	2.18147	2.92616e-08	chr13	NM_001076791	Zfp874b
diffreps_peak_402052	65735661	65735880	219	down	96.3	1.23085e-08	chr2	NM_001099298	Scn2a1
diffreps_peak_222021	44506301	44506345	44	down	72	5.87781e-08	chr14	NM_198677	BC061237
diffreps_peak_680705	119200981	119201380	399	down	62	5.64246e-07	chr8	uc009npk.1	Cdh13
diffreps_peak_447588	65253427	65253622	195	down	7.30919	4.50078e-08	chr3	ENSMUST00000161979	Kcnab1
diffreps_peak_287444	28162121	28162535	414	down	5.20469	3.84892e-07	chr16	NM_010199	Fgf12
diffreps_peak_501156	113805139	113805180	41	down	63.5	4.00314e-06	chr4	NM_001167876	Skint5
diffreps_peak_18841	75490721	75491000	279	down	4.08736	3.12074e-07	chr1	uc007bpo.2	Obsl1
diffreps_peak_648659	19732705	19732820	115	down	315.7	2.48476e-09	chr8	NM_001039553	4930467E23Rik
diffreps_peak_377144	32465884	32465980	96	down	4.12485	5.83215e-08	chr19	ENSMUST00000078034	Rpl9-ps6
diffreps_peak_363635	74307157	74307374	217	down	77.7209	5.11357e-09	chr18	NM_028948	Cfap53
diffreps_peak_632165	102579481	102579506	25	down	60.4	6.22883e-06	chr7	NM_147104	Olfr550
diffreps_peak_105814	129311621	129311898	277	down	211.3	2.30177e-09	chr10	ENSMUST00000069063	Olfr779
diffreps_peak_399006	51627510	51627740	230	down	57.9	1.27403e-06	chr2	NM_199158	Tas2r134
diffreps_peak_120132	48906441	48906720	279	down	104.4	4.4998e-09	chr11	NM_001045540	Gm12185
diffreps_peak_707118	90009341	90009376	35	down	74	5.47418e-07	chr9	NM_011245	Rasgrf1
diffreps_peak_403238	70245293	70245408	115	down	61.9	4.05255e-06	chr2	NM_177376	Myo3b
diffreps_peak_488661	61435786	61435920	134	down	52	7.08101e-06	chr4	NM_001200004	Mup15
diffreps_peak_402027	65671401	65671797	396	down	68.1	2.44565e-07	chr2	uc008jwn.2	AK143234
diffreps_peak_193623	67070141	67070480	339	down	2.15405	3.38463e-06	chr13	NM_001012325	Zfp708
diffreps_peak_522845	26101781	26101892	111	down	84.4	8.28617e-08	chr5	NM_207657	5031410I06Rik
diffreps_peak_211566	4200101	4200256	155	down	28.7647	8.75974e-08	chr14	ENSMUST00000180184	Gm2974
diffreps_peak_403012	69535984	69536101	117	down	104.3	5.2769e-09	chr2	NM_001081088	Lrp2
diffreps_peak_677347	110589449	110589619	170	down	101.8	1.61575e-10	chr8	NM_172916	Hydin
diffreps_peak_90573	94293701	94293975	274	down	122.8	2.47046e-09	chr10	uc007gvr.2	Gm4792
diffreps_peak_474017	3172881	3173006	125	down	81.6	1.15245e-07	chr4	ENSMUST00000105160	Vmn1r2
diffreps_peak_573255	38046917	38046996	79	down	123.3	3.01516e-11	chr6	NM_177200	Svopl
diffreps_peak_637327	122034161	122034400	239	down	22.6471	6.40755e-07	chr7	NM_026140	Ears2
diffreps_peak_16711	66510549	66510924	375	down	96.3	1.21912e-08	chr1	NM_175510	Unc80
diffreps_peak_571354	32197663	32197903	240	down	58.1	6.71448e-06	chr6	NM_175750	Plxna4
diffreps_peak_700244	63647581	63647920	339	down	2.04367	2.59679e-07	chr9	NM_016769	Smad3
diffreps_peak_280292	10503001	10503200	199	down	71.8	7.97785e-07	chr16	ENSMUST00000184863	Dexi
diffreps_peak_62760	31746501	31746562	61	down	63.9	1.05659e-06	chr10	NM_001013411	Nkain2
diffreps_peak_604338	4965259	4965420	161	down	56.8	4.92389e-06	chr7	NM_001200041	Sbk3
diffreps_peak_401470	62701921	62702240	319	down	70	6.70549e-07	chr2	ENSMUST00000075052	Kcnh7
diffreps_peak_632524	104359741	104359764	23	down	58.3	8.60708e-06	chr7	ENSMUST00000106831	Trim30b
diffreps_peak_708486	95698061	95698096	35	down	14.5439	7.17266e-06	chr9	ENSMUST00000015498	Pcolce2
diffreps_peak_380086	41830541	41831320	779	down	2.61813	1.54086e-07	chr19	NM_008043	Frat1
diffreps_peak_308147	91728557	91728760	203	down	2.10136	3.12452e-06	chr16	NM_026994	Cryzl1
diffreps_peak_226046	59178331	59178460	129	down	136.3	2.53735e-09	chr14	NM_001004158	Gm5142
diffreps_peak_248221	28333024	28333132	108	down	59.6	7.03987e-06	chr15	NM_133365	Dnah5
diffreps_peak_457208	97652701	97653080	379	down	65	2.44429e-06	chr3	NM_010232	Fmo5
diffreps_peak_575772	45715794	45715988	194	down	84.3	4.92939e-08	chr6	NM_001004357	Cntnap2
diffreps_peak_687195	15912461	15913300	839	down	146.5	5.32646e-12	chr9	NM_001080814	Fat3
diffreps_peak_716109	121946141	121946720	579	down	146.2	2.24047e-09	chr9	ENSMUST00000063103	1700048O20Rik
diffreps_peak_189612	56536823	56537440	617	down	3.35427	5.41327e-11	chr13	NM_178674	Fbxl21
diffreps_peak_226078	59351146	59351218	72	down	131.3	2.63068e-09	chr14	NM_199015	Phf11d
diffreps_peak_275493	99944561	99944980	419	down	80.1	1.8626e-07	chr15	ENSMUST00000100209	Fam186a
diffreps_peak_944	6855441	6855472	31	down	21.8772	1.7293e-08	chr1	NM_173868	St18
diffreps_peak_264009	73061201	73061204	3	down	4.79426	3.48214e-07	chr15	NM_180662	Trappc9
diffreps_peak_425989	160905257	160905720	463	down	6.90423	2.04885e-12	chr2	NM_022883	Lpin3
diffreps_peak_561291	146102783	146102944	161	down	60.2	7.71117e-06	chr5	NM_001105160	Cyp3a59
diffreps_peak_316655	17847961	17849100	1139	down	2.59335	1.69212e-07	chr17	uc008aps.1	Has1
diffreps_peak_268207	82131441	82131545	104	down	3.75966	8.0447e-07	chr15	NM_172428	Ccdc134
diffreps_peak_715560	119754341	119754740	399	down	84	1.0345e-07	chr9	NM_011887	Scn11a
diffreps_peak_44738	174151821	174152260	439	down	12.3235	4.36188e-06	chr1	NM_146720	Olfr421-ps1
diffreps_peak_713517	112234309	112234980	671	down	5.78704	6.45215e-07	chr9	ENSMUST00000159055	Arpp21
diffreps_peak_584896	78378430	78378513	83	down	89.2	3.82047e-08	chr6	NM_013893	Reg3d
diffreps_peak_590834	97991782	97991953	171	down	58.6	8.12167e-06	chr6	NM_008601	Mitf
diffreps_peak_513012	148237461	148237860	399	down	94.9	8.48213e-09	chr4	NM_001083342	Ptchd2
diffreps_peak_109223	11700241	11700258	17	down	85.6	3.81359e-09	chr11	NM_009578	Ikzf1
diffreps_peak_524133	30380102	30380233	131	down	95.1	1.37669e-08	chr5	NM_031875	Otof
diffreps_peak_3406	16519172	16519307	135	down	2.19443	2.21677e-06	chr1	ENSMUST00000149320	Stau2
diffreps_peak_632444	104059321	104059600	279	down	81.2	1.39262e-07	chr7	NM_147077	Olfr643
diffreps_peak_75483	63077201	63077880	679	down	12.3048	1.2582e-07	chr10	ENSMUST00000020266	Pbld1
diffreps_peak_129123	73115506	73115580	74	down	89.6	3.27089e-08	chr11	NM_008399	Itgae
diffreps_peak_602880	147263269	147263395	126	down	69.1	8.06958e-07	chr6	NM_008970	Pthlh
diffreps_peak_42178	165563922	165564127	205	down	59.6	7.03987e-06	chr1	NM_173029	Adcy10
diffreps_peak_242347	10358531	10358681	150	down	407.6	9.83421e-10	chr15	ENSMUST00000110540	Agxt2
diffreps_peak_457574	98503759	98503780	21	down	43.1471	2.59229e-09	chr3	NM_008294	Hsd3b4
diffreps_peak_272022	91909541	91909980	439	down	122.7	2.16341e-09	chr15	NM_207243	Muc19
diffreps_peak_503415	120137841	120138045	204	down	71.9	6.67109e-07	chr4	ENSMUST00000106307	Hivep3
diffreps_peak_521279	22004181	22004242	61	down	102.4	6.03105e-09	chr5	NM_011261	Reln
diffreps_peak_43762	171252115	171252320	205	down	6.82372	1.37562e-07	chr1	uc007dno.1	Adamts4
diffreps_peak_684219	3015729	3015817	88	down	24.088	2.25984e-07	chr9	ENSMUST00000099050	Gm10720
diffreps_peak_480870	33095641	33095865	224	down	24.6047	2.85012e-08	chr4	NM_008076	Gabrr2
diffreps_peak_632243	102908868	102909120	252	down	59.9	1.27418e-06	chr7	NM_147085	Olfr571
diffreps_peak_90192	93565793	93565945	152	down	58.8	1.40518e-06	chr10	NM_175488	Ccdc38
diffreps_peak_557803	137892931	137893200	269	down	111.9	2.22198e-09	chr5	ENSMUST00000031741	Cyp3a13
diffreps_peak_46642	180696619	180696660	41	down	64.2	2.362e-06	chr1	NM_013729	Mixl1
diffreps_peak_217135	26042551	26042700	149	down	160.4	2.58305e-09	chr14	NM_001270503	Plac9b
diffreps_peak_294033	45251681	45251980	299	down	14.4568	1.48869e-07	chr16	NM_177584	Btla
diffreps_peak_301	4496290	4496540	250	down	101.2	7.02544e-09	chr1	NM_011441	Sox17
diffreps_peak_605118	7244232	7244320	88	down	25.5789	2.80695e-09	chr7	NM_001113468	Vmn2r29
diffreps_peak_485515	49282421	49282444	23	down	60.2	5.86812e-06	chr4	NM_178756	Lppr1
diffreps_peak_281989	14236368	14236464	96	down	266.6	2.56151e-09	chr16	NM_013607	Myh11
diffreps_peak_51822	5841271	5841460	189	down	3.28087	4.42339e-07	chr10	NM_019958	Rgs17
diffreps_peak_606719	12982141	12982860	719	down	2.48331	1.99987e-11	chr7	NM_175558	Zfp446
diffreps_peak_58943	22692134	22692257	123	down	63.2	5.64318e-07	chr10	NM_178934	Slc2a12
diffreps_peak_371102	11001894	11002005	111	down	7.09217	1.83017e-07	chr19	NM_001251849	Ms4a18
diffreps_peak_180950	23418360	23418380	20	down	177.2	2.44484e-09	chr13	NM_013924	Abt1
diffreps_peak_33897	134405901	134406053	152	down	2.82763	5.87753e-08	chr1	ENSMUST00000027726	Cyb5r1
diffreps_peak_723561	36358605	36358755	150	down	77.5	8.72721e-08	chrX	NM_028894	Lonrf3
diffreps_peak_44672	173937741	173938026	285	down	2.3252	8.99812e-11	chr1	NM_001302649	Ifi203
diffreps_peak_326583	40836481	40836490	9	down	59.7	5.23246e-06	chr17	NM_011269	Rhag
diffreps_peak_679714	116505014	116505049	35	down	79.4	1.88255e-07	chr8	NM_029297	Dynlrb2
diffreps_peak_636893	120431121	120431249	128	down	14.6933	6.52213e-08	chr7	NM_001278943	Abca16
diffreps_peak_325412	37111421	37111960	539	down	27.4762	6.79866e-09	chr17	NM_146456	Olfr92
diffreps_peak_83026	79606853	79607160	307	down	33.5062	9.74526e-09	chr10	NM_198614	C2cd4c
diffreps_peak_687202	15937721	15937960	239	down	66.8	1.96489e-06	chr9	uc009ogk.1	Fat3
diffreps_peak_490748	70222021	70222240	219	down	5.93506	3.2699e-06	chr4	ENSMUST00000144099	Cdk5rap2
diffreps_peak_308219	91912721	91912980	259	down	12.3297	2.57324e-07	chr16	NM_010587	Itsn1
diffreps_peak_703804	75283892	75283986	94	down	30.6471	2.38511e-08	chr9	NM_001081322	Myo5c
diffreps_peak_542588	94963717	94963840	123	down	78.4	2.03311e-08	chr5	ENSMUST00000097488	Gm7647
diffreps_peak_483523	42958681	42959060	379	down	95.3	1.55583e-08	chr4	ENSMUST00000037872	Dnajb5
diffreps_peak_185975	43541221	43541500	279	down	2.80384	3.39606e-08	chr13	NM_001081059	Mcur1
diffreps_peak_499299	106720374	106720720	346	down	100.6	6.23433e-09	chr4	NM_001126487	Mroh7
diffreps_peak_127476	69142185	69142286	101	down	89.1	2.82692e-08	chr11	NM_011786	Aloxe3
diffreps_peak_344305	88758342	88758411	69	down	93.3	1.91855e-08	chr17	NM_013582	Lhcgr
diffreps_peak_56857	18172671	18172760	89	down	143.2	2.65259e-09	chr10	NM_001195036	Ect2l
diffreps_peak_215396	19532895	19532940	45	down	100.9	6.32193e-09	chr14	ENSMUST00000164372	Gm2244
diffreps_peak_367228	89471001	89471460	459	down	21.7209	1.37125e-07	chr18	uc008fvs.1	Dok6
diffreps_peak_160827	58264781	58265160	379	down	93.7	1.58399e-08	chr12	NM_025809	Clec14a
diffreps_peak_220893	41552029	41552213	184	down	101.8	6.14019e-09	chr14	ENSMUST00000167615	Gm7970
diffreps_peak_612733	29195213	29195320	107	down	30.2632	3.82125e-09	chr7	NM_001164658	Catsperg1
diffreps_peak_278905	6636525	6636656	131	down	174.9	2.30246e-09	chr16	NM_021477	Rbfox1
diffreps_peak_540987	90904721	90905340	619	down	13.6952	1.22958e-08	chr5	uc008ybn.1	Cxcl2
diffreps_peak_389339	13656781	13657060	279	down	79	2.37388e-07	chr2	NM_145838	St8sia6
diffreps_peak_22534	88304888	88304960	72	down	99.2	7.28125e-09	chr1	uc029qrk.1	Trpm8
diffreps_peak_690208	26895649	26895787	138	down	158.8	2.50751e-09	chr9	NM_001281475	Gm1110
diffreps_peak_265817	77015721	77016072	351	down	91.1	2.7663e-08	chr15	NM_013593	Mb
diffreps_peak_576733	48677441	48677660	219	down	21.125	1.29838e-08	chr6	NM_174960	Gimap9
diffreps_peak_99763	116822682	116822740	58	down	34.386	7.32159e-09	chr10	NM_001033333	Myrfl
diffreps_peak_716756	124103181	124103680	499	down	26.338	6.76259e-09	chr9	ENSMUST00000168841	Ccr2
diffreps_peak_369532	7096801	7097229	428	down	11.8188	2.0565e-08	chr19	NM_201411	Flrt1
diffreps_peak_608911	19417465	19417580	115	down	78.7	2.59596e-07	chr7	uc033iwz.1	A930016O22Rik
diffreps_peak_664375	71376681	71376960	279	down	3.15202	1.55579e-10	chr8	ENSMUST00000110052	Ocel1
diffreps_peak_616864	43024401	43024780	379	down	15.3158	3.60291e-06	chr7	NM_001105061	Gm9268
diffreps_peak_144627	115024461	115024704	243	down	7.52199	8.23882e-06	chr11	NM_001101656	Gm11710
diffreps_peak_273318	95473508	95473659	151	down	19.386	8.74171e-08	chr15	NM_001289653	Nell2
diffreps_peak_693997	42543761	42543923	162	down	60.4	6.22883e-06	chr9	NM_175481	Grik4
diffreps_peak_715197	118672841	118672904	63	down	210.3	1.38527e-10	chr9	NM_133721	Itga9
diffreps_peak_746105	52675161	52675540	379	down	86.5	5.22308e-08	chrY	ENSMUST00000178917	Gm21840
diffreps_peak_138387	97856155	97856298	143	down	57.2	9.68671e-06	chr11	NM_001081435	Fbxo47
diffreps_peak_138659	98624350	98624480	130	down	21.4737	2.00603e-08	chr11	ENSMUST00000104933	Gm12355
diffreps_peak_32139	128303751	128303940	189	down	53.7	4.05453e-06	chr1	NM_001081078	Lct
diffreps_peak_697200	54026701	54027040	339	down	60.5	6.10102e-06	chr9	NM_001033535	Tnfaip8l3
diffreps_peak_645772	9864250	9864329	79	down	16.082	9.8893e-09	chr8	ENSMUST00000088080	Gm10217
diffreps_peak_402180	66272741	66273680	939	down	4.4863	1.45777e-07	chr2	NM_018733	Scn1a
diffreps_peak_299939	63595557	63595743	186	down	90.6	2.54501e-08	chr16	NM_010140	Epha3
diffreps_peak_240226	4803701	4804045	344	down	30.7209	5.33771e-09	chr15	NM_016704	C6
diffreps_peak_539166	84233582	84233640	58	down	68.8	1.42378e-06	chr5	uc008xwx.1	Epha5
diffreps_peak_184550	38167515	38167520	5	down	60.1	1.2742e-06	chr13	NM_023842	Dsp
diffreps_peak_27118	106766641	106767000	359	down	7.0303	2.5579e-13	chr1	ENSMUST00000112736	Vps4b
diffreps_peak_551729	121887353	121887440	87	down	6.98507	2.8796e-06	chr5	NM_007804	Cux2
diffreps_peak_582871	70915641	70915700	59	down	306.7	2.3828e-09	chr6	NM_028825	Tex37
diffreps_peak_281805	13836181	13836600	419	down	2.0869	5.24879e-09	chr16	NM_053181	Pdxdc1
diffreps_peak_633349	106599001	106599420	419	down	7.34354	1.71956e-07	chr7	NM_001277179	Gm1966
diffreps_peak_282109	14563436	14563473	37	down	73.2821	4.00374e-09	chr16	ENSMUST00000129643	A630010A05Rik
diffreps_peak_314584	13230262	13230460	198	down	167.7	2.16983e-09	chr17	NM_001167913	Smok2b
diffreps_peak_389799	15620563	15620640	77	down	58.1	6.71448e-06	chr2	uc033hll.1	Malrd1
diffreps_peak_286849	26356641	26356740	99	down	77.2059	5.20204e-09	chr16	ENSMUST00000023154	Cldn1
diffreps_peak_303312	75598781	75598871	90	down	73	6.34774e-07	chr16	NM_198302	Rbm11
diffreps_peak_99197	115452621	115453101	480	down	19.8605	1.45e-09	chr10	NM_010195	Lgr5
diffreps_peak_640792	133675861	133676119	258	down	15.6316	2.65025e-06	chr7	NM_152944	Mmp21
diffreps_peak_370890	10474256	10474324	68	down	81.9	7.71733e-08	chr19	NM_133689	Ppp1r32
diffreps_peak_211962	5684401	5684584	183	down	102.7	1.0506e-10	chr14	ENSMUST00000165814	Gm9603
diffreps_peak_515057	154984241	154985180	939	down	5.14787	2.68893e-06	chr4	ENSMUST00000176194	Plch2
diffreps_peak_540895	90584765	90584992	227	down	8.03791	2.75452e-08	chr5	NM_001252661	5830473C10Rik
diffreps_peak_217143	26063050	26063360	310	down	3.03154	5.58512e-06	chr14	NM_025311	Tmem254a
diffreps_peak_306067	85454901	85455280	379	down	83	1.09958e-07	chr16	ENSMUST00000114174	Cyyr1
diffreps_peak_630977	99154481	99154700	219	down	3.27537	3.49283e-07	chr7	NM_026384	Dgat2
diffreps_peak_526614	36953701	36954840	1139	down	3.07286	2.71543e-06	chr5	NM_172994	Ppp2r2c
diffreps_peak_22925	89993101	89993225	124	down	84.1	5.01092e-08	chr1	NM_139152	Asb18
diffreps_peak_87047	86693376	86693513	137	down	8.02106	5.44941e-07	chr10	NM_011631	Hsp90b1
diffreps_peak_508179	134356371	134357480	1109	down	3.60862	7.43076e-08	chr4	ENSMUST00000030643	Extl1
diffreps_peak_360299	61003486	61003590	104	down	84.6	6.90259e-08	chr18	NM_201353	Slc6a7
diffreps_peak_343423	86918250	86918300	50	down	176	2.37614e-09	chr17	NM_030104	Tmem247
diffreps_peak_185387	41763147	41763460	313	down	58.7	7.05799e-06	chr13	NM_175417	Adtrp
diffreps_peak_540620	89616441	89616575	134	down	85.1	4.46118e-08	chr5	uc008yao.2	Gm7056
diffreps_peak_318522	22548721	22548860	139	down	89.7	2.91075e-08	chr17	NM_001104573	Vmn2r111
diffreps_peak_627889	86230981	86231270	289	down	104	2.93822e-09	chr7	NM_001102580	Vmn2r76
diffreps_peak_585326	80022701	80023380	679	down	10.4435	2.12159e-07	chr6	NM_178731	Lrrtm4
diffreps_peak_226612	61340861	61341140	279	down	2.78973	3.90677e-07	chr14	NM_026598	Ebpl
diffreps_peak_122241	54131601	54131667	66	down	5.09738	3.03027e-06	chr11	NM_011031	P4ha2
diffreps_peak_221154	42297202	42297340	138	down	4.28267	3.76415e-06	chr14	ENSMUST00000169972	Gm9611
diffreps_peak_16724	66601054	66601060	6	down	100	7.43766e-09	chr1	NM_175510	Unc80
diffreps_peak_496801	96663111	96663180	69	down	41.5733	7.93244e-09	chr4	NM_010007	Cyp2j5
diffreps_peak_171952	102362221	102362480	259	down	3.3136	7.14657e-08	chr12	ENSMUST00000101114	Rin3
diffreps_peak_99203	115465341	115465720	379	down	135	2.79255e-09	chr10	uc007hbj.1	Lgr5
diffreps_peak_291291	37593353	37593459	106	down	13.619	2.19873e-08	chr16	NM_013547	Hgd
diffreps_peak_316684	17893561	17893900	339	down	89.8	2.66441e-08	chr17	NM_008039	Fpr2
diffreps_peak_118143	43201139	43201267	128	down	74	5.04297e-07	chr11	NM_176999	Atp10b
diffreps_peak_423142	151944493	151944580	87	down	4.60615	2.0484e-08	chr2	NM_009641	Angpt4
diffreps_peak_642239	140040501	140040605	104	down	16.0988	3.49625e-10	chr7	NM_027201	Zfp511
diffreps_peak_551355	120940861	120941260	399	down	97.7	1.74067e-10	chr5	NM_011286	Rph3a
diffreps_peak_224953	55548304	55549000	696	down	2.71312	2.75785e-08	chr14	NM_028994	Pck2
diffreps_peak_220999	41903738	41903922	184	down	202.8	2.7311e-10	chr14	ENSMUST00000168107	Gm7980
diffreps_peak_451600	83007858	83007982	124	down	119.4	1.97291e-09	chr3	ENSMUST00000048486	Fgg
diffreps_peak_530543	51457121	51457540	419	down	97.4	1.06982e-08	chr5	NM_008904	Ppargc1a
diffreps_peak_336262	66681741	66682000	259	down	11.1714	2.01128e-07	chr17	uc008dkc.1	Ptprm
diffreps_peak_38663	154398161	154398780	619	down	3.20133	8.79166e-07	chr1	NM_009782	Cacna1e
diffreps_peak_221220	42436083	42436267	184	down	9.85156	2.14817e-08	chr14	ENSMUST00000167326	Gm8005
diffreps_peak_712767	110052047	110052680	633	down	2.18408	1.4873e-11	chr9	uc009rtd.2	Map4
diffreps_peak_99637	116463801	116464034	233	down	51.8	7.08099e-06	chr10	uc007hby.1	Kcnmb4
diffreps_peak_640055	130623221	130624900	1679	down	4.28425	3.16424e-09	chr7	NM_001004468	Tacc2
diffreps_peak_12618	52155121	52155273	152	down	3.18455	1.4953e-07	chr1	uc007axz.1	Stat1
diffreps_peak_631186	99838821	99839040	219	down	4.10674	2.69462e-06	chr7	NM_025668	Spcs2
diffreps_peak_615699	38447481	38448180	699	down	252.5	2.62018e-09	chr7	ENSMUST00000031488	Gm6605
diffreps_peak_218882	32454557	32454660	103	down	223.3	2.21999e-09	chr14	NM_009891	Chat
diffreps_peak_506071	128493401	128493460	59	down	79.4	1.88255e-07	chr4	NM_001281955	Csmd2
diffreps_peak_613773	30971921	30972212	291	down	24.9298	5.61672e-09	chr7	NM_017405	Lsr
diffreps_peak_325427	37151121	37151620	499	down	119.8	2.58933e-09	chr17	NM_001011813	Olfr93
diffreps_peak_321323	28644681	28644900	219	down	22.6765	3.23191e-06	chr17	NM_001290320	Slc26a8
diffreps_peak_579102	55976361	55976454	93	down	75.8	3.29215e-07	chr6	NM_001081665	Ccdc129
diffreps_peak_224951	55540265	55540480	215	down	8.89015	5.24339e-09	chr14	NM_028994	Pck2
diffreps_peak_62368	30840390	30840474	84	down	121.4	7.78057e-10	chr10	NM_013904	Hey2
diffreps_peak_223502	50361921	50362540	619	down	118.8	1.50465e-09	chr14	NM_205819	Tlr11
diffreps_peak_663096	69088645	69088800	155	down	116.2	2.85332e-09	chr8	ENSMUST00000006435	Atp6v1b2
diffreps_peak_690735	29009101	29009340	239	down	22.0698	1.3297e-07	chr9	ENSMUST00000115236	Ntm
diffreps_peak_266564	78609861	78610320	459	down	70	1.06811e-07	chr15	uc007wpr.1	Cyth4
diffreps_peak_22265	87489741	87489744	3	down	99.2	7.28125e-09	chr1	NM_019867	Ngef
diffreps_peak_673646	99279406	99279701	295	down	68	2.20915e-07	chr8	NM_007667	Cdh8
diffreps_peak_392129	24980712	24980792	80	down	6.6631	1.40028e-06	chr2	NM_146251	Pnpla7
diffreps_peak_329707	48463361	48463463	102	down	71.8	8.08999e-07	chr17	NM_152823	Unc5cl
diffreps_peak_48547	188430706	188430870	164	down	76.5	8.6925e-08	chr1	NM_021408	Ush2a
diffreps_peak_570504	29493221	29493365	144	down	87.4	3.26336e-08	chr6	NM_001029985	Kcp
diffreps_peak_223948	52149215	52149520	305	down	60	5.12341e-09	chr14	NM_023879	Rpgrip1
diffreps_peak_618043	45614865	45614920	55	down	10.4352	2.85363e-08	chr7	NM_020013	Fgf21
diffreps_peak_505154	125693961	125694179	218	down	67.3	2.68713e-07	chr4	NM_001081097	Grik3
diffreps_peak_227750	65996823	65996840	17	down	26.2456	7.70533e-09	chr14	NM_178747	Gulo
diffreps_peak_362093	67562661	67562851	190	down	8.08974	3.94057e-07	chr18	ENSMUST00000163749	Gm17669
diffreps_peak_329665	48365507	48365593	86	down	150	1.24108e-09	chr17	NM_027763	Treml1
diffreps_peak_212153	6260561	6261074	513	down	6.40455	3.36856e-08	chr14	NM_001270812	LOC100861615
diffreps_peak_258744	58571371	58571500	129	down	10.268	1.93147e-06	chr15	ENSMUST00000161028	Fer1l6
diffreps_peak_196013	74150841	74150962	121	down	118.7	2.92409e-09	chr13	NM_001081060	Slc9a3
diffreps_peak_456810	96690191	96690300	109	down	84.6	6.90259e-08	chr3	NM_001081139	Ankrd35
diffreps_peak_137056	94970741	94970833	92	down	68.9	1.26519e-06	chr11	NM_009161	Sgca
diffreps_peak_571344	32147961	32148640	679	down	104.1	3.85905e-09	chr6	NM_175750	Plxna4
diffreps_peak_674412	102664641	102664791	150	down	112.7	3.08169e-09	chr8	NM_009866	Cdh11
diffreps_peak_690206	26879961	26879963	2	down	112.9	2.85872e-11	chr9	NM_001281475	Gm1110
diffreps_peak_196022	74165297	74165405	108	down	100.4	7.65499e-09	chr13	NM_001081060	Slc9a3
diffreps_peak_649130	20578680	20579120	440	down	2.07784	7.90357e-06	chr8	ENSMUST00000178451	Gm21092
diffreps_peak_668424	83725221	83725780	559	down	5.11551	3.48254e-06	chr8	ENSMUST00000172396	Ddx39
diffreps_peak_598439	126877159	126877280	121	down	60.4	6.22883e-06	chr6	NM_207210	Dyrk4
diffreps_peak_688398	20878341	20878603	262	down	74.6	4.04684e-07	chr9	NM_145154	Angptl6
diffreps_peak_632715	104975041	104975380	339	down	145.8	2.93307e-09	chr7	NM_001011755	Olfr671
diffreps_peak_224747	54961728	54961827	99	down	190.9	2.12872e-09	chr14	NM_010856	Myh6
diffreps_peak_415120	121329961	121330200	239	down	69.9	7.48193e-07	chr2	uc008lyn.1	Ppip5k1
diffreps_peak_703808	75287241	75287598	357	down	98.4	3.97072e-09	chr9	uc009qrt.1	Myo5c
diffreps_peak_461016	108542487	108542560	73	down	83.8	1.12231e-07	chr3	NM_029314	1700013F07Rik
diffreps_peak_87162	86866610	86866757	147	down	69	1.1177e-06	chr10	NM_138673	Stab2
diffreps_peak_573988	39603121	39603380	259	down	4.0442	1.80615e-06	chr6	ENSMUST00000135671	Ndufb2
diffreps_peak_260884	64704150	64704240	90	down	114.9	3.0063e-09	chr15	NM_009623	Adcy8
diffreps_peak_382414	47773041	47773148	107	down	82.8	9.01582e-08	chr19	NM_027559	Cfap43
diffreps_peak_561295	146109181	146109205	24	down	15.4145	1.66505e-08	chr5	NM_001105160	Cyp3a59
diffreps_peak_539621	86094732	86094802	70	down	168.4	1.13066e-09	chr5	NM_019992	Stap1
diffreps_peak_337877	71204653	71204760	107	down	80.2	1.16433e-07	chr17	NM_001164885	Lpin2
diffreps_peak_643532	144424061	144424440	379	down	91.1	2.65274e-08	chr7	ENSMUST00000105900	Shank2
diffreps_peak_337151	69287611	69287728	117	down	13.5556	4.06743e-06	chr17	NM_013813	Epb4.1l3
diffreps_peak_521261	21929063	21929200	137	down	57.7	9.20152e-06	chr5	NM_011261	Reln
diffreps_peak_137311	95569661	95570120	459	down	19.9733	8.63247e-09	chr11	NM_033217	Ngfr
diffreps_peak_324259	34977441	34978140	699	down	7.87131	5.9659e-07	chr17	NM_013558	Hspa1l
diffreps_peak_125468	62862721	62862751	30	down	5.07516	3.70351e-06	chr11	NM_001033669	Fbxw10
diffreps_peak_319127	23899305	23899320	15	down	172.9	2.44691e-09	chr17	NM_001039238	Dcpp2
diffreps_peak_596328	119317201	119317510	309	down	21.4412	4.79383e-06	chr6	NM_172492	Lrtm2
diffreps_peak_611594	26835304	26835480	176	down	60	5.04413e-06	chr7	ENSMUST00000005685	Cyp2a5
diffreps_peak_468743	135567661	135567721	60	down	29.7674	5.52309e-09	chr3	NM_027288	Manba
diffreps_peak_278173	4866221	4866284	63	down	4.21899	8.06821e-07	chr16	NM_030192	4930562C15Rik
diffreps_peak_180667	21958481	21958940	459	down	2.04963	4.44405e-07	chr13	NM_183014	Zfp184
diffreps_peak_235221	104463781	104464140	359	down	58.1	6.71448e-06	chr14	NM_011143	Pou4f1
diffreps_peak_641989	139213321	139213352	31	down	7.69347	8.8956e-06	chr7	NM_001143755	Lrrc27
diffreps_peak_82491	78814419	78814620	201	down	25.7941	4.72747e-07	chr10	NM_009200	Slc1a6
diffreps_peak_125430	62780661	62781084	423	down	5.07062	2.58157e-07	chr11	uc007jjy.1	Zfp286
diffreps_peak_616709	42579941	42580280	339	down	7.69318	1.83005e-07	chr7	ENSMUST00000173283	Gm7221
diffreps_peak_710429	102716671	102716811	140	down	6.05699	9.88913e-08	chr9	ENSMUST00000145913	Amotl2
diffreps_peak_191224	61202141	61202274	133	down	75.8	3.29215e-07	chr13	NM_021445	Cts6
diffreps_peak_60678	27050197	27050352	155	down	11.6173	4.98015e-06	chr10	NM_008481	Lama2
diffreps_peak_497531	99789600	99789679	79	down	4.19951	5.60164e-07	chr4	NM_026348	Itgb3bp
diffreps_peak_37633	150874461	150874900	439	down	9.31959	5.49531e-06	chr1	uc007cyl.1	Hmcn1
diffreps_peak_15230	60994021	60994040	19	down	170	2.4915e-09	chr1	NM_017480	Icos
diffreps_peak_429531	174710281	174710760	479	down	64.4	3.60294e-06	chr2	NM_001099328	Zfp831
diffreps_peak_742175	159491767	159491824	57	down	73.3	5.17015e-07	chrX	NM_001081124	Map7d2
diffreps_peak_371034	10842543	10842840	297	down	10.0455	2.24429e-08	chr19	NM_023044	Slc15a3
diffreps_peak_574384	40891821	40891887	66	down	76.3	3.05061e-07	chr6	uc009bni.2	AF479018
diffreps_peak_524599	31528881	31529100	219	down	20.1579	5.00529e-08	chr5	uc008wyn.1	Slc4a1ap
diffreps_peak_43842	171407781	171408540	759	down	20.2513	1.08952e-08	chr1	NM_001005508	Arhgap30
diffreps_peak_622327	63104977	63105064	87	down	80.1	1.77402e-07	chr7	NM_007390	Chrna7
diffreps_peak_257398	55372571	55372733	162	down	92.7	1.16306e-08	chr15	NM_181277	Col14a1
diffreps_peak_183983	35970061	35970388	327	down	16.8772	4.02826e-07	chr13	NM_029628	Ppp1r3g
diffreps_peak_81109	76070641	76070654	13	down	70	1.0846e-06	chr10	NM_023219	Slc5a4b
diffreps_peak_354574	36998281	36999080	799	down	15.68	2.55337e-08	chr18	NM_138661	Pcdha9
diffreps_peak_725384	48529821	48530240	419	down	62.3	3.64824e-06	chrX	NM_011228	Rab33a
diffreps_peak_325350	37001162	37001340	178	down	99.2	6.75445e-09	chr17	NM_001168502	Zfp57
diffreps_peak_149496	9036241	9036397	156	down	114.9	3.89654e-11	chr12	uc007nam.1	Ttc32
diffreps_peak_212053	6090976	6091160	184	down	206.3	2.20466e-09	chr14	ENSMUST00000096172	Gm3411
diffreps_peak_603190	148774281	148774640	359	down	102.9	3.50711e-10	chr6	uc009etm.1	Ipo8
diffreps_peak_173288	108327861	108328300	439	down	2.01008	7.42618e-09	chr12	NM_001044380	Hhipl1
diffreps_peak_539894	87139981	87140340	359	down	64.2	2.362e-06	chr5	NM_009467	Ugt2b5
diffreps_peak_143124	110089909	110090060	151	down	141.1	2.28058e-09	chr11	NM_153145	Abca8a
diffreps_peak_192716	65182902	65182980	78	down	83.5	8.78102e-09	chr13	NM_175290	Nlrp4f
diffreps_peak_128828	72312921	72313280	359	down	66.2	2.40758e-07	chr11	NM_001037713	Xaf1
diffreps_peak_172263	103400948	103401067	119	down	2.14685	1.63536e-08	chr12	NM_026580	Otub2
diffreps_peak_484859	47119621	47119628	7	down	137.1	2.60316e-09	chr4	NM_172693	Galnt12
diffreps_peak_136813	94463341	94463460	119	down	6.2799	5.06414e-07	chr11	NM_009783	Cacna1g
diffreps_peak_16999	68040101	68040486	385	down	58.5	9.19497e-06	chr1	NM_010154	Erbb4
diffreps_peak_202359	93623001	93623620	619	down	201.5	2.38493e-09	chr13	uc007rlj.1	Bhmt
diffreps_peak_643224	143247161	143247360	199	down	2.79356	4.02379e-06	chr7	uc012fxx.1	Kcnq1ot1
diffreps_peak_369108	6053261	6053718	457	down	2.25736	3.28934e-07	chr19	NM_028769	Syvn1
diffreps_peak_328751	46579661	46579700	39	down	16.1404	1.41646e-06	chr17	NM_175168	Ptk7
diffreps_peak_724029	38329341	38329460	119	down	73.2	5.17968e-07	chrX	NM_133690	Atp1b4
diffreps_peak_220928	41644181	41644183	2	down	179.4	2.41084e-09	chr14	ENSMUST00000111869	Gm3676
diffreps_peak_603067	148146141	148146189	48	down	102.4	5.81131e-09	chr6	NM_178797	Far2
diffreps_peak_387271	5298581	5299101	520	down	6.45156	1.03655e-09	chr2	NM_177343	Camk1d
diffreps_peak_32569	130181321	130181680	359	down	84.6	6.90259e-08	chr1	uc007clw.1	Thsd7b
diffreps_peak_52184	6831936	6832180	244	down	123.1	1.24407e-11	chr10	ENSMUST00000105603	Oprm1
diffreps_peak_599673	133107661	133107750	89	down	2.59223	1.61141e-07	chr6	NM_001163445	2700089E24Rik
diffreps_peak_462474	113283113	113283168	55	down	194.1	2.0657e-09	chr3	uc012cwk.1	Amy2a4
diffreps_peak_381953	46689905	46690085	180	down	2.61027	8.64796e-07	chr19	NM_025563	2010012O05Rik
diffreps_peak_120312	49168381	49168760	379	down	19.359	3.24601e-06	chr11	NM_172793	Btnl9
diffreps_peak_671885	93528521	93528634	113	down	85.1	7.50895e-08	chr8	NM_001003951	Ces5a
diffreps_peak_501723	115877949	115878320	371	down	2.09808	1.36042e-07	chr4	NM_021461	Mknk1
diffreps_peak_87936	88570538	88570656	118	down	12.8	2.1549e-08	chr10	NM_175418	Mybpc1
diffreps_peak_401424	62502441	62502515	74	down	95.4	1.44836e-08	chr2	NM_007986	Fap
diffreps_peak_179738	18030561	18030760	199	down	3.72631	5.3481e-09	chr13	ENSMUST00000099736	Vdac3-ps1
diffreps_peak_312208	7303001	7303316	315	down	5.35278	1.1973e-08	chr17	NM_011299	Rps6ka2
diffreps_peak_387620	6620601	6620820	219	down	61.3	3.24112e-06	chr2	uc008igx.1	Celf2
diffreps_peak_123531	58219463	58220820	1357	down	3.48193	1.01847e-06	chr11	NM_019440	Irgm2
diffreps_peak_104697	127501716	127501984	268	down	74.5	1.77135e-07	chr10	NM_177707	Stac3
diffreps_peak_577460	50650841	50650922	81	down	78.3	9.24402e-08	chr6	ENSMUST00000031853	Npvf
diffreps_peak_206602	105448121	105448133	12	down	65.7	2.51305e-06	chr13	NM_008308	Htr1a
diffreps_peak_180491	21313647	21313801	154	down	64.6	3.08324e-06	chr13	NM_145451	Gpx6
diffreps_peak_500707	111619461	111619860	399	down	77.6	2.42222e-07	chr4	ENSMUST00000148038	Agbl4
diffreps_peak_352978	31947361	31947660	299	down	21.6471	5.4133e-06	chr18	NM_001025381	Gpr17
diffreps_peak_728651	73287467	73287520	53	down	117.7	2.78995e-10	chrX	NM_031493	Xlr5c
diffreps_peak_376917	31745006	31745041	35	down	63.9	1.05659e-06	chr19	ENSMUST00000182685	Prkg1
diffreps_peak_633125	105900561	105901100	539	down	3.08534	3.07749e-06	chr7	NM_029000	Gvin1
diffreps_peak_387710	6884851	6884996	145	down	35.3467	7.63271e-09	chr2	NM_010160	Celf2
diffreps_peak_128851	72436438	72436620	182	down	5.62757	3.27854e-06	chr11	NM_027819	Ggt6
diffreps_peak_643759	145279276	145279353	77	down	59.9	3.99489e-06	chr7	NM_146206	Tpcn2
diffreps_peak_172305	103457152	103457223	71	down	5.70382	1.05437e-07	chr12	NM_145449	Ifi27l2b
diffreps_peak_574521	41396655	41396700	45	down	162.7	2.46092e-09	chr6	NM_001038997	Gm5771
diffreps_peak_650571	24535141	24535290	149	down	42.8235	4.44759e-09	chr8	NM_145949	Ido2
diffreps_peak_6106	25098875	25098915	40	down	29.9123	5.27681e-09	chr1	NM_175642	Adgrb3
diffreps_peak_743887	1261381	1261760	379	down	3.14107	5.5848e-08	chrY	NM_012008	Ddx3y
diffreps_peak_312391	7778646	7778740	94	down	63.5	3.55588e-06	chr17	NM_001081416	Fndc1
diffreps_peak_356954	46287349	46287763	414	down	4.70293	2.78038e-07	chr18	NM_001160399	Ccdc112
diffreps_peak_675222	104956301	104956680	379	down	58.1	6.71448e-06	chr8	uc009nbi.1	Ces2f
diffreps_peak_618125	45814481	45814581	100	down	70	6.70549e-07	chr7	ENSMUST00000136213	Cyth2
diffreps_peak_448185	67290346	67290415	69	down	2.00287	2.04071e-06	chr3	NM_025822	Rsrc1
diffreps_peak_294982	48073443	48073480	37	down	95.1	1.37669e-08	chr16	ENSMUST00000088296	Gm7275
diffreps_peak_501573	115521081	115521195	114	down	178.5	2.61261e-09	chr4	NM_010011	Cyp4a10
diffreps_peak_49265	191171281	191171679	398	down	10.9394	5.19646e-06	chr1	NM_007498	Atf3
diffreps_peak_522842	26098667	26098920	253	down	159.5	2.1551e-09	chr5	NM_207657	5031410I06Rik
diffreps_peak_616055	39408801	39409300	499	down	59.4	8.61373e-06	chr7	NM_177890	Gm5114
diffreps_peak_40110	158814761	158814872	111	down	58.1	6.71448e-06	chr1	NM_001085376	Pappa2
diffreps_peak_630175	96910701	96910900	199	down	2.17979	1.4326e-07	chr7	ENSMUST00000107162	Tenm4
diffreps_peak_13343	54648281	54648335	54	down	2.42668	5.82282e-12	chr1	NM_001081433	Ankrd44
diffreps_peak_119273	46338104	46338276	172	down	108.2	2.30031e-09	chr11	NM_010583	Itk
diffreps_peak_549066	114629949	114630023	74	down	70.6	9.59186e-07	chr5	NM_022017	Trpv4
diffreps_peak_221414	42993468	42993624	156	down	109.3	3.51589e-09	chr14	ENSMUST00000165349	Gm8082
diffreps_peak_86670	85965222	85965265	43	down	60.1	1.2742e-06	chr10	NM_177772	Bpifc
diffreps_peak_77070	67127257	67127422	165	down	8.38596	5.69861e-06	chr10	NM_207221	Jmjd1c
diffreps_peak_376037	28923063	28923180	117	down	120.4	2.61968e-09	chr19	NM_198651	4430402I18Rik
diffreps_peak_212588	7329377	7329561	184	down	20.9649	2.69252e-08	chr14	NM_001025085	Gm5797
diffreps_peak_396631	38727481	38727700	219	down	13.2727	1.8093e-07	chr2	NM_010264	Nr6a1
diffreps_peak_333458	58294217	58294388	171	down	157.2	1.15552e-09	chr17	NM_001081653	Cntnap5c
diffreps_peak_295380	49141381	49141527	146	down	111.2	1.1696e-09	chr16	NM_001166210	Myh15
diffreps_peak_322858	32669821	32669895	74	down	9.04139	3.26319e-08	chr17	NM_001101588	Cyp4f40
diffreps_peak_546055	105271201	105271660	459	down	3.86788	6.71527e-08	chr5	NM_194336	Gbp6
diffreps_peak_74636	61303761	61304263	502	down	25.3824	2.34976e-08	chr10	NM_011073	Prf1
diffreps_peak_617255	44105488	44105760	272	down	63.1	3.0482e-06	chr7	NM_010642	Klk1b21
diffreps_peak_522800	26017277	26017920	643	down	389.7	2.33641e-09	chr5	ENSMUST00000072286	Gm5862
diffreps_peak_332930	56958312	56958450	138	down	22.3721	8.96915e-08	chr17	NM_175731	Acer1
diffreps_peak_29427	118679441	118679720	279	down	111.3	2.21134e-09	chr1	NM_023755	Tfcp2l1
diffreps_peak_22501	88247747	88247843	96	down	10.9406	7.57873e-09	chr1	NM_001281466	Mroh2a
diffreps_peak_387727	6951661	6951680	19	down	21.2059	6.56981e-06	chr2	ENSMUST00000076071	Gm10115
diffreps_peak_566526	13835181	13836620	1439	down	4.4924	2.4153e-09	chr6	NM_145066	Gpr85
diffreps_peak_164137	73697921	73698046	125	down	133.4	1.91943e-09	chr12	NM_008856	Prkch
diffreps_peak_643933	3386921	3386966	45	down	12.5143	2.04275e-09	chr8	NM_001033378	A430078G23Rik
diffreps_peak_604339	4965481	4965860	379	down	410.2	1.53111e-10	chr7	NM_001200041	Sbk3
diffreps_peak_363782	75002781	75002852	71	down	2.11908	1.07715e-06	chr18	NM_001002239	Rpl17
diffreps_peak_99250	115569985	115570120	135	down	87.5	4.45785e-08	chr10	NM_029982	A930009A15Rik
diffreps_peak_512268	146989141	146989400	259	down	62.4	4.22811e-06	chr4	ENSMUST00000146688	Gm13150
diffreps_peak_238043	118978026	118978040	14	down	5.10104	3.78277e-10	chr14	NM_008929	Dnajc3
diffreps_peak_312135	7087341	7087597	256	down	6.0361	4.07071e-07	chr17	NM_001033442	Gm1604b
diffreps_peak_664070	70855101	70855520	419	down	3.63089	9.12319e-08	chr8	uc012gfj.1	Kcnn1
diffreps_peak_290881	36717001	36717405	404	down	43.9123	6.70339e-09	chr16	uc007zcr.2	Ildr1
diffreps_peak_570492	29461341	29461888	547	down	2.21549	7.06484e-07	chr6	NM_001081185	Flnc
diffreps_peak_281155	12270361	12270660	299	down	58.5	9.19497e-06	chr16	NM_028277	Shisa9
diffreps_peak_510247	140665781	140666012	231	down	7.53631	2.9535e-08	chr4	ENSMUST00000069623	Arhgef10l
diffreps_peak_209880	115090161	115090188	27	down	2.11263	8.99169e-10	chr13	ENSMUST00000109226	Pelo
diffreps_peak_202237	93303756	93304080	324	down	9.9913	5.84806e-07	chr13	ENSMUST00000109494	Homer1
diffreps_peak_44857	174835861	174836480	619	down	8.40164	3.7928e-06	chr1	NM_011825	Grem2
diffreps_peak_290904	36792883	36793140	257	down	68.7	1.44396e-06	chr16	NM_134111	Eaf2
diffreps_peak_363632	74300144	74300318	174	down	4.44363	1.00219e-07	chr18	NM_028948	Cfap53
diffreps_peak_212225	6406481	6406920	439	down	4.86549	3.35714e-08	chr14	ENSMUST00000164408	Gm3591
diffreps_peak_33634	133706001	133706260	259	down	69.8	1.16243e-06	chr1	NM_213616	Atp2b4
diffreps_peak_23084	90793013	90793076	63	down	71.9	6.67109e-07	chr1	NM_001243008	Col6a3
diffreps_peak_290112	34875961	34876420	459	down	2.74659	2.94627e-11	chr16	uc007zbc.1	Mylk
diffreps_peak_711620	107055361	107055604	243	down	94.9	8.48213e-09	chr9	uc009rkw.1	Dock3
diffreps_peak_52246	7000344	7000380	36	down	108	3.31385e-09	chr10	ENSMUST00000151960	Ipcef1
diffreps_peak_612398	28350651	28350660	9	down	14.9619	9.68428e-09	chr7	ENSMUST00000082134	Rps16
diffreps_peak_633121	105896981	105897340	359	down	5.00541	1.10627e-06	chr7	NM_029000	Gvin1
diffreps_peak_426154	161553729	161553780	51	down	106	3.27809e-09	chr2	NM_021464	Ptprt
diffreps_peak_421442	145244960	145245060	100	down	2.15636	3.09016e-06	chr2	NM_053195	Slc24a3
diffreps_peak_293989	45139761	45139960	199	down	64.3	2.80098e-06	chr16	NM_028756	Slc35a5
diffreps_peak_87054	86705306	86705509	203	down	8.25761	4.70544e-08	chr10	ENSMUST00000020238	Hsp90b1
diffreps_peak_88099	88952189	88952385	196	down	10.53	3.28799e-08	chr10	NM_001277188	Ano4
diffreps_peak_341634	81648421	81649600	1179	down	3.95204	2.87598e-08	chr17	NM_011406	Slc8a1
diffreps_peak_298412	58493679	58493760	81	down	155	1.48783e-09	chr16	NM_018784	St3gal6
diffreps_peak_515984	3866421	3866596	175	down	60	1.27419e-06	chr5	NM_172879	Lrrd1
diffreps_peak_483448	42714341	42714660	319	down	57	8.02354e-06	chr4	uc008snr.1	AK048672
diffreps_peak_549842	116440921	116441220	299	down	40.2093	2.29469e-09	chr5	NM_026886	Srrm4
diffreps_peak_501601	115622024	115622366	342	down	25.4945	1.43163e-09	chr4	NM_001100181	Cyp4a32
diffreps_peak_267417	80391701	80391770	69	down	58.1	6.71448e-06	chr15	NM_001044308	Cacna1i
diffreps_peak_58728	22370865	22370920	55	down	3.1938	7.52027e-06	chr10	NM_020030	Raet1d
diffreps_peak_609502	20883621	20884000	379	down	95.2	1.44656e-08	chr7	NM_001166743	Vmn1r117
diffreps_peak_202870	95222474	95222700	226	down	72.7	7.1305e-07	chr13	NM_001170669	Pde8b
diffreps_peak_43421	170299421	170299800	379	down	12.8382	3.25178e-06	chr1	NM_001198955	Gm7694
diffreps_peak_664492	71534671	71534760	89	down	5.70644	2.19561e-08	chr8	NM_198095	Bst2
diffreps_peak_39337	156333184	156333267	83	down	82.1	1.30586e-07	chr1	ENSMUST00000177824	Axdnd1
diffreps_peak_429064	172393841	172394005	164	down	109.1	1.46817e-09	chr2	NM_001080820	Cass4
diffreps_peak_372643	16750441	16750541	100	down	60.8	5.28659e-06	chr19	uc008gxa.1	Vps13a
diffreps_peak_235029	103586467	103586530	63	down	156.9	2.61361e-09	chr14	NM_022886	Scel
diffreps_peak_332343	55915402	55915840	438	down	2.73421	1.318e-07	chr17	ENSMUST00000074828	Rpl21-ps6
diffreps_peak_34441	135967061	135967900	839	down	217.8	2.05317e-09	chr1	NM_177642	Igfn1
diffreps_peak_556247	134711081	134711220	139	down	83.5	8.59101e-08	chr5	NM_007925	Eln
diffreps_peak_263510	71798861	71799300	439	down	17.3158	3.48761e-07	chr15	NM_027174	Col22a1
diffreps_peak_93421	100601863	100601980	117	down	60.2	5.86812e-06	chr10	NM_001081246	1700017N19Rik
diffreps_peak_644086	3643581	3643644	63	down	14.019	1.41284e-08	chr8	NM_011503	Stxbp2
diffreps_peak_88096	88948993	88949020	27	down	106.3	4.16174e-09	chr10	NM_001277188	Ano4
diffreps_peak_610305	23272787	23272860	73	down	134	2.35692e-09	chr7	NM_001270494	Gm6902
diffreps_peak_522693	25798445	25798480	35	down	77.9	2.92736e-07	chr5	NM_001004365	Actr3b
diffreps_peak_105705	129046131	129046700	569	down	86.3	1.68294e-09	chr10	NM_001085477	Olfr765
diffreps_peak_43786	171287901	171287991	90	down	11.9556	6.34571e-07	chr1	ENSMUST00000065941	Usp21
diffreps_peak_663091	69077188	69077263	75	down	111.1	2.075e-09	chr8	NM_153054	Slc18a1
diffreps_peak_463560	117325789	117325800	11	down	24.7949	9.93797e-08	chr3	NM_177664	Lppr4
diffreps_peak_375905	28317261	28317413	152	down	6.9	2.11919e-06	chr19	NM_175459	Glis3
diffreps_peak_369157	6112901	6112966	65	down	12.8246	7.05722e-06	chr19	NM_001009546	Naaladl1
diffreps_peak_60269	26079121	26079447	326	down	114.3	9.40534e-10	chr10	uc011xbw.1	Gm9767
diffreps_peak_526734	37319201	37319540	339	down	72.2	8.16807e-08	chr5	uc008xfq.2	Evc
diffreps_peak_643223	143245841	143246300	459	down	2.44271	2.56591e-07	chr7	uc012fxx.1	Kcnq1ot1
diffreps_peak_541782	93169001	93169360	359	down	2.69117	4.66048e-07	chr5	uc008ydx.1	Sept11
diffreps_peak_632930	105640055	105640220	165	down	2.58929	1.59338e-09	chr7	ENSMUST00000106783	Timm10b
diffreps_peak_211367	3449311	3449510	199	down	8.27632	2.56807e-06	chr14	NM_001256501	Gm10408
diffreps_peak_184647	38501481	38501708	227	down	2.07543	1.51508e-06	chr13	NM_145367	Txndc5
diffreps_peak_473471	157312785	157313140	355	down	158.9	2.57194e-09	chr3	NM_001039094	Negr1
diffreps_peak_556501	135249381	135249800	419	down	9.83607	1.55869e-08	chr5	NM_010246	Fzd9
diffreps_peak_321202	28356421	28356450	29	down	121.7	2.30778e-09	chr17	NM_021478	Tulp1
diffreps_peak_59555	24282741	24282754	13	down	17.3333	9.11294e-09	chr10	NM_021509	Moxd1
diffreps_peak_265968	77410927	77411034	107	down	2.87219	5.7631e-12	chr15	NM_173786	Apol9a
diffreps_peak_524335	30951301	30951900	599	down	2.44767	5.05439e-07	chr5	ENSMUST00000074840	Preb
diffreps_peak_721854	29976282	29976419	137	down	106.9	6.84874e-10	chrX	NM_001102678	Gm10096
diffreps_peak_378772	37571592	37571640	48	down	3.34177	5.31864e-08	chr19	NM_175353	Exoc6
diffreps_peak_640053	130622021	130622460	439	down	9.29796	1.20736e-09	chr7	NM_001004468	Tacc2
diffreps_peak_107459	5525041	5525320	279	down	2.19285	5.70873e-09	chr11	NM_013842	Xbp1
diffreps_peak_698106	56962995	56963143	148	down	2.36688	1.13285e-08	chr9	NM_178374	Snupn
diffreps_peak_12422	51302861	51302960	99	down	3.30509	1.25869e-07	chr1	NM_138741	Sdpr
diffreps_peak_225060	55700008	55700428	420	down	5.80297	2.73026e-07	chr14	NM_019984	Tgm1
diffreps_peak_277144	103473516	103473660	144	down	70.6	9.59186e-07	chr15	uc012aak.1	Nckap1l
diffreps_peak_75189	62518051	62518060	9	down	95.4	4.4916e-09	chr10	ENSMUST00000160643	Srgn
diffreps_peak_301639	69857961	69858123	162	down	161.4	1.92176e-09	chr16	NM_173069	Speer2
diffreps_peak_44154	172254052	172254166	114	down	98.9	8.98446e-09	chr1	NM_013734	Atp1a4
diffreps_peak_559678	142543801	142544003	202	down	80.8	1.48528e-07	chr5	NM_178702	Radil
diffreps_peak_155107	32204201	32204600	399	down	108.4	3.91376e-09	chr12	NM_020272	Pik3cg
diffreps_peak_50863	3957741	3958205	464	down	2.06689	4.66681e-06	chr10	NM_001033253	Plekhg1
diffreps_peak_577446	50609441	50610620	1179	down	9.64174	3.43155e-08	chr6	ENSMUST00000164674	Gm4782
diffreps_peak_539781	86707181	86707434	253	down	137.4	2.57456e-09	chr5	NM_172880	Tmprss11e
diffreps_peak_511049	143653759	143654000	241	down	152.6	2.48109e-09	chr4	NM_001126325	Gm13088
diffreps_peak_99061	115179321	115179380	59	down	10.232	3.93384e-08	chr10	NM_173391	Tph2
diffreps_peak_506031	128260211	128260380	169	down	104.7	4.77507e-09	chr4	NM_027036	Hmgb4
diffreps_peak_17255	69685693	69685720	27	down	106.2	3.0199e-09	chr1	NM_011770	Ikzf2
diffreps_peak_716059	121748030	121748440	410	down	2.29422	2.02194e-06	chr9	NM_010918	Nktr
diffreps_peak_21335	85544961	85545074	113	down	109.419	4.29038e-09	chr1	uc007btx.1	Csprs
diffreps_peak_83971	81025580	81025662	82	down	18.807	1.43376e-07	chr10	ENSMUST00000144640	Diras1
diffreps_peak_362670	69956061	69956064	3	down	58.1	6.71448e-06	chr18	NM_201362	Ccdc68
diffreps_peak_96336	108498241	108498800	559	down	6.22	3.71903e-06	chr10	NM_009306	Syt1
diffreps_peak_674798	104112879	104113102	223	down	234.9	1.90009e-09	chr8	NM_009868	Cdh5
diffreps_peak_37415	150105461	150105760	299	down	2.83624	6.94354e-11	chr1	NM_011198	Ptgs2
diffreps_peak_88383	89574019	89574440	421	down	7.33333	5.06058e-08	chr10	NM_182959	Slc17a8
diffreps_peak_412366	111912661	111912928	267	down	62.1	2.4235e-06	chr2	NM_001011803	Olfr1306
diffreps_peak_542733	95195201	95195342	141	down	25.4359	7.51956e-08	chr5	NM_001200055	Gm16513
diffreps_peak_638274	125879541	125880260	719	down	5.60769	3.20181e-08	chr7	NM_001101488	Gsg1l
diffreps_peak_155791	35526821	35526868	47	down	18.8596	1.3541e-07	chr12	NM_013464	Ahr
diffreps_peak_118410	43836061	43836489	428	down	3.29185	6.33943e-10	chr11	NM_007416	Adra1b
diffreps_peak_576312	47798364	47798598	234	down	14.2009	7.07978e-06	chr6	NM_009787	Pdia4
diffreps_peak_540658	89775284	89775441	157	down	82.7	9.72157e-08	chr5	NM_177872	Adamts3
diffreps_peak_609961	22328793	22329300	507	down	110.7	3.4003e-09	chr7	NM_001167158	Gm4133
diffreps_peak_603085	148237481	148237934	453	down	6.90361	1.60972e-07	chr6	NM_198967	Tmtc1
diffreps_peak_562797	150449419	150449599	180	down	92	2.0085e-08	chr5	NM_172887	Fry
diffreps_peak_16693	66414561	66416147	1586	down	2.97473	5.39772e-08	chr1	uc007bhz.1	Map2
diffreps_peak_209010	112703941	112704560	619	down	6.14754	3.61564e-12	chr13	uc007rwp.1	Slc38a9
diffreps_peak_133221	83573621	83573960	339	down	71	3.25993e-07	chr11	NM_011338	Ccl9
diffreps_peak_81403	76598521	76599280	759	down	4.89983	5.73592e-08	chr10	uc007fuv.2	Col6a2
diffreps_peak_483337	42459581	42460040	459	down	68.3	1.18489e-06	chr4	uc029usi.1	4933409K07Rik
diffreps_peak_405030	77502761	77503140	379	down	78	8.94115e-08	chr2	uc012bxv.1	Zfp385b
diffreps_peak_656126	43650308	43650380	72	down	25.1619	8.00867e-09	chr8	NM_145745	Adam34
diffreps_peak_361570	65212961	65213260	299	down	2.09152	8.5944e-08	chr18	NM_031881	Nedd4l
diffreps_peak_276239	101453701	101453909	208	down	68.8	1.39392e-06	chr15	NM_025487	1700011A15Rik
diffreps_peak_133228	83587881	83588040	159	down	18.2353	5.92274e-06	chr11	ENSMUST00000019071	Ccl6
diffreps_peak_553091	124813821	124813960	139	down	75.4	2.42063e-07	chr5	NM_019536	Dnah10
diffreps_peak_315685	15566361	15566421	60	down	87.2	5.33682e-08	chr17	ENSMUST00000178455	Gm6686
diffreps_peak_81106	76063953	76064122	169	down	98.6	8.40709e-09	chr10	NM_023219	Slc5a4b
diffreps_peak_11673	46134561	46134726	165	down	72.9	6.50506e-07	chr1	NM_001160386	Dnah7b
diffreps_peak_715886	121145061	121145131	70	down	64.2	2.362e-06	chr9	NM_177589	Ulk4
diffreps_peak_713336	111386571	111386704	133	down	142.6	1.2592e-09	chr9	NM_001164659	Trank1
diffreps_peak_266098	77698888	77698969	81	down	12.646	2.63252e-08	chr15	NM_001134802	Apol7e
diffreps_peak_142601	108518678	108518833	155	down	133.6	2.4958e-09	chr11	NM_029606	Cep112
diffreps_peak_242609	10957956	10958068	112	down	26.1176	2.79994e-07	chr15	NM_030888	C1qtnf3
diffreps_peak_641944	139031721	139031816	95	down	2.65066	7.01426e-06	chr7	NM_028708	Jakmip3
diffreps_peak_718169	8461603	8461726	123	down	71.6	7.63682e-07	chrX	NM_001001450	Ssxb2
diffreps_peak_140488	103068581	103068800	219	down	4.11644	1.53428e-09	chr11	ENSMUST00000021314	Nmt1
diffreps_peak_521270	21976037	21976220	183	down	14.1579	7.49013e-06	chr5	uc008wpk.1	Reln
diffreps_peak_481315	34752341	34752379	38	down	91.6	1.8314e-08	chr4	NM_001033255	Gm136
diffreps_peak_509784	138737108	138737167	59	down	83.8	7.20474e-08	chr4	NM_001285928	Ubxn10
diffreps_peak_540382	88934531	88934658	127	down	15.8596	8.349e-08	chr5	ENSMUST00000144713	Slc4a4
diffreps_peak_502360	117240203	117240345	142	down	136.7	3.75607e-10	chr4	NM_001033774	Gm1661
diffreps_peak_500839	112165681	112165740	59	down	207.2	1.89244e-09	chr4	NM_178786	Skint4
diffreps_peak_316238	17121382	17121400	18	down	92.3	1.88052e-08	chr17	NM_011765	Zfp97
diffreps_peak_332218	55799608	55799620	12	down	27.7067	7.31231e-09	chr17	NM_139138	Adgre4
diffreps_peak_562539	149617701	149617710	9	down	3.54556	8.92031e-06	chr5	NM_013559	Hsph1
diffreps_peak_549154	114911521	114911740	219	down	15.1452	3.92236e-09	chr5	NM_011854	Oasl2
diffreps_peak_484882	47289333	47289360	27	down	97.1	8.50658e-09	chr4	NM_009928	Col15a1
diffreps_peak_441163	41066821	41067200	379	down	2.40678	3.98554e-06	chr3	NM_027558	Pgrmc2
diffreps_peak_221558	43292494	43292657	163	down	230.6	2.52665e-09	chr14	ENSMUST00000163655	Gm8127
diffreps_peak_561175	145788360	145788480	120	down	316	2.53265e-09	chr5	NM_177380	Cyp3a44
diffreps_peak_494748	88410801	88411060	259	down	3.25763	8.90221e-13	chr4	ENSMUST00000151280	Ptplad2
diffreps_peak_586017	82726801	82727454	653	down	2.69912	6.04215e-09	chr6	NM_013820	Hk2
diffreps_peak_656770	45941881	45942440	559	down	79.8	1.76522e-07	chr8	NM_001033246	Ccdc110
diffreps_peak_34529	136185961	136186123	162	down	73.7	6.14812e-07	chr1	uc007cun.1	Mroh3
diffreps_peak_283150	17144620	17144938	318	down	6.69135	5.59372e-11	chr16	uc007ykg.1	Ydjc
diffreps_peak_488387	60135912	60136020	108	down	133.1	2.5325e-09	chr4	NM_008647	Mup2
diffreps_peak_671741	93068181	93068215	34	down	19.7368	2.67311e-08	chr8	NM_001081372	Ces1b
diffreps_peak_2871	14757801	14758200	399	down	52.8	7.08112e-06	chr1	ENSMUST00000067599	Gm9947
diffreps_peak_50604	3423493	3423577	84	down	233.3	3.85754e-11	chr10	NM_133485	Ppp1r14c
diffreps_peak_2065	11141161	11141560	399	down	44.4561	5.66021e-09	chr1	uc007ahu.1	Prex2
diffreps_peak_225012	55621234	55621300	66	down	143.2	2.27695e-09	chr14	NM_020002	Rec8
diffreps_peak_731520	93297601	93298000	399	down	60.1	1.2742e-06	chrX	NM_007492	Arx
diffreps_peak_221555	43291070	43291202	132	down	134.2	2.12363e-09	chr14	ENSMUST00000163655	Gm8127
diffreps_peak_158866	51400681	51401200	519	down	3.36279	7.64467e-07	chr12	uc007nmo.1	Scfd1
diffreps_peak_324750	35822181	35822640	459	down	2.00058	2.94074e-06	chr17	NM_133662	Ier3
diffreps_peak_456370	95879561	95879785	224	down	9.77273	1.53851e-08	chr3	ENSMUST00000161867	Gm129
diffreps_peak_66639	41388951	41389000	49	down	60.6	6.00904e-06	chr10	ENSMUST00000173494	Ak9
diffreps_peak_269628	85787107	85787268	161	down	60.9	5.2634e-06	chr15	NM_011144	Ppara
diffreps_peak_604314	4925843	4925979	136	down	64.1	1.54592e-06	chr7	NM_173008	Ssc5d
diffreps_peak_221287	42641761	42641917	156	down	175.8	2.12077e-11	chr14	ENSMUST00000100697	Gm3633
diffreps_peak_80299	74170448	74170609	161	down	26.0533	6.97289e-09	chr10	NM_023115	Pcdh15
diffreps_peak_445742	58545641	58545823	182	down	2.6393	3.87725e-10	chr3	uc008pht.2	Eif2a
diffreps_peak_728622	73128101	73128480	379	down	62.9	4.40912e-06	chrX	NM_001025383	Gm14685
diffreps_peak_302449	72664101	72664194	93	down	2.52462	1.48188e-07	chr16	NM_019413	Robo1
diffreps_peak_406002	82980681	82981080	399	down	23.6765	5.35618e-07	chr2	ENSMUST00000143764	Fsip2
diffreps_peak_578970	55497341	55498520	1179	down	5.63898	4.49211e-08	chr6	NM_007407	Adcyap1r1
diffreps_peak_439156	32950241	32950873	632	down	3.73161	9.26648e-06	chr3	NM_021483	Pex5l
diffreps_peak_325602	37660181	37660331	150	down	54.5385	5.37173e-09	chr17	NM_207155	Olfr117
diffreps_peak_597239	122273535	122273633	98	down	111	2.89161e-09	chr6	NM_016970	Klrg1
diffreps_peak_144606	114982821	114983220	399	down	76.9	3.02099e-07	chr11	NM_145437	Cd300ld
diffreps_peak_543251	96709864	96710128	264	down	159.4	2.57591e-09	chr5	NM_175473	Fras1
diffreps_peak_202174	93094881	93095260	379	down	69.8	1.16243e-06	chr13	NM_023821	Cmya5
diffreps_peak_613261	30036358	30036720	362	down	77	6.02936e-08	chr7	NM_011748	Zfp14
diffreps_peak_574802	42318850	42318880	30	down	26.4568	4.8607e-09	chr6	NM_029528	Fam131b
diffreps_peak_505284	126140641	126141000	359	down	2.12248	2.15086e-06	chr4	NM_028800	Stk40
diffreps_peak_41701	164072112	164072241	129	down	74	1.23321e-07	chr1	NM_011346	Sell
diffreps_peak_618144	45831882	45831960	78	down	17.9559	1.68858e-08	chr7	ENSMUST00000002848	Grin2d
diffreps_peak_247080	25148918	25149159	241	down	121.2	2.42541e-09	chr15	ENSMUST00000056401	9230109A22Rik
diffreps_peak_332402	56002011	56002068	57	down	62.1	2.4235e-06	chr17	NM_145934	Stap2
diffreps_peak_363631	74299111	74299341	230	down	79.1471	2.01696e-09	chr18	NM_028948	Cfap53
diffreps_peak_642249	140093421	140093468	47	down	84.9	7.86806e-08	chr7	NM_009475	Prap1
diffreps_peak_423067	151706441	151706880	439	down	134.1	1.93639e-09	chr2	NM_001160363	Tmem74b
diffreps_peak_198731	81657805	81657936	131	down	2.08883	2.06757e-10	chr13	NM_030257	Lysmd3
diffreps_peak_282901	16436061	16436066	5	down	69	1.0677e-07	chr16	NM_139232	Fgd4
diffreps_peak_513934	150914641	150914713	72	down	9.67619	6.20393e-06	chr4	ENSMUST00000135169	Tnfrsf9
diffreps_peak_573261	38060969	38061088	119	down	82.6	1.22021e-07	chr6	NM_080467	Atp6v0a4
diffreps_peak_684216	3013209	3013537	328	down	15.935	7.31689e-07	chr9	ENSMUST00000143083	Gm10721
diffreps_peak_483325	42438974	42439059	85	down	200	2.58892e-09	chr4	NM_001177580	Gm13308
diffreps_peak_712593	109439540	109439699	159	down	133.3	1.01011e-10	chr9	NM_177070	Fbxw16
diffreps_peak_212314	6614761	6615060	299	down	118.6	2.90079e-09	chr14	ENSMUST00000167882	Gm3460
diffreps_peak_466594	127896033	127896323	290	down	5.07249	5.28864e-08	chr3	NM_027482	5730508B09Rik
diffreps_peak_595418	116516061	116516460	399	down	94.9	8.48213e-09	chr6	NM_001011800	Olfr212
diffreps_peak_23554	92491261	92491753	492	down	210.3	2.40226e-09	chr1	NM_001011525	Olfr1415
diffreps_peak_140561	103194625	103194780	155	down	59.4	7.3737e-06	chr11	NM_019679	Fmnl1
diffreps_peak_459327	103962161	103962600	439	down	2.15364	2.01755e-06	chr3	NM_172684	Rsbn1
diffreps_peak_685381	7568241	7568460	219	down	83.2	1.03919e-07	chr9	NM_008611	Mmp8
diffreps_peak_388922	12160321	12160427	106	down	28.8824	5.56053e-08	chr2	NM_001001309	Itga8
diffreps_peak_116536	36010374	36010505	131	down	68.5	1.37452e-06	chr11	NM_011856	Tenm2
diffreps_peak_15182	60772261	60772700	439	down	99.7	2.75068e-09	chr1	NM_007642	Cd28
diffreps_peak_392266	25344041	25344460	419	down	77.4	1.65439e-07	chr2	uc008iro.2	Man1b1
diffreps_peak_18535	74737542	74737820	278	down	88.5	3.794e-08	chr1	NM_024264	Cyp27a1
diffreps_peak_178678	13468230	13468280	50	down	69.4	1.4407e-06	chr13	NM_010917	Nid1
diffreps_peak_519080	14712421	14712940	519	down	4.07612	7.6884e-08	chr5	NM_011995	Pclo
diffreps_peak_636856	120182281	120182660	379	down	299.6	2.89133e-09	chr7	NM_028085	Anks4b
diffreps_peak_380402	42806289	42806436	147	down	134.9	2.12425e-09	chr19	NM_001081257	Hpse2
diffreps_peak_649633	22071521	22071627	106	down	95.1	1.37669e-08	chr8	NM_183142	Alg11
diffreps_peak_81151	76147450	76147665	215	down	222.7	2.63184e-09	chr10	NM_133184	Slc5a4a
diffreps_peak_291035	36978801	36979120	319	down	33.1471	1.34158e-08	chr16	NM_001037321	Fbxo40
diffreps_peak_459103	103161547	103161589	42	down	31.6557	8.90741e-09	chr3	NM_177857	Dennd2c
diffreps_peak_307042	88506101	88506520	419	down	111.5	2.8198e-09	chr16	NM_181490	Cldn17
diffreps_peak_268405	82559162	82559413	251	down	116.6	2.67765e-09	chr15	NM_201360	Cyp2d12
diffreps_peak_60671	27031121	27031183	62	down	65.7	2.34153e-06	chr10	NM_008481	Lama2
diffreps_peak_517347	8145181	8145600	419	down	61.8	1.05284e-06	chr5	uc008wkb.1	Adam22
diffreps_peak_426561	163499814	163499930	116	down	72.1	6.67636e-07	chr2	NM_001099331	R3hdml
diffreps_peak_9775	37947201	37947309	108	down	7.73026	9.52345e-06	chr1	NM_027111	Lyg1
diffreps_peak_217176	26128521	26128860	339	down	125.3	1.94981e-11	chr14	NM_001177538	Duxbl2
diffreps_peak_181389	24872441	24872447	6	down	12.1628	9.00039e-08	chr13	NM_001081051	D130043K22Rik
diffreps_peak_455498	94196713	94196760	47	down	72.1	6.67636e-07	chr3	ENSMUST00000159524	Gm5286
diffreps_peak_286750	26105361	26105784	423	down	2.88042	1.44871e-07	chr16	NM_173379	P3h2
diffreps_peak_569047	24088841	24089102	261	down	121.6	2.39968e-09	chr6	NM_019481	Slc13a1
diffreps_peak_638842	127134981	127135920	939	down	2.04597	1.63861e-07	chr7	NM_009259	Spn
diffreps_peak_740115	148685661	148686040	379	down	127.3	2.62621e-11	chrX	NM_001114400	Gm15127
diffreps_peak_54797	13128361	13129160	799	down	2.06589	1.81789e-08	chr10	NM_009538	Plagl1
diffreps_peak_623164	66386261	66386309	48	down	7.54082	2.1089e-07	chr7	ENSMUST00000107486	Gm10974
diffreps_peak_418505	132793201	132794095	894	down	2.36224	1.40718e-07	chr2	NM_007694	Chgb
diffreps_peak_519242	15030982	15031126	144	down	22.02	1.01872e-08	chr5	NM_182957	Gm17019
diffreps_peak_32745	130841496	130841540	44	down	65.3	2.02813e-06	chr1	NM_011082	Pigr
diffreps_peak_282898	16425766	16425780	14	down	107.9	4.76195e-10	chr16	NM_139232	Fgd4
diffreps_peak_136793	94408981	94409876	895	down	2.57563	1.74299e-07	chr11	NM_009783	Cacna1g
diffreps_peak_649177	20620053	20620136	83	down	10.5222	9.38874e-08	chr8	NM_001270553	Gm21119
diffreps_peak_268182	82077599	82077705	106	down	123.9	2.73787e-09	chr15	NM_028897	Mei1
diffreps_peak_483031	41769079	41769474	395	down	7.69257	8.51884e-08	chr4	ENSMUST00000098132	Il11ra1
diffreps_peak_240419	5234421	5235222	801	down	8.09976	2.05152e-09	chr15	NM_008965	Ptger4
diffreps_peak_608967	19524081	19525050	969	down	6.49034	1.99882e-12	chr7	NM_027116	Nkpd1
diffreps_peak_89867	92801129	92801219	90	down	142.6	2.70968e-09	chr10	ENSMUST00000168110	Gm872
diffreps_peak_610455	24054771	24055140	369	down	29.2353	8.08928e-08	chr7	ENSMUST00000086012	Vmn1r183
diffreps_peak_141249	105099913	105100057	144	down	95	1.21992e-08	chr11	NM_001081046	Efcab3
diffreps_peak_309503	95718922	95719640	718	down	2.77164	8.49877e-09	chr16	NM_011809	Ets2
diffreps_peak_469508	138134061	138134135	74	down	6.57317	8.17142e-07	chr3	NM_001163457	Mttp
diffreps_peak_74997	62109883	62109900	17	down	10.9012	1.14488e-06	chr10	NM_027251	2010107G23Rik
diffreps_peak_106920	4046212	4046400	188	down	79.7391	1.34579e-08	chr11	NM_146013	Sec14l4
diffreps_peak_539981	87563869	87563967	98	down	164.3	1.93861e-09	chr5	NM_016771	Sult1d1
diffreps_peak_501566	115486661	115487060	399	down	146.9	2.33827e-09	chr4	NM_007822	Cyp4a14
diffreps_peak_360578	62015001	62015660	659	down	2.16012	2.96182e-07	chr18	NM_172628	Sh3tc2
diffreps_peak_18837	75485824	75485959	135	down	4.42623	2.23318e-07	chr1	NM_178884	Obsl1
diffreps_peak_312437	7929941	7929978	37	down	180.7	1.81763e-09	chr17	NM_145968	Tagap
diffreps_peak_464941	122245721	122246111	390	down	2.66745	6.7256e-07	chr3	NM_008129	Gclm
diffreps_peak_44441	173203461	173203760	299	down	68.8	1.34229e-06	chr1	NM_001001809	Olfr218
diffreps_peak_191149	60939201	60939600	399	down	73.4	6.50943e-08	chr13	NM_009411	Tpbpa
diffreps_peak_291300	37618857	37618982	125	down	66.8	1.96489e-06	chr16	NM_013547	Hgd
diffreps_peak_100463	118204941	118205176	235	down	161.9	2.29447e-09	chr10	ENSMUST00000096691	Il22
diffreps_peak_169591	91841761	91841854	93	down	2.06928	2.77009e-09	chr12	NM_011344	Sel1l
diffreps_peak_293689	44473810	44473927	117	down	134.7	2.56491e-09	chr16	NM_001033247	Cfap44
diffreps_peak_261319	65933236	65933340	104	down	127.4	2.63304e-09	chr15	NM_001145096	Hhla1
diffreps_peak_603828	3674849	3675082	233	down	19.093	1.00935e-06	chr7	NM_181820	Tmc4
diffreps_peak_631421	100482741	100482755	14	down	60.6	6.00904e-06	chr7	NM_009464	Ucp3
diffreps_peak_688883	21813501	21813537	36	down	27.8421	7.15287e-09	chr9	NM_177030	Dock6
diffreps_peak_533339	62849741	62849940	199	down	4.17556	5.23733e-13	chr5	NM_001170705	Dthd1
diffreps_peak_115389	32032701	32033060	359	down	130.7	2.50133e-09	chr11	uc007iiv.1	Nsg2
diffreps_peak_408382	93187547	93187747	200	down	3.47969	1.48699e-07	chr2	ENSMUST00000111266	Trp53i11
diffreps_peak_429789	175420501	175421140	639	down	6.84724	1.28118e-12	chr2	NM_001099349	Gm14308
diffreps_peak_361753	65980901	65981280	379	down	2.85021	2.66385e-10	chr18	NM_027400	Lman1
diffreps_peak_182893	31819578	31819820	242	down	3.93765	7.76004e-08	chr13	ENSMUST00000041859	Gmds
diffreps_peak_349452	15390761	15391180	419	down	86.5	5.14565e-08	chr18	NM_009700	Aqp4
diffreps_peak_67202	42562401	42562820	419	down	14.0741	2.31506e-07	chr10	NM_152229	Nr2e1
diffreps_peak_406793	85992181	85992400	219	down	67.6	1.75695e-06	chr2	NM_001011759	Olfr1031
diffreps_peak_312678	8418061	8418220	159	down	16.8533	4.19942e-09	chr17	NM_001161832	T2
diffreps_peak_404127	73565601	73566020	419	down	112.6	3.19307e-09	chr2	NM_007389	Chrna1
diffreps_peak_83156	79782541	79782980	439	down	14.9825	3.8074e-07	chr10	NM_001042710	Prss57
diffreps_peak_548790	113627528	113627615	87	down	109.5	1.08724e-09	chr5	ENSMUST00000132065	Cmklr1
diffreps_peak_14122	57416141	57416980	839	down	3.55967	1.53577e-06	chr1	ENSMUST00000027114	9430016H08Rik
diffreps_peak_221434	43014432	43014595	163	down	160.1	7.55907e-10	chr14	ENSMUST00000100694	Gm10376
diffreps_peak_269057	84187101	84187640	539	down	168.7	1.97853e-09	chr15	NM_054088	Pnpla3
diffreps_peak_280622	11086881	11087260	379	down	2.99991	2.11255e-07	chr16	ENSMUST00000118362	Txndc11
diffreps_peak_128823	72304665	72304820	155	down	5.13937	2.0701e-08	chr11	NM_001037713	Xaf1
diffreps_peak_372906	17793721	17793733	12	down	118.7	2.44113e-09	chr19	NM_001163144	Pcsk5
diffreps_peak_99480	116111681	116112140	459	down	75.5	3.43346e-07	chr10	NM_001161855	4933416C03Rik
diffreps_peak_617232	44014768	44014820	52	down	60.4	6.22883e-06	chr7	NM_010115	Egfbp2
diffreps_peak_576428	47947421	47947760	339	down	64.5	3.05947e-06	chr6	uc009bto.2	Zfp783
diffreps_peak_318703	22947949	22948177	228	down	126.8	2.41994e-09	chr17	NM_001104578	Vmn2r113
diffreps_peak_647743	16158116	16158220	104	down	129.5	5.0269e-10	chr8	NM_053171	Csmd1
diffreps_peak_248218	28327721	28327916	195	down	25	8.99743e-07	chr15	NM_133365	Dnah5
diffreps_peak_570907	30671322	30671370	48	down	2.51584	2.82276e-11	chr6	NM_031998	Cep41
diffreps_peak_249627	32642121	32642352	231	down	57.9	1.27403e-06	chr15	uc007vks.1	Sema5a
diffreps_peak_319302	24299001	24299103	102	down	26.0877	8.22056e-09	chr17	NM_001031621	Abca17
diffreps_peak_221989	44403741	44403786	45	down	73	6.34774e-07	chr14	ENSMUST00000172103	Gm3371
diffreps_peak_40457	160105397	160105420	23	down	18.0233	2.40121e-06	chr1	NM_177839	Tnn
diffreps_peak_263374	71453850	71453948	98	down	101.2	6.04869e-09	chr15	NM_177819	Fam135b
diffreps_peak_592331	104772661	104772688	27	down	58	3.05311e-09	chr6	NM_017383	Cntn6
diffreps_peak_208850	112363414	112363582	168	down	3.40663	1.26221e-07	chr13	NM_029898	Ankrd55
diffreps_peak_603721	3412066	3412140	74	down	2.23828	6.70478e-09	chr7	NM_133190	Cacng8
diffreps_peak_410648	104145641	104146260	619	down	5.91416	7.09189e-06	chr2	NM_001033347	D430041D05Rik
diffreps_peak_557528	137394380	137394598	218	down	13.3478	1.90214e-08	chr5	NM_011741	Zan
diffreps_peak_49757	192894681	192895160	479	down	88.3	1.71402e-09	chr1	NM_181546	Syt14
diffreps_peak_153700	24616361	24616720	359	down	16.4667	1.36047e-08	chr12	NM_145890	Grhl1
diffreps_peak_567211	16833661	16834020	359	down	102.8	3.33731e-09	chr6	NM_031198	Tfec
diffreps_peak_294153	45621441	45621900	459	down	151.1	2.07838e-09	chr16	NM_008099	Gcsam
diffreps_peak_308875	93807212	93807265	53	down	10.1944	3.53876e-07	chr16	NM_027293	Dopey2
diffreps_peak_745875	47892226	47892600	374	down	134.7	1.72437e-09	chrY	ENSMUST00000180155	Gm21751
diffreps_peak_126770	67190321	67190433	112	down	62.1	2.4235e-06	chr11	NM_001039545	Myh2
diffreps_peak_44668	173933204	173933520	316	down	3.61531	3.45238e-09	chr1	uc007dsj.1	Ifi203
diffreps_peak_386374	60790681	60790693	12	down	65.9	2.29339e-06	chr19	NM_010123	Eif3a
diffreps_peak_519142	14911481	14911520	39	down	164.9	2.43102e-09	chr5	NM_198666	Gm9758
diffreps_peak_266432	78413781	78414015	234	down	4.49416	1.71764e-08	chr15	NM_138670	Mpst
diffreps_peak_617637	44869361	44869788	427	down	2.33162	6.66094e-08	chr7	NM_133949	Ptov1
diffreps_peak_694735	44971262	44971306	44	down	97.4	1.06982e-08	chr9	NM_009850	Cd3g
diffreps_peak_674800	104125661	104125747	86	down	7.1122	3.73899e-06	chr8	NM_009868	Cdh5
diffreps_peak_267454	80534621	80534747	126	down	11.7531	4.65522e-06	chr15	NM_001163189	Enthd1
diffreps_peak_369456	6980393	6980461	68	down	2.79163	4.37878e-08	chr19	NM_001166368	Fkbp2
diffreps_peak_371627	12763527	12763540	13	down	21.2353	8.73802e-07	chr19	NM_170786	Cntf
diffreps_peak_75584	63337001	63337096	95	down	67.2	2.40815e-07	chr10	NM_019812	Sirt1
diffreps_peak_681870	122423401	122423639	238	down	25.4737	1.37435e-10	chr8	NM_145834	Il17c
diffreps_peak_248902	30619221	30619253	32	down	63.4	3.45623e-06	chr15	NM_008729	Ctnnd2
diffreps_peak_670313	88521343	88521531	188	down	6.64396	1.84895e-08	chr8	NM_027280	Nkd1
diffreps_peak_88097	88949601	88949782	181	down	72.8	6.5787e-07	chr10	NM_001277188	Ano4
diffreps_peak_102947	123705699	123705824	125	down	74.4	4.55933e-08	chr10	NM_182807	Fam19a2
diffreps_peak_276041	101045241	101045440	199	down	78.5	1.97086e-07	chr15	NM_011323	Scn8a
diffreps_peak_58494	22113081	22113600	519	down	5.20276	1.82988e-07	chr10	NM_001254744	E030030I06Rik
diffreps_peak_287821	29314681	29314694	13	down	82.1	1.06535e-07	chr16	NM_175650	Atp13a5
diffreps_peak_522899	26258887	26259047	160	down	132.8	2.18837e-09	chr5	NM_001281527	Gm7361
diffreps_peak_632741	105121458	105121940	482	down	235.5	2.83411e-09	chr7	NM_207557	Olfr681
diffreps_peak_211824	4991263	4991620	357	down	50.8	7.08089e-06	chr14	ENSMUST00000171964	Gm8297
diffreps_peak_126970	67965521	67965540	19	down	9.60952	4.13217e-06	chr11	NM_027963	Cfap52
diffreps_peak_609455	20724511	20724580	69	down	142.3	2.53025e-09	chr7	NM_001037248	Gm4567
diffreps_peak_129279	73491386	73491477	91	down	67.8	1.71519e-06	chr11	ENSMUST00000119863	Olfr381
diffreps_peak_325662	37850721	37851100	379	down	12.1867	1.31247e-06	chr17	NM_146890	Olfr126
diffreps_peak_402050	65733228	65733300	72	down	70.8	1.00354e-06	chr2	NM_001099298	Scn2a1
diffreps_peak_53360	9533401	9533740	339	down	64.5	3.05947e-06	chr10	ENSMUST00000066742	Gm9930
diffreps_peak_524069	30114701	30114987	286	down	5.29921	2.03018e-06	chr5	NM_001167879	Gareml
diffreps_peak_632732	105085841	105086560	719	down	227.2	2.3803e-09	chr7	NM_147044	Olfr679
diffreps_peak_194120	67952961	67953340	379	down	61.3	4.93978e-06	chr13	uc007rbu.1	AK139503
diffreps_peak_32679	130653361	130653421	60	down	122.6	2.40893e-09	chr1	NM_007576	C4bp
diffreps_peak_297718	56650710	56650770	60	down	146	2.55915e-09	chr16	NM_001014422	Abi3bp
diffreps_peak_371436	12098841	12099220	379	down	80.1	1.77402e-07	chr19	NM_146679	Olfr1427
diffreps_peak_483336	42459161	42459440	279	down	65.7	2.01035e-06	chr4	uc029usi.1	4933409K07Rik
diffreps_peak_104933	127887441	127887671	230	down	172.1	1.69851e-09	chr10	NM_017473	Rdh7
diffreps_peak_104996	128007601	128007604	3	down	103.3	2.847e-09	chr10	uc007hkz.1	Hsd17b6
diffreps_peak_562993	150985801	150986220	419	down	216.7	2.43983e-09	chr5	uc009auk.2	Kl
diffreps_peak_676032	106688981	106689292	311	down	2.17013	2.06681e-11	chr8	NM_173037	Tango6
diffreps_peak_211563	4197285	4197417	132	down	13.6133	1.89051e-07	chr14	ENSMUST00000164512	Gm2974
diffreps_peak_41706	164080701	164080785	84	down	145.1	2.1293e-09	chr1	NM_011346	Sell
diffreps_peak_632819	105435141	105435620	479	down	22.2308	6.41762e-08	chr7	NM_007627	Cckbr
diffreps_peak_632755	105203801	105204200	399	down	79.8	1.85516e-07	chr7	NM_147069	Olfr686
diffreps_peak_283633	18150981	18152408	1427	down	2.3728	2.83518e-06	chr16	NM_022982	Rtn4r
diffreps_peak_154566	29851533	29851680	147	down	115.5	2.2776e-09	chr12	NM_008666	Myt1l
diffreps_peak_468828	135858181	135858560	379	down	71.2	1.06874e-07	chr3	uc008rma.2	Slc39a8
diffreps_peak_636822	120009326	120009427	101	down	131.3	2.63068e-09	chr7	ENSMUST00000046993	Dnah3
diffreps_peak_50534	3256261	3256960	699	down	161.1	1.87456e-09	chr10	NM_001204916	H60c
diffreps_peak_126402	66029381	66029461	80	down	107.9	3.76286e-09	chr11	NM_001099633	Dnah9
diffreps_peak_319796	25234501	25234700	199	down	2.75629	1.91797e-11	chr17	NM_172529	Gnptg
diffreps_peak_607482	15750546	15750605	59	down	96.9	1.28469e-09	chr7	ENSMUST00000173053	Obox5
diffreps_peak_129270	73455121	73455188	67	down	10.9478	2.96067e-08	chr11	ENSMUST00000121209	Olfr380
diffreps_peak_122595	55112161	55112360	199	down	90	2.74694e-08	chr11	NM_010299	Gm2a
diffreps_peak_356962	46299273	46299395	122	down	6.18395	6.67991e-09	chr18	NM_001160399	Ccdc112
diffreps_peak_474833	6267081	6267520	439	down	87.8	2.77475e-08	chr4	NM_007824	Cyp7a1
diffreps_peak_676200	107064073	107064200	127	down	81.3	1.39958e-07	chr8	NM_025458	Tmed6
diffreps_peak_328476	46020990	46021080	90	down	2.05548	7.40676e-11	chr17	NM_009505	Vegfa
diffreps_peak_534886	67756649	67756694	45	down	97.1	9.40163e-09	chr5	NM_001038999	Atp8a1
diffreps_peak_401913	65171834	65171930	96	down	4.97378	7.65211e-06	chr2	uc008jwe.1	Cobll1
diffreps_peak_483245	42231281	42231640	359	down	75.2	3.92694e-07	chr4	uc012dcn.1	4933409K07Rik
diffreps_peak_412251	111335901	111336076	175	down	166.8	3.05279e-09	chr2	NM_146907	Olfr1282
diffreps_peak_703456	73734403	73734520	117	down	64.1	1.54592e-06	chr9	NM_001081153	Unc13c
diffreps_peak_253814	43251479	43251614	135	down	2.21795	5.92633e-07	chr15	NM_008388	Eif3e
diffreps_peak_267270	80115854	80116620	766	down	16.6765	3.85011e-08	chr15	NM_207708	Syngr1
diffreps_peak_105855	129387881	129388500	619	down	9.90789	7.96848e-08	chr10	NM_146729	Olfr784
diffreps_peak_44526	173582130	173582198	68	down	24.2807	5.39775e-11	chr1	ENSMUST00000150649	Pydc4
diffreps_peak_282822	16227261	16227287	26	down	2.79111	9.34505e-08	chr16	uc007yib.1	Pkp2
diffreps_peak_606589	12774701	12775658	957	down	17.8	6.17581e-09	chr7	NM_001017955	Zscan18
diffreps_peak_733324	102083361	102083860	499	down	6.30556	8.69906e-06	chrX	NM_001163610	Nhsl2
diffreps_peak_587308	85762214	85762280	66	down	10.1484	3.80202e-07	chr6	ENSMUST00000168531	Cml3
diffreps_peak_41373	162794121	162794393	272	down	73.8	5.26999e-07	chr1	NM_144878	Fmo4
diffreps_peak_339004	73934311	73934416	105	down	63.4	3.45623e-06	chr17	uc008dns.2	Xdh
diffreps_peak_534414	65976861	65977300	439	down	75.5	3.43346e-07	chr5	NM_001081104	Chrna9
diffreps_peak_633120	105896441	105896940	499	down	4.18935	5.99147e-07	chr7	NM_029000	Gvin1
diffreps_peak_65552	39123021	39123102	81	down	40.1471	5.95373e-09	chr10	ENSMUST00000137132	Fam229b
diffreps_peak_14233	57946067	57946240	173	down	37.7647	5.14717e-09	chr1	NM_144882	Spats2l
diffreps_peak_318666	22851301	22852520	1219	down	2.85392	1.53095e-07	chr17	NM_177358	Zfp945
diffreps_peak_480886	33151368	33151420	52	down	64.5	3.05947e-06	chr4	NM_008075	Gabrr1
diffreps_peak_101240	119938243	119938327	84	down	110.2	3.28617e-09	chr10	NM_028736	Grip1
diffreps_peak_338514	72849221	72849620	399	down	3.46968	4.54925e-07	chr17	NM_027166	Ypel5
diffreps_peak_108508	8833497	8833580	83	down	65.7	2.40608e-06	chr11	uc007hzm.1	AK140049
diffreps_peak_622547	64268761	64269220	459	down	133.7	1.93571e-09	chr7	NM_001039104	Trpm1
diffreps_peak_166465	81216720	81216760	40	down	160.5	2.62438e-09	chr12	NM_080440	Slc8a3
diffreps_peak_359489	57538032	57538080	48	down	3.62821	3.4358e-09	chr18	NM_029290	1700011I03Rik
diffreps_peak_382079	47024121	47024460	339	down	65.8	9.28915e-07	chr19	ENSMUST00000037636	Ina
diffreps_peak_396048	36252161	36252272	111	down	123.6	1.34273e-09	chr2	ENSMUST00000062069	Ptgs1
diffreps_peak_350289	20271924	20272059	135	down	139.7	2.60404e-09	chr18	NM_181680	Dsg1c
diffreps_peak_534168	65378927	65379040	113	down	56	2.97973e-06	chr5	NM_031180	Klb
diffreps_peak_23931	93803964	93804039	75	down	11.0059	1.34909e-08	chr1	NM_025454	Ing5
diffreps_peak_360352	61177021	61177050	29	down	13.1754	7.05784e-06	chr18	NM_134134	Hmgxb3
diffreps_peak_470341	142534498	142534712	214	down	9.94721	3.10233e-08	chr3	NM_145545	Gbp7
diffreps_peak_458344	100874760	100874825	65	down	75.5	3.43346e-07	chr3	NM_178594	Vtcn1
diffreps_peak_16032	63754001	63754320	319	down	63.9	5.8411e-07	chr1	ENSMUST00000027103	Fastkd2
diffreps_peak_667502	80614541	80614940	399	down	64.6	3.08324e-06	chr8	NM_001167898	Frem3
diffreps_peak_49266	191172374	191172482	108	down	12.6271	1.75301e-06	chr1	NM_007498	Atf3
diffreps_peak_325280	36905906	36906000	94	down	17.8772	3.42584e-07	chr17	NM_146077	Trim31
diffreps_peak_333166	57361671	57361734	63	down	101.4	7.01557e-09	chr17	NM_010130	Adgre1
diffreps_peak_57037	18542869	18543540	671	down	21.807	1.74769e-08	chr10	uc007emm.1	Hebp2
diffreps_peak_297752	56770281	56770359	78	down	184.8	1.4191e-09	chr16	NM_172825	Adgrg7
diffreps_peak_423784	154262715	154262817	102	down	62.1	2.4235e-06	chr2	NM_175167	Bpifb9a
diffreps_peak_462993	115711541	115713114	1573	down	2.6928	1.95435e-12	chr3	NM_007901	S1pr1
diffreps_peak_407152	88540361	88540429	68	down	139.6	2.60068e-09	chr2	ENSMUST00000177576	Olfr1187-ps1
diffreps_peak_87464	87578852	87578860	8	down	27.0667	5.61179e-09	chr10	NM_008777	Pah
diffreps_peak_375408	26749801	26749947	146	down	2.75439	9.82844e-07	chr19	ENSMUST00000175842	Smarca2
diffreps_peak_741077	152338724	152339392	668	down	2.51853	8.69313e-06	chrX	NM_029836	Tspyl2
diffreps_peak_12419	51289681	51289868	187	down	2.00695	4.82695e-06	chr1	NM_138741	Sdpr
diffreps_peak_45784	178481601	178482000	399	down	23.9474	9.52389e-09	chr1	NM_026626	Efcab2
diffreps_peak_95877	107420061	107420500	439	down	10.5905	5.9858e-07	chr10	NM_001033223	Lin7a
diffreps_peak_684212	3006180	3006536	356	down	14.4613	1.69484e-06	chr9	ENSMUST00000179881	Gm11168
diffreps_peak_470961	144969401	144969413	12	down	26.5439	8.11407e-09	chr3	NM_207208	Clca4a
diffreps_peak_580054	58953449	58953533	84	down	63.7	2.46409e-06	chr6	NM_153574	Fam13a
diffreps_peak_683141	125891034	125891155	121	down	18.4912	1.87541e-07	chr8	NM_175561	Pcnxl2
diffreps_peak_519191	14975384	14975568	184	down	31.4818	2.878e-08	chr5	NM_001281514	Gm10354
diffreps_peak_180951	23418841	23419220	379	down	10.3333	2.09702e-06	chr13	NM_013924	Abt1
diffreps_peak_285624	22953658	22953769	111	down	168.4	2.35419e-09	chr16	NM_053176	Hrg
diffreps_peak_723770	36922839	36923030	191	down	2.50045	2.93346e-10	chrX	NM_019942	Sept6
diffreps_peak_728618	73086721	73087080	359	down	84.8	6.45792e-08	chrX	NM_001110784	Xlr3a
diffreps_peak_274769	98723061	98723333	272	down	4.33075	3.07881e-07	chr15	NM_153518	Ccdc65
diffreps_peak_501579	115533133	115533320	187	down	11.6133	2.93129e-06	chr4	NM_010011	Cyp4a10
diffreps_peak_319729	25081001	25081181	180	down	3.02991	2.5135e-06	chr17	ENSMUST00000024984	Tmem204
diffreps_peak_491532	73875361	73875447	86	down	64.2	2.362e-06	chr4	NM_001085538	Gm11757
diffreps_peak_426846	164497519	164497660	141	down	4.60637	7.52007e-07	chr2	ENSMUST00000103101	Pigt
diffreps_peak_706979	89214411	89214480	69	down	82.7	9.72157e-08	chr9	ENSMUST00000117314	Mthfs
diffreps_peak_49245	191108621	191108943	322	down	67.2	1.438e-06	chr1	NM_030060	Batf3
diffreps_peak_22500	88244981	88245066	85	down	10.8519	7.77299e-08	chr1	NM_001281466	Mroh2a
diffreps_peak_713313	111274881	111275340	459	down	2.15183	2.54186e-07	chr9	NM_175266	Epm2aip1
diffreps_peak_293663	44416809	44416909	100	down	58	1.74199e-06	chr16	NM_001033247	Cfap44
diffreps_peak_310047	97447941	97448372	431	down	8.18182	9.02202e-09	chr16	NM_010846	Mx1
diffreps_peak_99200	115460812	115460884	72	down	131.5	1.86389e-09	chr10	NM_010195	Lgr5
diffreps_peak_325793	38148701	38149100	399	down	104.4	5.00585e-09	chr17	NM_146831	Olfr133
diffreps_peak_120523	49810963	49811022	59	down	79.9	1.96229e-07	chr11	NM_013529	Gfpt2
diffreps_peak_185243	41183381	41183680	299	down	60.1	1.2742e-06	chr13	NM_019423	Elovl2
diffreps_peak_324613	35552127	35552285	158	down	6.48462	9.993e-09	chr17	NM_001008424	Cdsn
diffreps_peak_143030	109787650	109788080	430	down	11.7867	2.11916e-06	chr11	ENSMUST00000106674	1700012B07Rik
diffreps_peak_747723	90755656	90755719	63	down	2.82343	4.01617e-07	chrY	ENSMUST00000167967	Gm21857
diffreps_peak_617166	43726550	43726758	208	down	131.4	2.35454e-09	chr7	NM_001039042	Klk13
diffreps_peak_223817	51588041	51588968	927	down	9.78855	3.78799e-09	chr14	ENSMUST00000178962	Gm17174
diffreps_peak_43623	170921517	170921780	263	down	20.2281	3.04717e-08	chr1	NM_145141	Fcrla
diffreps_peak_276505	102163281	102163474	193	down	13.3086	3.67514e-08	chr15	ENSMUST00000023806	Soat2
diffreps_peak_176610	3838501	3838671	170	down	92.1	2.22385e-08	chr13	NM_020036	Calm4
diffreps_peak_57505	19626761	19626807	46	down	86.8	4.94224e-08	chr10	NM_178258	Il22ra2
diffreps_peak_84233	81394775	81395000	225	down	8.83333	3.03942e-08	chr10	NM_001099917	Smim24
diffreps_peak_272015	91888321	91888332	11	down	9.10526	1.80985e-07	chr15	NM_207243	Muc19
diffreps_peak_618612	47335341	47335840	499	down	3.53752	4.55683e-08	chr7	NM_153095	Mrgpra1
diffreps_peak_279138	7375904	7375969	65	down	10.0312	2.63802e-07	chr16	NM_021477	Rbfox1
diffreps_peak_517732	9511457	9511860	403	down	72.7	7.81372e-07	chr5	NM_181850	Grm3
diffreps_peak_297172	55246608	55246681	73	down	115.6	2.66462e-09	chr16	NM_178720	Zpld1
diffreps_peak_283821	18621621	18622120	499	down	3.59069	1.28198e-06	chr16	NM_010327	Gp1bb
diffreps_peak_306859	87793421	87793601	180	down	14.716	3.03034e-08	chr16	ENSMUST00000069809	2810407A14Rik
diffreps_peak_106475	3185567	3185740	173	down	14.7982	5.19584e-08	chr11	uc007hsb.1	Sfi1
diffreps_peak_137957	97136170	97136480	310	down	12.7794	3.13059e-06	chr11	NM_198100	Tbkbp1
diffreps_peak_497554	99877966	99878050	84	down	24.7647	9.28323e-07	chr4	ENSMUST00000097959	Efcab7
diffreps_peak_353718	34647521	34647900	379	down	23.0526	1.05661e-10	chr18	uc008eld.1	Cdc23
diffreps_peak_137543	96070681	96070880	199	down	60.5	6.10102e-06	chr11	ENSMUST00000090541	Atp5g1
diffreps_peak_712532	109195492	109195520	28	down	105.1	6.10125e-10	chr9	ENSMUST00000173549	Fbxw13
diffreps_peak_673600	99033209	99033320	111	down	72.2	8.16807e-08	chr8	NM_007667	Cdh8
diffreps_peak_276644	102366213	102366325	112	down	149.1	1.37656e-09	chr15	ENSMUST00000078508	Sp7
diffreps_peak_674402	102634161	102634600	439	down	9.00379	2.05153e-08	chr8	NM_009866	Cdh11
diffreps_peak_44740	174158721	174158980	259	down	59.9	1.27418e-06	chr1	NM_146305	Olfr420
diffreps_peak_212156	6264552	6264735	183	down	6.89216	1.40536e-08	chr14	NM_001270812	LOC100861615
diffreps_peak_190469	59129921	59130300	379	down	128	2.55269e-09	chr13	NM_001025074	Ntrk2
diffreps_peak_361729	65872819	65872860	41	down	15.9559	9.87963e-08	chr18	ENSMUST00000173985	Grp
diffreps_peak_89939	92956910	92957100	190	down	106.6	4.0842e-09	chr10	ENSMUST00000168110	Gm872
diffreps_peak_285058	21777798	21777902	104	down	65.7	2.34153e-06	chr16	NM_023737	Ehhadh
diffreps_peak_395039	32963990	32964140	150	down	3.25673	2.85825e-07	chr2	ENSMUST00000126610	Rpl12
diffreps_peak_460955	108437508	108437579	71	down	2.01316	3.13835e-09	chr3	NM_011319	Sars
diffreps_peak_276343	101777569	101777604	35	down	125.5	1.88132e-09	chr15	NM_213728	Krt72
diffreps_peak_513721	150168361	150168482	121	down	93.7	1.58399e-08	chr4	NM_001085529	Slc2a7
diffreps_peak_688915	21914644	21914769	125	down	61	1.90673e-06	chr9	NM_031874	Rab3d
diffreps_peak_81058	75966350	75966410	60	down	17.8772	2.94971e-07	chr10	NM_198635	Gm5134
diffreps_peak_185235	41148934	41149013	79	down	77.3	2.02917e-08	chr13	ENSMUST00000141292	Sycp2l
diffreps_peak_107159	4679461	4679552	91	down	2.21436	1.90938e-08	chr11	NM_029291	Ascc2
diffreps_peak_56666	17830235	17830340	105	down	125.9	2.29216e-09	chr10	NM_138628	Txlnb
diffreps_peak_467111	129894768	129895040	272	down	2.15915	1.62189e-09	chr3	NM_001286948	Pla2g12a
diffreps_peak_526343	36268368	36268479	111	down	105.5	3.84567e-09	chr5	ENSMUST00000135324	Sorcs2
diffreps_peak_97513	111264741	111264892	151	down	51.7	7.08098e-06	chr10	uc007gzx.1	Osbpl8
diffreps_peak_285596	22872341	22872465	124	down	7.45476	4.54833e-08	chr16	NM_001190804	Dnajb11
diffreps_peak_39320	156259730	156259935	205	down	81.3	1.38361e-07	chr1	NM_001134741	Tdrd5
diffreps_peak_626017	79603739	79603860	121	down	99.3	8.31979e-09	chr7	NM_019799	Rhcg
diffreps_peak_48629	188850101	188850106	5	down	203.9	4.53188e-10	chr1	NM_021408	Ush2a
diffreps_peak_186172	44729561	44729777	216	down	87.7	8.2852e-09	chr13	ENSMUST00000174068	Jarid2
diffreps_peak_130807	77469378	77469760	382	down	12.3462	1.37205e-08	chr11	ENSMUST00000102493	Coro6
diffreps_peak_88840	90587051	90587296	245	down	147.3	1.1325e-09	chr10	ENSMUST00000182083	Anks1b
diffreps_peak_534007	65021601	65021725	124	down	2.66722	5.53642e-07	chr5	NM_026667	Fam114a1
diffreps_peak_307182	89063481	89063860	379	down	64.5	3.05947e-06	chr16	NM_001276278	1110025L11Rik
diffreps_peak_716800	124293821	124294101	280	down	2.07461	5.79379e-07	chr9	NM_001243117	2010315B03Rik
diffreps_peak_271723	91145981	91146380	399	down	113.3	2.66485e-09	chr15	NM_011994	Abcd2
diffreps_peak_299942	63603601	63603633	32	down	58.1	6.71448e-06	chr16	NM_010140	Epha3
diffreps_peak_594041	112383885	112383967	82	down	118.5	2.51776e-09	chr6	NM_175525	Ssu2
diffreps_peak_326541	40731461	40731782	321	down	20.3699	7.42892e-10	chr17	NM_001038500	Esp1
diffreps_peak_105429	128635901	128635921	20	down	144.2	2.4243e-09	chr10	NM_011772	Ikzf4
diffreps_peak_619764	51878966	51879060	94	down	58.4	9.8351e-06	chr7	uc009hcj.1	Gas2
diffreps_peak_319079	23811921	23812240	319	down	2.6856	1.18923e-09	chr17	uc008atp.1	Srrm2
diffreps_peak_105968	129669560	129669660	100	down	116	2.94563e-09	chr10	NM_146285	Olfr801
diffreps_peak_297705	56619635	56619671	36	down	114.5	4.67259e-10	chr16	uc007zmp.2	Abi3bp
diffreps_peak_716617	123587544	123587602	58	down	2.67401	2.85397e-06	chr9	NM_030692	Sacm1l
diffreps_peak_612603	28795890	28796220	330	down	30.8372	5.58847e-09	chr7	NM_177158	Rinl
diffreps_peak_83330	80015305	80015572	267	down	2.51431	3.21697e-07	chr10	NM_013850	Abca7
diffreps_peak_632708	104924805	104925160	355	down	68.2	2.40883e-07	chr7	NM_147059	Olfr668
diffreps_peak_452303	85574118	85574260	142	down	63.6	3.63732e-06	chr3	ENSMUST00000107672	Pet112
diffreps_peak_57063	18611203	18611326	123	down	42.5439	7.68249e-09	chr10	NM_001033258	Arfgef3
diffreps_peak_39517	156818876	156819000	124	down	5.6877	4.15158e-09	chr1	uc007dda.1	Ralgps2
diffreps_peak_537004	75649093	75649440	347	down	12.2632	1.84408e-08	chr5	uc008xui.2	Kit
diffreps_peak_544124	99252713	99252927	214	down	14.4737	8.19092e-07	chr5	NM_145839	Rasgef1b
diffreps_peak_34629	136439781	136440220	439	down	2.58609	1.11254e-11	chr1	NM_026500	Ddx59
diffreps_peak_457582	98510332	98510472	140	down	186.6	2.5781e-09	chr3	NM_001111336	Hsd3b4
diffreps_peak_194129	67965581	67965586	5	down	32.2647	1.84836e-08	chr13	uc007rbv.1	AK139503
diffreps_peak_607481	15750133	15750400	267	down	84.2	9.03535e-08	chr7	ENSMUST00000173455	Obox5
diffreps_peak_417171	128889700	128889740	40	down	42.0588	4.3274e-09	chr2	NM_024237	Fbln7
diffreps_peak_227731	65933103	65933202	99	down	68.7	1.44396e-06	chr14	NM_172604	Scara3
diffreps_peak_655484	41016530	41016769	239	down	10.0303	1.85622e-06	chr8	ENSMUST00000117735	Mtus1
diffreps_peak_16743	66678064	66678230	166	down	10.6381	1.64702e-06	chr1	NM_175510	Unc80
diffreps_peak_15216	60914741	60915120	379	down	91.3	2.67827e-08	chr1	NM_009843	Ctla4
diffreps_peak_605078	7202161	7202640	479	down	2.16512	1.13167e-11	chr7	NM_145577	Zfp772
diffreps_peak_412130	110682663	110682740	77	down	41.093	4.82937e-09	chr2	NM_001128103	Ano3
diffreps_peak_119257	46258675	46258750	75	down	113.3	2.66485e-09	chr11	ENSMUST00000142017	Cyfip2
diffreps_peak_6139	25229061	25229100	39	down	69	1.0677e-07	chr1	uc007amv.2	Bai3
diffreps_peak_424855	156936661	156936900	239	down	106	3.98954e-09	chr2	uc008noh.2	Ndrg3
diffreps_peak_338351	72380044	72380161	117	down	53.8235	3.22698e-09	chr17	NM_007439	Alk
diffreps_peak_219033	33073461	33073583	122	down	105.2	2.49209e-09	chr14	NM_001146022	Wdfy4
diffreps_peak_19947	80605790	80605880	90	down	125.3	1.42971e-09	chr1	NM_175291	Dock10
diffreps_peak_398650	49710719	49710868	149	down	11.5864	1.24791e-08	chr2	NM_008449	Kif5c
diffreps_peak_268328	82371101	82371520	419	down	99.1	8.53575e-09	chr15	NM_019823	Cyp2d22
diffreps_peak_731786	94636521	94637560	1039	down	5.18388	2.54222e-11	chrX	NM_008179	Gspt2
diffreps_peak_71573	53646982	53647129	147	down	83.4	9.35418e-08	chr10	NM_001081428	Fam184a
diffreps_peak_634710	112412802	112413104	302	down	22.2059	7.9849e-07	chr7	NM_027587	Micalcl
diffreps_peak_5304	22593841	22594104	263	down	103	5.47953e-09	chr1	uc007aly.1	Rims1
diffreps_peak_633210	106164161	106164360	199	down	4.04925	1.02487e-06	chr7	NM_029000	Gvin1
diffreps_peak_633561	107728715	107728748	33	down	128.1	2.0371e-09	chr7	NM_008905	Ppfibp2
diffreps_peak_405464	79816821	79817240	419	down	12.5048	9.11452e-08	chr2	NM_001290743	Ppp1r1c
diffreps_peak_455538	94325901	94326034	133	down	11.1059	1.84583e-08	chr3	uc008qft.1	Them4
diffreps_peak_384945	56485668	56485700	32	down	26.3158	7.66447e-09	chr19	NM_172641	Plekhs1
diffreps_peak_178227	11621314	11621340	26	down	66.9	1.74346e-06	chr13	NM_023868	Ryr2
diffreps_peak_471292	146095302	146095407	105	down	65.8	1.76742e-06	chr3	NM_172864	Wdr63
diffreps_peak_514927	154237841	154237880	39	down	5.56596	5.65054e-06	chr4	ENSMUST00000152159	Megf6
diffreps_peak_251235	36161686	36162020	334	down	10.0286	3.32643e-06	chr15	NM_001081253	Fbxo43
diffreps_peak_296364	52249281	52249800	519	down	3.88201	4.50004e-08	chr16	NM_009655	Alcam
diffreps_peak_368463	5079561	5079780	219	down	57.8	9.01191e-06	chr19	NM_001001885	Tmem151a
diffreps_peak_99779	116861480	116861571	91	down	27.6047	6.69533e-09	chr10	NM_001033333	Myrfl
diffreps_peak_618075	45693973	45694000	27	down	108.8	3.37858e-09	chr7	NM_001271578	Sec1
diffreps_peak_445926	58845141	58845760	619	down	43.1579	5.02876e-09	chr3	NM_153384	Clrn1
diffreps_peak_329929	49097341	49097590	249	down	111.2	1.1696e-09	chr17	NM_027452	Lrfn2
diffreps_peak_360831	62657856	62657933	77	down	122.3	1.87935e-09	chr18	NM_177829	Spink10
diffreps_peak_42025	165174340	165174400	60	down	4.88577	8.06238e-10	chr1	NM_145512	Sft2d2
diffreps_peak_543373	97107181	97107660	479	down	2.83278	2.01357e-07	chr5	uc008yft.1	Paqr3
diffreps_peak_183206	33253541	33253562	21	down	86	7.0163e-08	chr13	NM_011456	Serpinb9e
diffreps_peak_514453	152329381	152329413	32	down	24.8984	2.27612e-08	chr4	uc033iha.1	Rpl22
diffreps_peak_455961	95172761	95174050	1289	down	2.78518	5.70327e-08	chr3	NM_011351	Sema6c
diffreps_peak_711602	106973753	106973860	107	down	78.4	2.03311e-08	chr9	NM_153413	Dock3
diffreps_peak_438039	28764641	28765020	379	down	7.61455	9.50162e-08	chr3	ENSMUST00000094335	Gm6505
diffreps_peak_261634	66748730	66748796	66	down	18.1579	2.7647e-07	chr15	NM_009375	Tg
diffreps_peak_640056	130625021	130626300	1279	down	5.56715	1.28985e-11	chr7	NM_001004468	Tacc2
diffreps_peak_171219	99936001	99936420	419	down	89.2	1.20663e-08	chr12	uc007osf.2	Tdp1
diffreps_peak_422297	149015731	149016080	349	down	57.6	6.71683e-06	chr2	ENSMUST00000099266	Gm10750
diffreps_peak_104533	127211541	127211622	81	down	5.08499	3.09401e-07	chr10	NM_054097	Pip4k2c
diffreps_peak_70375	50604750	50604840	90	down	2.49535	5.02188e-08	chr10	NM_198007	Ascc3
diffreps_peak_261307	65912238	65912397	159	down	302.9	2.52421e-09	chr15	ENSMUST00000060522	Oc90
diffreps_peak_175511	116143668	116143741	73	down	9.48478	9.83761e-14	chr12	ENSMUST00000176433	Vipr2
diffreps_peak_391050	20745161	20745590	429	down	22.5814	8.54656e-08	chr2	uc008imk.1	Etl4
diffreps_peak_700220	63585241	63585620	379	down	67	1.82229e-06	chr9	uc009qbe.2	Iqch
diffreps_peak_230496	77067859	77067953	94	down	2.49504	8.71926e-09	chr14	NM_175369	Ccdc122
diffreps_peak_57707	20233401	20233446	45	down	117.6	6.38932e-10	chr10	NM_008635	Map7
diffreps_peak_522807	26032921	26033480	559	down	79.1765	5.00706e-09	chr5	ENSMUST00000079447	Speer4a
diffreps_peak_257421	55444552	55444692	140	down	83	1.09958e-07	chr15	NM_181277	Col14a1
diffreps_peak_426882	164687541	164687706	165	down	74	5.47418e-07	chr2	NM_001012704	Wfdc13
diffreps_peak_314302	12841521	12842520	999	down	4.51311	4.13359e-07	chr17	NM_008552	Mas1
diffreps_peak_422374	149405056	149405087	31	down	222.8	2.65556e-09	chr2	ENSMUST00000109938	Cst10
diffreps_peak_403653	71900661	71900980	319	down	2.65147	1.39391e-06	chr2	NM_172665	Pdk1
diffreps_peak_457234	97713067	97713303	236	down	10.2	8.99906e-07	chr3	NM_001039376	Pde4dip
diffreps_peak_583727	73083001	73083149	148	down	9.54093	5.83378e-09	chr6	NM_001164669	Dnah6
diffreps_peak_126783	67243222	67243321	99	down	23.9118	1.52029e-06	chr11	NM_010855	Myh4
diffreps_peak_77798	68779161	68779500	339	down	59.7	5.23246e-06	chr10	NM_177794	Tmem26
diffreps_peak_534419	65987927	65988300	373	down	117.1	3.35858e-09	chr5	ENSMUST00000067737	9130230L23Rik
diffreps_peak_319854	25374284	25374680	396	down	135.1	2.40384e-09	chr17	ENSMUST00000159610	Cacna1h
diffreps_peak_457714	98807764	98807929	165	down	64.6	3.08324e-06	chr3	NM_013821	Hsd3b6
diffreps_peak_379420	39513499	39513649	150	down	60.1	1.2742e-06	chr19	NM_010003	Cyp2c39
diffreps_peak_483513	42942041	42943240	1199	down	5	1.20374e-06	chr4	ENSMUST00000069184	N28178
diffreps_peak_712768	110053001	110053522	521	down	2.10966	1.73052e-08	chr9	uc009rtd.2	Map4
diffreps_peak_106945	4139901	4140078	177	down	5.4247	2.10925e-08	chr11	uc007huj.1	Rnf215
diffreps_peak_66615	41327561	41327747	186	down	10.0249	2.69947e-08	chr10	ENSMUST00000173517	Ak9
diffreps_peak_681457	121127684	121127700	16	down	13.9067	1.90865e-07	chr8	NM_008024	Foxl1
diffreps_peak_333681	58999641	59000040	399	down	20.2059	8.84817e-09	chr17	ENSMUST00000025065	Nudt12
diffreps_peak_277001	103164535	103164700	165	down	104.1	3.85905e-09	chr15	uc007xxi.1	Smug1
diffreps_peak_655054	39605321	39605760	439	down	63.4	3.45623e-06	chr8	NM_031195	Msr1
diffreps_peak_21432	85621653	85621707	54	down	6.79852	1.75876e-07	chr1	NM_001013817	Sp140
diffreps_peak_450738	79405781	79405914	133	down	80.8	1.49173e-07	chr3	NM_001142953	Gm17359
diffreps_peak_175515	116145921	116146261	340	down	10.175	2.62338e-08	chr12	NM_009511	Vipr2
diffreps_peak_237072	115788172	115788332	160	down	62.4	4.59104e-06	chr14	NM_175500	Gpc5
diffreps_peak_195950	73960721	73960895	174	down	3.35496	3.43346e-07	chr13	NM_001024508	Brd9
diffreps_peak_96021	107794141	107794188	47	down	73.6	5.28763e-07	chr10	NM_001177567	Otogl
diffreps_peak_607630	16117341	16117975	634	down	2.09774	1.41956e-07	chr7	NM_025898	Napa
diffreps_peak_531186	53590485	53590724	239	down	2.00282	8.69102e-07	chr5	NM_001080927	Rbpj
diffreps_peak_600415	135718041	135718460	419	down	92.6	1.07139e-08	chr6	ENSMUST00000053880	Grin2b
diffreps_peak_617523	44622975	44623224	249	down	3.41198	7.10688e-09	chr7	NM_028021	Myh14
diffreps_peak_145524	116765101	116765560	459	down	26.3088	5.9435e-09	chr11	NM_011371	St6galnac1
diffreps_peak_714731	116943961	116944220	259	down	5.32353	8.96247e-08	chr9	uc009rzd.1	Rbms3
diffreps_peak_45044	175815701	175815734	33	down	69.6923	5.32069e-09	chr1	ENSMUST00000094288	Wdr64
diffreps_peak_21368	85576898	85577340	442	down	24.4145	1.63421e-08	chr1	NM_030194	Sp110
diffreps_peak_460803	108148320	108148660	340	down	75.3	1.04312e-07	chr3	NM_175470	Gpr61
diffreps_peak_489049	62453261	62453937	676	down	44.9118	6.06155e-12	chr4	NM_023597	Wdr31
diffreps_peak_423256	152337421	152338687	1266	down	2.45746	5.92992e-08	chr2	ENSMUST00000040312	Trib3
diffreps_peak_618183	45900961	45901400	439	down	118.3	1.88137e-09	chr7	uc009gxq.2	Tmem143
diffreps_peak_51100	4347841	4347907	66	down	9.20395	3.00961e-07	chr10	uc007ehh.1	Akap12
diffreps_peak_44022	171888597	171888680	83	down	53.8	9.21708e-06	chr1	NM_013489	Cd84
diffreps_peak_210968	119493501	119493740	239	down	126.1	1.65865e-09	chr13	ENSMUST00000177361	Gm7120
diffreps_peak_371862	13749281	13749520	239	down	91.9	2.2493e-08	chr19	NM_146990	Olfr1494
diffreps_peak_206356	104658028	104658132	104	down	2.16982	1.01373e-07	chr13	NM_026072	Cwc27
diffreps_peak_740269	149469306	149469340	34	down	94.2	1.57009e-08	chrX	NM_011022	Ott
diffreps_peak_248201	28290054	28290290	236	down	72.5	5.89772e-07	chr15	NM_133365	Dnah5
diffreps_peak_81039	75939161	75939331	170	down	82.7	1.13692e-07	chr10	NM_001277132	Gm867
diffreps_peak_329637	48269681	48269766	85	down	61.9	4.05255e-06	chr17	NM_001163795	Treml4
diffreps_peak_265585	76698601	76698880	279	down	4.80488	1.24065e-08	chr15	uc007wlr.1	Gpt
diffreps_peak_243301	12360801	12361220	419	down	2.55686	7.52938e-07	chr15	NM_001081064	Pdzd2
diffreps_peak_190223	58381461	58382009	548	down	9.06803	8.04406e-12	chr13	NM_027335	2210016F16Rik
diffreps_peak_123606	58421741	58421770	29	down	191.4	2.48022e-09	chr11	NM_027239	1810065E05Rik
diffreps_peak_133605	84518361	84518900	539	down	162.6	1.86475e-09	chr11	ENSMUST00000018842	Lhx1
diffreps_peak_118140	43189573	43189659	86	down	88.3	1.71402e-09	chr11	NM_176999	Atp10b
diffreps_peak_350734	22521802	22522060	258	down	74.7	4.66777e-07	chr18	NM_001167777	Asxl3
diffreps_peak_633230	106189521	106189920	399	down	8.14509	3.13251e-07	chr7	uc029wnq.1	Gm18853
diffreps_peak_298708	59433442	59433525	83	down	64.2	2.362e-06	chr16	NM_001081190	Gabrr3
diffreps_peak_462534	113529402	113529633	231	down	135	2.79255e-09	chr3	ENSMUST00000132353	Amy2a1
diffreps_peak_657349	47414001	47414600	599	down	7.13874	4.98725e-08	chr8	ENSMUST00000074466	Gm10083
diffreps_peak_508185	134370957	134371620	663	down	2.43598	2.06901e-07	chr4	NM_019578	Extl1
diffreps_peak_99205	115466555	115466627	72	down	321.7	1.74444e-09	chr10	NM_010195	Lgr5
diffreps_peak_154919	31531696	31531700	4	down	70	6.70549e-07	chr12	NM_011867	Slc26a4
diffreps_peak_335646	65484481	65484534	53	down	34.386	8.06558e-09	chr17	NM_001008973	Tmem232
diffreps_peak_57104	18734057	18734109	52	down	15.4286	1.30881e-08	chr10	NM_001033258	Arfgef3
diffreps_peak_395707	35082261	35082491	230	down	115.8	1.40186e-09	chr2	NM_001243102	AI182371
diffreps_peak_333377	58055571	58055712	141	down	88.5	2.16431e-08	chr17	NM_001081653	Cntnap5c
diffreps_peak_370006	8336722	8336920	198	down	119	2.60143e-09	chr19	NM_177002	Slc22a30
diffreps_peak_221081	42113870	42114000	130	down	106.2	4.77385e-09	chr14	ENSMUST00000171388	Gm7951
diffreps_peak_68574	45353881	45353917	36	down	63.2	5.64318e-07	chr10	NM_024285	Bves
diffreps_peak_466914	129270261	129270422	161	down	83.9	1.00488e-07	chr3	NM_007934	Enpep
diffreps_peak_666520	77667322	77667360	38	down	173.3	2.57898e-09	chr8	NM_010332	Ednra
diffreps_peak_485164	48194561	48194709	148	down	2.00341	8.72158e-07	chr4	NM_029572	Erp44
diffreps_peak_700398	64178222	64178562	340	down	2.43743	8.62647e-06	chr9	NM_024212	Rpl4
diffreps_peak_410664	104249361	104249373	12	down	24.8246	4.13452e-09	chr2	NM_001033347	D430041D05Rik
diffreps_peak_465909	125714549	125714600	51	down	32.6765	9.45136e-09	chr3	NM_022565	Ndst4
diffreps_peak_604833	6325452	6325579	127	down	20.8462	1.14838e-07	chr7	NM_001033249	Zfp583
diffreps_peak_743837	1010542	1010685	143	down	14.1053	1.94628e-06	chrY	ENSMUST00000091197	Eif2s3y
diffreps_peak_44321	172632615	172632620	5	down	13	7.0575e-06	chr1	NM_026725	Dusp23
diffreps_peak_542688	95110590	95110800	210	down	75.1	4.20204e-07	chr5	ENSMUST00000163216	Gm7942
diffreps_peak_542155	94219521	94219566	45	down	7.65341	9.57403e-06	chr5	uc008yei.1	Gm3139
diffreps_peak_379930	41292752	41292825	73	down	53.7	4.05453e-06	chr19	NM_031376	Pik3ap1
diffreps_peak_44319	172630768	172631160	392	down	23.9474	6.29737e-09	chr1	NM_026725	Dusp23
diffreps_peak_711207	105754172	105754235	63	down	65	2.44429e-06	chr9	NM_001102607	Col6a6
diffreps_peak_56856	18169381	18169505	124	down	124.6	1.69105e-09	chr10	NM_001195036	Ect2l
diffreps_peak_213725	12509095	12509200	105	down	65.7	2.34153e-06	chr14	NM_012061	Cadps
diffreps_peak_205583	102702841	102703240	399	down	102.7	1.0506e-10	chr13	uc007rrx.1	Cd180
diffreps_peak_322874	32686058	32686200	142	down	30.4035	7.97111e-09	chr17	NM_134127	Cyp4f15
diffreps_peak_473013	154763281	154763700	419	down	10.093	9.57732e-06	chr3	ENSMUST00000098496	BC007180
diffreps_peak_208853	112367683	112368348	665	down	2.8476	2.02934e-07	chr13	NM_029898	Ankrd55
diffreps_peak_221948	44288955	44289139	184	down	50.7941	4.35887e-09	chr14	ENSMUST00000164663	Gm8220
diffreps_peak_587354	85900301	85900580	279	down	24.1628	3.45966e-08	chr6	NM_029331	1700019G17Rik
diffreps_peak_512947	148004441	148004640	199	down	210.8	8.59089e-10	chr4	ENSMUST00000137724	Clcn6
diffreps_peak_370367	9109867	9109920	53	down	82.3	8.73467e-09	chr19	ENSMUST00000049948	Asrgl1
diffreps_peak_126387	65989714	65989954	240	down	126.7	1.82972e-09	chr11	NM_001099633	Dnah9
diffreps_peak_412699	113327735	113327831	96	down	6.26936	6.97567e-09	chr2	NM_010230	Fmn1
diffreps_peak_397702	44862101	44862275	174	down	25.3488	1.36859e-08	chr2	ENSMUST00000146694	Gtdc1
diffreps_peak_317381	20375281	20375720	439	down	60.4	6.22883e-06	chr17	NM_001104569	Vmn2r107
diffreps_peak_581982	67035095	67035772	677	down	2.04518	5.82256e-06	chr6	NM_007836	Gadd45a
diffreps_peak_235222	104464341	104464544	203	down	74.2	4.55881e-08	chr14	NM_011143	Pou4f1
diffreps_peak_46559	180432372	180432380	8	down	8.86842	3.95584e-07	chr1	NM_001081227	6330403A02Rik
diffreps_peak_522808	26033701	26034100	399	down	18.5263	1.70592e-07	chr5	ENSMUST00000079447	Speer4a
diffreps_peak_611565	26681314	26681464	150	down	92.3	2.34704e-08	chr7	NM_001081148	Cyp2b23
diffreps_peak_426713	164025521	164025673	152	down	79.8	1.76522e-07	chr2	NM_001114079	Pabpc1l
diffreps_peak_82436	78711994	78712200	206	down	80	1.90802e-07	chr10	NM_009809	Casp14
diffreps_peak_123702	58831155	58831220	65	down	70.4412	3.67755e-09	chr11	NM_001011819	Olfr312
diffreps_peak_708525	95855417	95855560	143	down	102.7	5.1258e-09	chr9	NM_001271569	1700065D16Rik
diffreps_peak_743017	164497902	164497934	32	down	191.9	2.61173e-09	chrX	NM_027027	Asb9
diffreps_peak_607707	16247661	16247920	259	down	79.7	1.75736e-07	chr7	NM_007577	C5ar1
diffreps_peak_279149	7409690	7410020	330	down	26	4.46462e-07	chr16	NM_021477	Rbfox1
diffreps_peak_542210	94316634	94316660	26	down	239.9	1.575e-09	chr5	ENSMUST00000097478	Gm6502
diffreps_peak_426888	164731179	164731460	281	down	9.0289	1.64979e-08	chr2	ENSMUST00000103096	Wfdc3
diffreps_peak_633141	105926221	105926460	239	down	13.1223	1.43636e-07	chr7	uc029wnp.1	Gm18853
diffreps_peak_287789	29220381	29220574	193	down	162.1	2.02947e-09	chr16	NM_013751	Hrasls
diffreps_peak_282097	14509136	14509199	63	down	93.3	1.91855e-08	chr16	ENSMUST00000164528	Gm1758
diffreps_peak_274771	98726814	98727298	484	down	5.38347	5.1591e-06	chr15	uc007xno.1	Fkbp11
diffreps_peak_480829	32995801	32995820	19	down	7.56051	4.73095e-06	chr4	NM_027491	Rragd
diffreps_peak_86820	86293041	86293460	419	down	69.1	8.06958e-07	chr10	NM_001164495	Syn3
diffreps_peak_447833	66136263	66136400	137	down	78.2	2.69555e-07	chr3	uc008pky.3	Veph1
diffreps_peak_354898	37661944	37662300	356	down	12.2476	6.86499e-08	chr18	NM_033584	Pcdhga1
diffreps_peak_408124	92185458	92185540	82	down	21.359	5.25792e-08	chr2	ENSMUST00000128781	Phf21a
diffreps_peak_654689	37952862	37953057	195	down	8.491	2.13178e-07	chr8	NM_145841	Sgcz
diffreps_peak_380559	43388021	43388160	139	down	67	9.43027e-07	chr19	NM_001081257	Hpse2
diffreps_peak_472235	151749835	151749959	124	down	15.6909	2.02726e-11	chr3	NM_133871	Ifi44
diffreps_peak_101357	120182525	120182640	115	down	109.5	3.29161e-09	chr10	NM_028679	Irak3
diffreps_peak_611817	27391521	27391696	175	down	12.7214	9.17513e-09	chr7	NM_032610	Sptbn4
diffreps_peak_709552	99310141	99310900	759	down	158.8	3.92232e-12	chr9	NM_177775	Esyt3
diffreps_peak_383060	50190020	50190207	187	down	8.38191	1.05805e-06	chr19	NM_021377	Sorcs1
diffreps_peak_291484	38006241	38006860	619	down	92.7	7.87686e-10	chr16	NM_153394	Gpr156
diffreps_peak_133468	84164394	84164420	26	down	67.2	2.05782e-06	chr11	NM_001037932	Gm11437
diffreps_peak_649415	21287408	21287614	206	down	33.7442	4.30776e-09	chr8	NM_007850	Defa3
diffreps_peak_604688	6060528	6060640	112	down	76	3.504e-07	chr7	NM_031389	Nlrp4c
diffreps_peak_70686	51615921	51615979	58	down	93.2	1.93281e-08	chr10	NM_153071	Gprc6a
diffreps_peak_606721	12985321	12985580	259	down	60.4	7.40551e-06	chr7	NM_175558	Zfp446
diffreps_peak_128825	72308421	72308768	347	down	4.19479	4.04552e-08	chr11	uc007jyr.2	Xaf1
diffreps_peak_105399	128571644	128571791	147	down	12.5526	1.9801e-08	chr10	NM_010153	Erbb3
diffreps_peak_569049	24090771	24090909	138	down	61.9	4.05255e-06	chr6	NM_019481	Slc13a1
diffreps_peak_561018	145455473	145455480	7	down	58.9	6.81086e-06	chr5	NM_007820	Cyp3a16
diffreps_peak_371702	12998987	12999280	293	down	75.1	4.20204e-07	chr19	NM_146705	Olfr1451
diffreps_peak_283138	17130601	17130788	187	down	11.7856	1.34169e-07	chr16	NM_022324	Sdf2l1
diffreps_peak_481127	34040861	34041040	179	down	138.2	2.46924e-09	chr4	uc008sfx.1	Spaca1
diffreps_peak_211636	4324576	4324720	144	down	80	1.90802e-07	chr14	ENSMUST00000171810	Gm3149
diffreps_peak_439413	33836715	33836844	129	down	2.35616	1.10182e-08	chr3	NM_026222	Ccdc39
diffreps_peak_526444	36571180	36572037	857	down	2.11064	2.95904e-09	chr5	uc008xex.1	Tbc1d14
diffreps_peak_291019	36948553	36948600	47	down	70.2	8.52114e-07	chr16	NM_008225	Hcls1
diffreps_peak_402259	66673461	66673880	419	down	88.4	3.97999e-08	chr2	NM_009135	Scn7a
diffreps_peak_412580	112766238	112766329	91	down	116.2	2.76679e-09	chr2	NM_177652	Ryr3
diffreps_peak_217923	28969157	28969228	71	down	36.1176	6.76339e-09	chr14	NM_009785	Cacna2d3
diffreps_peak_653593	34170801	34170847	46	down	4.0223	4.47963e-08	chr8	NM_026432	Saraf
diffreps_peak_393867	30185123	30185460	337	down	3.92706	3.99244e-08	chr2	ENSMUST00000044038	Ccbl1
diffreps_peak_29965	120488221	120488254	33	down	66	1.7395e-06	chr1	NM_010766	Marco
diffreps_peak_392447	25889901	25890340	439	down	102.7	1.0506e-10	chr2	uc008itq.1	Kcnt1
diffreps_peak_180562	21537101	21537540	439	down	125.3	1.94981e-11	chr13	NM_146283	Olfr1366
diffreps_peak_248183	28229498	28229540	42	down	77.1	2.9564e-07	chr15	NM_133365	Dnah5
diffreps_peak_519243	15031624	15031784	160	down	253.9	2.50337e-09	chr5	NM_182957	Gm17019
diffreps_peak_452821	86989335	86989533	198	down	112.3	2.13229e-09	chr3	ENSMUST00000041920	Cd1d2
diffreps_peak_240855	6585141	6585178	37	down	18.8596	1.35464e-07	chr15	ENSMUST00000160612	Fyb
diffreps_peak_728779	73854701	73855260	559	down	6.80545	2.7323e-09	chrX	NM_008478	L1cam
diffreps_peak_717875	7617034	7617242	208	down	176.2	1.34405e-12	chrX	NM_019582	Cacna1f
diffreps_peak_338814	73526235	73526300	65	down	46.1228	7.22742e-09	chr17	NM_027864	Galnt14
diffreps_peak_677284	110381401	110381751	350	down	61.5	5.31877e-06	chr8	uc009nkq.1	Hydin
diffreps_peak_236299	110749921	110750340	419	down	69.7	9.09514e-07	chr14	NM_175499	Slitrk6
diffreps_peak_211789	4875775	4875851	76	down	119.3	8.35305e-11	chr14	NM_001242945	Gm3264
diffreps_peak_706268	86554641	86554880	239	down	2.25071	1.80733e-07	chr9	NM_028352	Pgm3
diffreps_peak_288227	30518110	30518200	90	down	13.6667	3.33229e-06	chr16	uc007ywu.1	Tmem44
diffreps_peak_668271	83368965	83369096	131	down	125.8	2.34826e-09	chr8	NM_026233	Mgat4d
diffreps_peak_612296	28114001	28114127	126	down	79.7	1.69474e-07	chr7	NM_001122603	Fcgbp
diffreps_peak_10268	39312954	39313068	114	down	141.8	2.69338e-09	chr1	NM_008719	Npas2
diffreps_peak_396625	38710921	38711188	267	down	148.1	2.08867e-09	chr2	uc008jnt.1	Nr5a1
diffreps_peak_540100	88088816	88088886	70	down	88.9	3.48117e-08	chr5	NM_001252679	Smr2
diffreps_peak_712386	108846319	108846429	110	down	63.2	5.64318e-07	chr9	NM_080437	Celsr3
diffreps_peak_694126	43124961	43125130	169	down	112.1	3.09053e-09	chr9	NM_011139	Pou2f3
diffreps_peak_318478	22451078	22451080	2	down	136.8	1.99622e-09	chr17	uc008aru.1	Zfp946
diffreps_peak_685401	7697587	7697600	13	down	72.9	6.50506e-07	chr9	NM_010810	Mmp7
diffreps_peak_541488	92405942	92405979	37	down	60.9	5.2634e-06	chr5	ENSMUST00000117108	Art3
diffreps_peak_322840	32635541	32635940	399	down	7.42623	3.43069e-06	chr17	NM_001100187	Cyp4f37
diffreps_peak_416710	127427581	127427606	25	down	11.5714	1.6433e-07	chr2	NM_001081089	Gpat2
diffreps_peak_487255	56792061	56792117	56	down	77.8	2.71874e-07	chr4	NM_026079	Ikbkap
diffreps_peak_218121	30022661	30022839	178	down	144.4	2.54102e-09	chr14	NM_175343	Chdh
diffreps_peak_360741	62464941	62465340	399	down	14.7059	2.02732e-07	chr18	NM_008313	Htr4
diffreps_peak_579019	55679101	55679671	570	down	5.69302	3.9504e-08	chr6	NM_009717	Neurod6
diffreps_peak_17372	70381321	70381405	84	down	37.7794	1.96198e-09	chr1	NM_025728	Spag16
diffreps_peak_612759	29246961	29247734	773	down	2.40688	1.98458e-06	chr7	ENSMUST00000032808	2200002D01Rik
diffreps_peak_615882	38903381	38903820	439	down	123.3	2.93647e-09	chr7	ENSMUST00000179999	Gm21142
diffreps_peak_456802	96679629	96679694	65	down	145.8	1.97049e-10	chr3	NM_001081139	Ankrd35
diffreps_peak_633209	106162001	106162500	499	down	3.04824	2.90557e-06	chr7	NM_029000	Gvin1
diffreps_peak_509059	136632061	136632101	40	down	9.25781	1.1695e-06	chr4	uc008vij.2	Lactbl1
diffreps_peak_491556	73919088	73919320	232	down	141.3	2.75266e-09	chr4	ENSMUST00000107310	Gm11756
diffreps_peak_564946	8075241	8075406	165	down	65.4	2.28118e-06	chr6	uc009axj.1	Col28a1
diffreps_peak_559480	141953003	141953198	195	down	137.6	1.9093e-09	chr5	NM_177879	Sdk1
diffreps_peak_570917	30693636	30693749	113	down	2.17603	1.94347e-09	chr6	NM_031998	Cep41
diffreps_peak_141579	105988015	105988138	123	down	61.9	4.05255e-06	chr11	NM_009598	Ace
diffreps_peak_53055	8739320	8739360	40	down	10.5652	3.07132e-07	chr10	NM_175155	Sash1
diffreps_peak_326580	40833408	40833546	138	down	12.0667	8.35644e-08	chr17	NM_011269	Rhag
diffreps_peak_99196	115452081	115452400	319	down	46.0882	5.08953e-09	chr10	NM_010195	Lgr5
diffreps_peak_588269	88202418	88202564	146	down	4.9339	3.37576e-09	chr6	NM_008090	Gata2
diffreps_peak_514502	152387661	152388100	439	down	3.64618	7.17691e-06	chr4	NM_029216	Chd5
diffreps_peak_743007	164419908	164419968	60	down	3.94458	9.64325e-08	chrX	ENSMUST00000112255	Piga
diffreps_peak_267493	80634335	80634427	92	down	18.28	3.22711e-09	chr15	NM_010815	Grap2
diffreps_peak_498224	102430121	102430174	53	down	26.2456	7.70533e-09	chr4	ENSMUST00000172616	Pde4b
diffreps_peak_693167	38994921	38995300	379	down	80.5	4.90773e-08	chr9	NM_146746	Olfr935
diffreps_peak_561460	146526141	146526344	203	down	128.7	1.61587e-09	chr5	NM_001243109	Gm3404
diffreps_peak_687709	18484562	18484660	98	down	79.9	1.33868e-07	chr9	NM_028557	Mbd3l1
diffreps_peak_272100	92128127	92128335	208	down	116.2	2.76679e-09	chr15	NM_007727	Cntn1
diffreps_peak_583716	73044676	73044867	191	down	75.4	4.56398e-08	chr6	NM_001164669	Dnah6
diffreps_peak_595189	115882646	115882680	34	down	82.3	1.09086e-07	chr6	ENSMUST00000112923	Ift122
diffreps_peak_274998	99101541	99101775	234	down	102.1	4.8883e-09	chr15	NM_176835	Dnajc22
diffreps_peak_620768	57322836	57323080	244	down	71.8	7.09139e-07	chr7	uc009hea.1	Gabrg3
diffreps_peak_645919	10373466	10373542	76	down	114.1	1.92578e-09	chr8	NM_001081397	Myo16
diffreps_peak_368381	4931781	4932140	359	down	31.1765	2.48529e-08	chr19	ENSMUST00000120475	Peli3
diffreps_peak_611436	26085852	26086029	177	down	38.1754	7.03933e-10	chr7	NM_007813	Cyp2b13
diffreps_peak_224831	55111301	55111900	599	down	2.32382	3.90103e-07	chr14	uc007tyj.2	Jph4
diffreps_peak_58310	21692405	21692420	15	down	61.5	5.61161e-06	chr10	ENSMUST00000071008	Gm5420
diffreps_peak_631457	100582989	100583130	141	down	2.07017	8.19467e-08	chr7	NM_198831	Mrpl48
diffreps_peak_361371	64515325	64515408	83	down	2.08892	2.89018e-08	chr18	NM_001142950	Nars
diffreps_peak_41651	163929301	163929334	33	down	69.6	1.2188e-06	chr1	NM_001286002	Scyl3
diffreps_peak_403603	71544461	71544880	419	down	127.1	2.62774e-09	chr2	NM_010054	Dlx2
diffreps_peak_102060	121823121	121823171	50	down	31.8772	4.75052e-09	chr10	NM_001081037	Srgap1
diffreps_peak_498006	101467161	101467540	379	down	16.5263	1.09367e-06	chr4	NM_009647	Ak4
diffreps_peak_73788	59371741	59371980	239	down	2.05894	2.86582e-08	chr10	NM_011030	P4ha1
diffreps_peak_314645	13360864	13361023	159	down	29.2476	5.99598e-09	chr17	NM_001167578	Tcp10c
diffreps_peak_355145	38198941	38199528	587	down	2.83624	2.10899e-06	chr18	NM_029357	Pcdh1
diffreps_peak_217938	29030901	29031320	419	down	76.7	3.29752e-07	chr14	NM_176920	Lrtm1
diffreps_peak_611434	26081648	26081809	161	down	72	5.87781e-08	chr7	NM_007813	Cyp2b13
diffreps_peak_414306	119353188	119354380	1192	down	2.58551	1.77748e-08	chr2	ENSMUST00000028780	Chac1
diffreps_peak_650441	24061541	24062000	459	down	15.5333	1.282e-08	chr8	NM_177086	Zmat4
diffreps_peak_9676	37760822	37761095	273	down	115.8	2.83341e-09	chr1	ENSMUST00000088072	Tsga10
diffreps_peak_311835	6609201	6609420	219	down	134.5	5.36856e-10	chr17	ENSMUST00000092966	Dynlt1c
diffreps_peak_124045	59613761	59614180	419	down	81.8	1.17256e-07	chr11	NM_001011740	Olfr225
diffreps_peak_393193	28451621	28453040	1419	down	4.23442	3.66435e-11	chr2	NM_001005420	Ppp1r26
diffreps_peak_586109	82967966	82968120	154	down	25.0698	1.49357e-08	chr6	NM_033079	M1ap
diffreps_peak_38479	153781588	153781660	72	down	23.4561	1.08163e-08	chr1	NM_001243223	Rgsl1
diffreps_peak_453042	87684467	87684560	93	down	10.2286	1.88009e-06	chr3	NM_001003912	Arhgef11
diffreps_peak_124889	61695261	61695277	16	down	65.7	1.96678e-06	chr11	NM_178618	Fam83g
diffreps_peak_104643	127420337	127420380	43	down	17.386	4.55495e-07	chr10	ENSMUST00000171434	R3hdm2
diffreps_peak_82479	78793289	78793332	43	down	83.8	8.46802e-08	chr10	NM_009200	Slc1a6
diffreps_peak_409997	101631381	101631840	459	down	16.963	1.7058e-08	chr2	NM_009020	Rag2
diffreps_peak_164412	75114190	75114200	10	down	243.7	8.592e-10	chr12	NM_172805	Kcnh5
diffreps_peak_716057	121745900	121745988	88	down	2.1369	2.24996e-07	chr9	NM_010918	Nktr
diffreps_peak_325817	38208341	38208740	399	down	61.7	5.02618e-06	chr17	NM_146332	Olfr135
diffreps_peak_578648	54503141	54503560	419	down	58.8	1.40518e-06	chr6	NM_001167860	Wipf3
diffreps_peak_240832	6498431	6498440	9	down	14.4667	9.01241e-08	chr15	NM_013485	C9
diffreps_peak_609193	20019109	20019442	333	down	84.5	2.38862e-08	chr7	NM_194058	Nlrp9b
diffreps_peak_184646	38500361	38500660	299	down	2.62487	3.68186e-07	chr13	NM_145367	Txndc5
diffreps_peak_606872	13337736	13337857	121	down	85.7	5.74117e-08	chr7	NM_001004762	Pla2g4c
diffreps_peak_703817	75305041	75305340	299	down	75	4.78585e-07	chr9	NM_001081322	Myo5c
diffreps_peak_523439	28205581	28205940	359	down	85.1	6.45777e-08	chr5	NM_175651	Cnpy1
diffreps_peak_82477	78791164	78791180	16	down	65.7	2.34153e-06	chr10	NM_009200	Slc1a6
diffreps_peak_520056	17716910	17717068	158	down	2.31406	5.12979e-06	chr5	NM_013657	Sema3c
diffreps_peak_240418	5234061	5234400	339	down	9.37688	6.58699e-08	chr15	NM_008965	Ptger4
diffreps_peak_198711	81567330	81567400	70	down	110.9	6.66488e-10	chr13	NM_054053	Adgrv1
diffreps_peak_572476	35271608	35271620	12	down	25.2353	5.24159e-07	chr6	NM_172892	Slc13a4
diffreps_peak_385632	58266998	58267020	22	down	77.4	2.40418e-07	chr19	NM_010279	Gfra1
diffreps_peak_698098	56957013	56957176	163	down	2.49899	1.1536e-11	chr9	NM_178374	Snupn
diffreps_peak_17951	72681809	72681840	31	down	218.6	2.41701e-09	chr1	NM_176980	Ankar
diffreps_peak_42677	167090561	167090920	359	down	63.9	1.05659e-06	chr1	NM_175461	Fam78b
diffreps_peak_335804	65782572	65782683	111	down	3.3121	3.28772e-07	chr17	ENSMUST00000161324	Ppp4r1
diffreps_peak_271994	91842450	91842513	63	down	183.6	2.54354e-09	chr15	NM_198927	Smgc
diffreps_peak_9211	36408772	36408943	171	down	75.9	3.78257e-07	chr1	NM_001277076	Fer1l5
diffreps_peak_393638	29761261	29761520	259	down	9.16406	2.10654e-06	chr2	uc008izy.2	Trub2
diffreps_peak_373187	18977321	18977880	559	down	24.3509	4.47054e-09	chr19	uc008gyf.1	Rorb
diffreps_peak_430209	176831139	176831142	3	down	74.2	4.55881e-08	chr2	ENSMUST00000122218	Gm14408
diffreps_peak_699036	59735521	59735940	419	down	3.20146	9.28105e-12	chr9	NM_027838	Senp8
diffreps_peak_44023	171896101	171896480	379	down	17.6842	4.20617e-07	chr1	ENSMUST00000097466	Gm10521
diffreps_peak_317188	19611901	19612300	399	down	91.9	2.478e-08	chr17	NM_001104563	Vmn2r101
diffreps_peak_460125	106201489	106201680	191	down	9.78095	5.87458e-06	chr3	ENSMUST00000082219	Chi3l4
diffreps_peak_145882	117775007	117775020	13	down	15.0547	2.99142e-09	chr11	NM_145439	Tmc6
diffreps_peak_66692	41481133	41481220	87	down	7.65882	9.99424e-07	chr10	NM_138315	Mical1
diffreps_peak_712567	109337341	109337386	45	down	157.2	1.33225e-09	chr9	NM_001177419	Fbxw28
diffreps_peak_89022	90967801	90968180	379	down	11.3732	2.40626e-08	chr10	NM_001177397	Anks1b
diffreps_peak_647463	15132644	15132920	276	down	61.7	4.2129e-06	chr8	NM_008664	Myom2
diffreps_peak_219346	34403421	34403780	359	down	26.6176	1.07944e-08	chr14	NM_153127	Mmrn2
diffreps_peak_296373	52268161	52268380	219	down	3.91347	8.32551e-09	chr16	ENSMUST00000164728	Alcam
diffreps_peak_105765	129186801	129187419	618	down	131.7	9.04089e-10	chr10	NM_207008	Olfr773
diffreps_peak_512905	147903401	147903497	96	down	8.71503	1.09867e-09	chr4	NM_133201	Mfn2
diffreps_peak_559684	142562401	142562780	379	down	82.1	1.30586e-07	chr5	ENSMUST00000037048	Mmd2
diffreps_peak_549149	114904981	114905076	95	down	30.9778	1.19502e-13	chr5	NM_011854	Oasl2
diffreps_peak_635392	114539021	114539220	199	down	3.16075	1.70506e-07	chr7	ENSMUST00000032909	Pde3b
diffreps_peak_406711	85438124	85438580	456	down	71.5	4.23529e-07	chr2	ENSMUST00000099924	Olfr995
diffreps_peak_545590	103963701	103963863	162	down	62	5.64246e-07	chr5	NM_001163486	Hsd17b13
diffreps_peak_718035	7963958	7964166	208	down	102.6	4.95958e-09	chrX	ENSMUST00000128449	Gata1
diffreps_peak_211637	4325281	4325580	299	down	73	6.33034e-07	chr14	ENSMUST00000171810	Gm3149
diffreps_peak_9212	36410861	36411043	182	down	65	2.44429e-06	chr1	NM_001277076	Fer1l5
diffreps_peak_276201	101357921	101358140	219	down	97	9.78565e-09	chr15	uc007xtc.1	Krt80
diffreps_peak_104510	127189866	127190054	188	down	3.02553	6.74235e-09	chr10	NM_028027	Arhgef25
diffreps_peak_467034	129700521	129701260	739	down	11.881	6.95452e-09	chr3	uc008rii.1	Egf
diffreps_peak_177034	5867381	5867980	599	down	2.36303	3.52914e-10	chr13	NM_011803	Klf6
diffreps_peak_290368	35397311	35397440	129	down	5.37647	1.74651e-07	chr16	NM_028295	Pdia5
diffreps_peak_501561	115456701	115456727	26	down	107.9	3.76286e-09	chr4	NM_001100185	Cyp4a30b
diffreps_peak_696549	51318361	51318383	22	down	96.1	9.78998e-09	chr9	NM_027217	1810046K07Rik
diffreps_peak_104432	127088208	127088328	120	down	14.6316	8.19183e-07	chr10	NM_001033263	Agap2
diffreps_peak_129411	74054141	74054520	379	down	149.6	2.53073e-09	chr11	NM_147004	Olfr399
diffreps_peak_272017	91894218	91894416	198	down	103.4	5.34304e-09	chr15	NM_207243	Muc19
diffreps_peak_648969	20337663	20338420	757	down	10.8021	1.82176e-08	chr8	NM_001177408	Gm15319
diffreps_peak_573489	38534822	38534960	138	down	8.62651	1.04584e-11	chr6	ENSMUST00000019833	1110001J03Rik
diffreps_peak_511376	144972721	144973100	379	down	5.29419	3.50649e-09	chr4	NM_001276465	Vps13d
diffreps_peak_661110	61998631	61998740	109	down	16.5429	1.15847e-08	chr8	NM_001293783	Ddx60
diffreps_peak_264477	74624684	74624720	36	down	156.3	2.37624e-09	chr15	NM_001177437	Mroh4
diffreps_peak_703276	72997401	72997470	69	down	10.0247	4.59461e-06	chr9	NM_028181	Ccpg1
diffreps_peak_416868	127909057	127909100	43	down	116	2.94563e-09	chr2	ENSMUST00000110344	Acoxl
diffreps_peak_129919	75409768	75410380	612	down	6.08697	7.83652e-09	chr11	ENSMUST00000000769	Serpinf1
diffreps_peak_369806	7706681	7706880	199	down	64.2	2.362e-06	chr19	uc008glq.2	Slc22a19
diffreps_peak_563828	4758801	4759020	219	down	3.09644	1.86348e-06	chr6	NM_130877	Peg10
diffreps_peak_130656	77135015	77135093	78	down	7.69737	4.76689e-07	chr11	NM_176965	Efcab5
diffreps_peak_636814	119956621	119956963	342	down	99.4	9.11903e-09	chr7	uc009jma.1	Lyrm1
diffreps_peak_18433	74544174	74544286	112	down	16.1304	1.30841e-08	chr1	NM_176972	Usp37
diffreps_peak_478552	21949841	21950060	219	down	18.6316	1.24416e-07	chr4	uc008sdk.2	Faxc
diffreps_peak_21377	85587461	85587520	59	down	35.6323	3.20265e-09	chr1	NM_030194	Sp110
diffreps_peak_544110	99218201	99218680	479	down	2.5609	2.742e-08	chr5	NM_145839	Rasgef1b
diffreps_peak_50860	3956545	3957400	855	down	2.90764	3.0452e-06	chr10	NM_001033253	Plekhg1
diffreps_peak_276366	101848099	101848195	96	down	65.2	5.64488e-07	chr15	NM_008473	Krt1
diffreps_peak_688389	20871421	20871525	104	down	14.44	5.3552e-09	chr9	NM_175687	A230050P20Rik
diffreps_peak_522846	26102527	26102620	93	down	145	2.53404e-09	chr5	NM_207657	5031410I06Rik
diffreps_peak_633162	106076621	106077080	459	down	5.59394	6.84924e-08	chr7	uc012frs.1	Gm8979
diffreps_peak_589597	92879655	92879760	105	down	17.1481	7.64389e-10	chr6	ENSMUST00000113434	Gm15737
diffreps_peak_715009	117929083	117929181	98	down	11.4233	9.93954e-10	chr9	ENSMUST00000111769	Zcwpw2
diffreps_peak_407905	91628321	91628400	79	down	122.9	2.70135e-09	chr2	NM_010168	F2
diffreps_peak_615290	36771081	36771940	859	down	2.19133	8.69102e-08	chr7	NM_172298	Tshz3
diffreps_peak_460849	108217461	108217789	328	down	24.8246	7.24897e-09	chr3	uc008qyo.1	Sypl2
diffreps_peak_519485	15710741	15710925	184	down	32.6092	4.68288e-08	chr5	NM_001281511	Speer4c
diffreps_peak_295135	48437274	48437328	54	down	23.8571	1.12503e-08	chr16	NM_010816	Morc1
diffreps_peak_213715	12449721	12449840	119	down	57.1	2.97985e-06	chr14	NM_012061	Cadps
diffreps_peak_139157	99850654	99850860	206	down	105.3	3.77131e-09	chr11	NM_001013823	Krtap4-16
diffreps_peak_85436	83490121	83490320	199	down	3.67213	4.42829e-08	chr10	NM_153543	Aldh1l2
diffreps_peak_190443	59037966	59038097	131	down	111.8	3.03049e-09	chr13	NM_001025074	Ntrk2
diffreps_peak_116043	34046919	34047300	381	down	57	8.02354e-06	chr11	ENSMUST00000052413	Lcp2
diffreps_peak_272929	94325912	94326200	288	down	121.1	9.00372e-10	chr15	NM_177431	Adamts20
diffreps_peak_49267	191177230	191177474	244	down	12.0074	1.78183e-06	chr1	NM_007498	Atf3
diffreps_peak_593129	108431460	108431496	36	down	65.7	2.34153e-06	chr6	NM_010585	Itpr1
diffreps_peak_501567	115491560	115491667	107	down	117.5	2.2575e-09	chr4	NM_007822	Cyp4a14
diffreps_peak_38494	153850541	153850920	379	down	114.1	3.24151e-09	chr1	NM_178243	Teddm2
diffreps_peak_66972	42011981	42012023	42	down	112	4.7131e-10	chr10	NM_001034858	Armc2
diffreps_peak_210368	117218700	117218820	120	down	4.8439	9.12535e-08	chr13	ENSMUST00000165680	Gm17509
diffreps_peak_241162	7251201	7251294	93	down	87.5	1.69902e-09	chr15	NM_178748	Egflam
diffreps_peak_392695	26596401	26596466	65	down	5.01938	6.3999e-09	chr2	NM_026212	Agpat2
diffreps_peak_648847	20062201	20063170	969	down	16.0137	2.9051e-08	chr8	NM_001270553	Gm21119
diffreps_peak_211963	5687247	5687457	210	down	43.7326	5.71421e-09	chr14	ENSMUST00000165814	Gm9603
diffreps_peak_168549	87876521	87876860	339	down	19.5	1.00089e-08	chr12	NM_001122662	Gm2016
diffreps_peak_247183	25414191	25414580	389	down	96.6	3.89427e-10	chr15	ENSMUST00000069992	Gm5468
diffreps_peak_101258	119985681	119986080	399	down	60.4	6.22883e-06	chr10	uc007heo.2	Grip1
diffreps_peak_37590	150669561	150669567	6	down	90.3	3.09475e-08	chr1	NM_001024720	Hmcn1
diffreps_peak_487734	58178841	58179300	459	down	176.5	2.62543e-09	chr4	uc008syu.2	Svep1
diffreps_peak_242340	10336201	10336600	399	down	82.3	1.09086e-07	chr15	NM_011169	Prlr
diffreps_peak_543226	96588078	96588180	102	down	65.7	2.34153e-06	chr5	NM_175473	Fras1
diffreps_peak_4769	21383555	21383840	285	down	58.2	8.50001e-06	chr1	NM_001113187	Khdc1b
diffreps_peak_675358	105292881	105292977	96	down	6.6332	2.99422e-07	chr8	NM_177788	Exoc3l
diffreps_peak_97520	111299212	111299600	388	down	2.22343	4.44524e-07	chr10	NM_027914	Bbs10
diffreps_peak_586034	82774241	82774454	213	down	2.52343	1.59253e-08	chr6	NM_013820	Hk2
diffreps_peak_227668	65738423	65738504	81	down	6.33255	8.16154e-12	chr14	NM_028903	Scara5
diffreps_peak_27248	107369377	107369400	23	down	74.5	1.77135e-07	chr1	NM_025867	Serpinb11
diffreps_peak_446845	62459609	62459660	51	down	5.22823	1.09035e-07	chr3	NM_001081295	Arhgef26
diffreps_peak_498369	103049398	103049500	102	down	57.1	2.97985e-06	chr4	NM_146254	Wdr78
diffreps_peak_211254	120263113	120263140	27	down	84.6	6.90259e-08	chr13	NM_199060	AF067061
diffreps_peak_272019	91898181	91898190	9	down	88.1	3.98586e-08	chr15	NM_207243	Muc19
diffreps_peak_741336	153685741	153686180	439	down	120.7	4.83735e-10	chrX	NM_175429	Kctd12b
diffreps_peak_145883	117775356	117775560	204	down	19.5614	7.04856e-08	chr11	NM_181321	Tmc6
diffreps_peak_569220	24765692	24765920	228	down	94.6	3.63476e-10	chr6	NM_029848	Hyal4
diffreps_peak_332837	56723041	56723460	419	down	14.2346	1.41884e-07	chr17	NM_027244	Ndufa11
diffreps_peak_591183	99639162	99639223	61	down	47.7059	1.23159e-09	chr6	NM_025829	Eif4e3
diffreps_peak_534014	65028409	65028501	92	down	2.24013	3.52541e-07	chr5	NM_026667	Fam114a1
diffreps_peak_574627	41697348	41697380	32	down	69.5	1.05779e-06	chr6	NM_032540	Kel
diffreps_peak_21132	85246343	85246540	197	down	5.5791	6.24898e-08	chr1	NM_175219	C130026I21Rik
diffreps_peak_168867	88850278	88850400	122	down	143.3	2.69309e-09	chr12	uc007ojy.1	Nrxn3
diffreps_peak_477587	17933990	17934114	124	down	3.96596	1.94942e-07	chr4	ENSMUST00000149353	Mmp16
diffreps_peak_361390	64577587	64577686	99	down	137.6	1.9093e-09	chr18	NM_001001488	Atp8b1
diffreps_peak_331498	53515621	53515840	219	down	70.7	1.07943e-06	chr17	NM_173449	Pp2d1
diffreps_peak_627449	83944161	83944342	181	down	15.1754	3.80351e-06	chr7	uc009idy.3	Cemip
diffreps_peak_650608	24646282	24646460	178	down	78.6	1.477e-07	chr8	NM_010084	Adam18
diffreps_peak_172582	104766041	104766440	399	down	8.3239	3.94487e-07	chr12	NM_053155	Clmn
diffreps_peak_341282	80560521	80560574	53	down	93.3	2.03228e-08	chr17	NM_001033443	Cdkl4
diffreps_peak_744055	2869726	2869835	109	down	15.9	3.65016e-09	chrY	uc009uzr.2	Gm10352
diffreps_peak_84187	81338261	81338278	17	down	52.6667	4.87657e-09	chr10	NM_148951	Gipc3
diffreps_peak_263519	71827690	71827744	54	down	88.1	3.98586e-08	chr15	NM_027174	Col22a1
diffreps_peak_270805	88966392	88966494	102	down	73.2	5.17968e-07	chr15	NM_133241	Mlc1
diffreps_peak_674411	102661581	102662340	759	down	176.7	2.61295e-09	chr8	uc009mzv.1	Cdh11
diffreps_peak_654834	38660724	38661080	356	down	72.6	6.59424e-07	chr8	NM_145841	Sgcz
diffreps_peak_140615	103331761	103332020	259	down	102.8	1.06133e-10	chr11	NM_133715	Arhgap27
diffreps_peak_96015	107762301	107762510	209	down	158.4	1.97304e-09	chr10	ENSMUST00000165341	Otogl
diffreps_peak_460971	108471347	108471400	53	down	66.8	1.96489e-06	chr3	NM_001033304	5330417C22Rik
diffreps_peak_309830	96648165	96648264	99	down	102.7	5.1258e-09	chr16	NM_031174	Dscam
diffreps_peak_632250	102941687	102941960	273	down	92.6	1.07139e-08	chr7	ENSMUST00000064830	Olfr573-ps1
diffreps_peak_325072	36366263	36366366	103	down	72	6.2602e-07	chr17	NM_201608	H2-M10.3
diffreps_peak_637711	123478741	123479140	399	down	63.9	1.05659e-06	chr7	NM_001081329	Zkscan2
diffreps_peak_693212	39289601	39289880	279	down	70.8	1.00235e-06	chr9	uc012grf.2	Olfr947-ps1
diffreps_peak_617817	45180994	45181140	146	down	162.4	6.06733e-10	chr7	NM_053256	Pth2
diffreps_peak_100077	117377577	117377680	103	down	109.2	3.27145e-09	chr10	ENSMUST00000175924	Cpsf6
diffreps_peak_437875	28263213	28263699	486	down	4.98305	5.90614e-09	chr3	NM_026910	Tnik
diffreps_peak_201827	91990681	91990685	4	down	69.2	1.06779e-07	chr13	ENSMUST00000099326	Rasgrf2
diffreps_peak_275920	100821081	100821400	319	down	84.1	5.01092e-08	chr15	NM_021530	Slc4a8
diffreps_peak_322284	31473157	31473279	122	down	111.9	2.22198e-09	chr17	NM_008804	Pde9a
diffreps_peak_499764	108272217	108272220	3	down	2.37574	1.07649e-06	chr4	NM_001033634	Zyg11b
diffreps_peak_524075	30118021	30118280	259	down	64.2	2.362e-06	chr5	NM_001167879	Gareml
diffreps_peak_541574	92634321	92634328	7	down	70	6.70549e-07	chr5	uc012dyu.1	Ccdc158
diffreps_peak_135111	88720041	88720840	799	down	2.18447	7.80258e-08	chr11	uc007kvs.2	C030037D09Rik
diffreps_peak_613571	30522225	30522780	555	down	2.66943	3.09375e-07	chr7	NM_178252	Arhgap33
diffreps_peak_73128	57736289	57736440	151	down	69.1	1.10492e-06	chr10	NM_008863	Pkib
diffreps_peak_404902	76770821	76771032	211	down	58.1	6.71448e-06	chr2	NM_011652	Ttn
diffreps_peak_423167	152008781	152009180	399	down	89.2	3.97829e-08	chr2	NM_027172	Slc52a3
diffreps_peak_302894	73938730	73938800	70	down	83.2	7.53171e-08	chr16	NM_175549	Robo2
diffreps_peak_715666	120154721	120154765	44	down	18.619	2.44107e-08	chr9	NM_008614	Mobp
diffreps_peak_387266	5296101	5296340	239	down	5.52245	1.01185e-07	chr2	NM_177343	Camk1d
diffreps_peak_318702	22946441	22946722	281	down	184.6	2.42826e-09	chr17	NM_001104578	Vmn2r113
diffreps_peak_633352	106602141	106602520	379	down	62.6	4.21886e-06	chr7	NM_001277179	Gm1966
diffreps_peak_260600	63864101	63864200	99	down	185.3	1.80769e-09	chr15	NM_183194	Gsdmc3
diffreps_peak_159081	52023921	52024260	339	down	60	5.04413e-06	chr12	NM_008159	Gpr33
diffreps_peak_384516	55199521	55199555	34	down	105	4.00965e-09	chr19	NM_001081076	Gucy2g
diffreps_peak_649511	21655766	21655972	206	down	64.8	8.59182e-07	chr8	NM_001167790	Defa17
diffreps_peak_403109	69771931	69772124	193	down	3.47622	1.35342e-12	chr2	NM_001077684	Ccdc173
diffreps_peak_49531	191997202	191997260	58	down	138.6	2.26099e-09	chr1	NM_011633	Traf5
diffreps_peak_566147	12468788	12469001	213	down	171.8	2.11198e-09	chr6	NM_001164805	Thsd7a
diffreps_peak_45033	175775721	175775751	30	down	149.8	1.36927e-09	chr1	NM_029453	Wdr64
diffreps_peak_519164	14935728	14935872	144	down	277.8	2.12535e-09	chr5	NM_001122661	Speer4e
diffreps_peak_316992	18947781	18948071	290	down	59.3	6.58015e-06	chr17	NM_001104549	Vmn2r97
diffreps_peak_291575	38297921	38298295	374	down	11.1577	2.22186e-12	chr16	NM_001081025	Maats1
diffreps_peak_412954	114105799	114105920	121	down	2.22575	5.25211e-07	chr2	NM_009702	Aqr
diffreps_peak_612687	29103433	29103675	242	down	141.4	1.14743e-11	chr7	NM_009109	Ryr1
diffreps_peak_594308	113168086	113168160	74	down	62.6	4.21886e-06	chr6	NM_177763	Lhfpl4
diffreps_peak_518255	11594955	11595000	45	down	134.2	2.12363e-09	chr5	NM_001037919	Gm6460
diffreps_peak_576739	48691601	48691920	319	down	84.3	4.92939e-08	chr6	NM_174990	Gimap4
diffreps_peak_462518	113346081	113346580	499	down	61.2	3.99884e-06	chr3	NM_001160150	Amy2a4
diffreps_peak_325585	37610121	37610580	459	down	68.1	2.44565e-07	chr17	NM_001011753	Olfr115
diffreps_peak_297962	57317905	57317980	75	down	5.17342	6.57902e-07	chr16	NM_025599	Cmss1
diffreps_peak_105985	129738481	129738880	399	down	127.7	2.43711e-09	chr10	NM_146553	Olfr806
diffreps_peak_414015	118795364	118795462	98	down	111.4	1.93605e-09	chr2	ENSMUST00000110846	Disp2
diffreps_peak_146453	119158781	119158892	111	down	72.2	8.51247e-07	chr11	NM_172443	Tbc1d16
diffreps_peak_73194	58224681	58225706	1025	down	19.1805	1.43885e-08	chr10	ENSMUST00000174056	AW822073
diffreps_peak_604166	4690603	4690660	57	down	7.23902	1.13382e-06	chr7	ENSMUST00000120836	Brsk1
diffreps_peak_268208	82134641	82134762	121	down	2.182	3.31652e-07	chr15	NM_172428	Ccdc134
diffreps_peak_232022	84533541	84533980	439	down	8.04317	4.76215e-06	chr14	NM_001013753	Pcdh17
diffreps_peak_252825	40134364	40134569	205	down	80.5	4.90773e-08	chr15	NM_001256056	9330182O14Rik
diffreps_peak_579084	55901438	55901496	58	down	83.4	9.35418e-08	chr6	NM_001081665	Ccdc129
diffreps_peak_191070	60718013	60718143	130	down	193.6	8.27051e-10	chr13	NM_029653	Dapk1
diffreps_peak_716758	124124350	124124700	350	down	63.8	3.18898e-06	chr9	NM_009917	Ccr5
diffreps_peak_278309	5087021	5087220	199	down	7.03653	4.07806e-08	chr16	NM_008909	Ppl
diffreps_peak_87172	86883299	86883400	101	down	109.1	1.15534e-10	chr10	uc011xkz.1	Stab2
diffreps_peak_488703	61594350	61594440	90	down	67.3	2.68713e-07	chr4	uc012dfl.1	Gm2083
diffreps_peak_404918	76894201	76894423	222	down	58.1	6.71448e-06	chr2	NM_011652	Ttn
diffreps_peak_527446	39749829	39749879	50	down	66.2	2.40758e-07	chr5	ENSMUST00000117944	Hs3st1
diffreps_peak_104552	127231291	127231420	129	down	16.6977	6.91649e-06	chr10	NM_008447	Kif5a
diffreps_peak_562901	150635971	150636340	369	down	122.6	2.19393e-09	chr5	ENSMUST00000118316	N4bp2l2
diffreps_peak_537358	76752381	76752425	44	down	12.0667	1.14786e-07	chr5	ENSMUST00000121160	C530008M17Rik
diffreps_peak_58081	21154683	21154755	72	down	105	1.5309e-09	chr10	NM_010848	Myb
diffreps_peak_316678	17883882	17883940	58	down	127.6	2.33518e-09	chr17	ENSMUST00000061516	Fpr1
diffreps_peak_373740	21280481	21280720	239	down	2.33043	5.74851e-10	chr19	NM_009551	Zfand5
diffreps_peak_184026	36117410	36117580	170	down	10.041	2.4409e-07	chr13	ENSMUST00000021857	Fars2
diffreps_peak_238042	118976709	118976858	149	down	5.0167	1.50213e-09	chr14	NM_008929	Dnajc3
diffreps_peak_87919	88526281	88526441	160	down	62.2051	4.73159e-09	chr10	NM_175418	Mybpc1
diffreps_peak_277723	3964161	3964480	319	down	10.32	1.7155e-06	chr16	NM_001081280	Nlrc3
diffreps_peak_178486	12791991	12792174	183	down	74.9	4.60843e-07	chr13	NM_011118	Prl2c3
diffreps_peak_144484	114671761	114671856	95	down	2.1198	1.99445e-06	chr11	NM_023372	Rpl38
diffreps_peak_284588	20702401	20702860	459	down	13.4568	3.69104e-08	chr16	NM_133778	Fam131a
diffreps_peak_649920	22692061	22692260	199	down	74.5	4.56849e-07	chr8	uc009ldt.2	Ikbkb
diffreps_peak_603963	4122148	4122380	232	down	21.193	2.40394e-08	chr7	uc009exa.2	Ttyh1
diffreps_peak_221673	43410826	43410980	154	down	35.7059	6.87955e-09	chr14	ENSMUST00000169473	Gm8138
diffreps_peak_638852	127137321	127137367	46	down	2.34144	9.46677e-06	chr7	NM_009259	Spn
diffreps_peak_421690	145963641	145964040	399	down	60	5.04413e-06	chr2	NM_175280	Cfap61
diffreps_peak_127142	68494781	68494858	77	down	125.4	3.0189e-09	chr11	NM_177320	Pik3r5
diffreps_peak_100036	117289118	117289180	62	down	74	2.47784e-07	chr10	NM_013590	Lyz1
diffreps_peak_85998	84756281	84756513	232	down	105	5.35006e-09	chr10	NM_001024918	Rfx4
diffreps_peak_572273	34803442	34803880	438	down	6.56818	3.2701e-06	chr6	uc009bhp.1	Agbl3
diffreps_peak_711205	105736347	105736410	63	down	14.5882	3.99626e-07	chr9	NM_001102607	Col6a6
diffreps_peak_423793	154312094	154312196	102	down	70.4	9.66429e-07	chr2	NM_001025574	Bpifb9b
diffreps_peak_129932	75432341	75432580	239	down	58.9	9.18568e-06	chr11	NM_008878	Serpinf2
diffreps_peak_640176	131043659	131043686	27	down	67.9	1.49321e-06	chr7	NM_007769	Dmbt1
diffreps_peak_315277	14669971	14670069	98	down	70.6	9.59186e-07	chr17	NM_011581	Thbs2
diffreps_peak_413535	116882464	116882515	51	down	97.6	7.21562e-09	chr2	NM_026104	Tmco5
diffreps_peak_609902	22200761	22201140	379	down	78.6	1.477e-07	chr7	NM_001167152	Gm8653
diffreps_peak_348880	12889021	12889046	25	down	103.6	3.87032e-10	chr18	uc008ecx.1	Osbpl1a
diffreps_peak_610997	25237701	25237851	150	down	2.65543	5.07775e-06	chr7	NM_001031667	Gsk3a
diffreps_peak_206545	105252251	105252350	99	down	68.4	9.99801e-07	chr13	NM_027934	Rnf180
diffreps_peak_498332	102921021	102921240	219	down	76	4.00075e-07	chr4	NM_144906	Sgip1
diffreps_peak_457540	98456891	98456920	29	down	82.8	9.01582e-08	chr3	NM_001111336	Hsd3b4
diffreps_peak_66636	41383908	41384030	122	down	118	4.94221e-10	chr10	ENSMUST00000173494	Ak9
diffreps_peak_471000	145075626	145075797	171	down	14.7193	5.99338e-06	chr3	NM_178697	Clca2
diffreps_peak_368257	4726581	4726697	116	down	84.6	3.79015e-09	chr19	NM_021287	Sptbn2
diffreps_peak_405469	79834481	79834980	499	down	15.7067	1.88754e-08	chr2	NM_016744	Pde1a
diffreps_peak_618001	45525721	45526146	425	down	2.19191	1.95115e-06	chr7	uc009gvt.3	Ppp1r15a
diffreps_peak_188185	52504374	52504540	166	down	21.0882	6.37702e-06	chr13	NM_001024474	Diras2
diffreps_peak_598242	125642034	125642220	186	down	119.3	8.35305e-11	chr6	NM_011708	Vwf
diffreps_peak_697864	56144086	56144360	274	down	136.2	1.54274e-09	chr9	uc009psy.2	Tspan3
diffreps_peak_132974	83003201	83003840	639	down	3.55102	9.9691e-07	chr11	NM_181545	Slfn8
diffreps_peak_616418	41032718	41032840	122	down	58.6	8.12167e-06	chr7	NM_183166	Gm4884
diffreps_peak_409529	98663960	98664083	123	down	3.92779	5.93752e-08	chr2	ENSMUST00000099684	Gm10801
diffreps_peak_168537	87861349	87861460	111	down	100.7	4.3656e-10	chr12	uc011ypq.1	Gm1995
diffreps_peak_677016	109628801	109628812	11	down	30.0783	1.13271e-08	chr8	NM_181544	Pkd1l3
diffreps_peak_28853	116446508	116446660	152	down	195.1	1.45463e-09	chr1	NM_001077425	Cntnap5a
diffreps_peak_583739	73135664	73135813	149	down	89.2	3.82047e-08	chr6	NM_001164669	Dnah6
diffreps_peak_355364	38969546	38969980	434	down	17.0351	7.13637e-07	chr18	NM_001033789	Gm5820
diffreps_peak_276933	102984461	102984860	399	down	242	2.43331e-09	chr15	ENSMUST00000001706	Hoxc9
diffreps_peak_512742	147678216	147678220	4	down	79.3	2.03679e-08	chr4	NM_001127188	Zfp534
diffreps_peak_212464	6972787	6972950	163	down	109.706	3.03104e-11	chr14	uc007sdu.1	Gm6356
diffreps_peak_268563	82996981	82997480	499	down	143.2	2.27695e-09	chr15	NM_028728	Nfam1
diffreps_peak_140616	103332201	103333040	839	down	3.98092	1.70057e-08	chr11	NM_133715	Arhgap27
diffreps_peak_558029	138276641	138277200	559	down	15.6	9.03477e-09	chr5	uc009afl.1	Gpc2
diffreps_peak_125407	62722261	62722640	379	down	83.4	9.35418e-08	chr11	ENSMUST00000128370	Zfp287
diffreps_peak_664757	72099761	72099920	159	down	59.6	7.03987e-06	chr8	NM_146539	Olfr373
diffreps_peak_220822	41383649	41383780	131	down	92.4	4.50831e-09	chr14	ENSMUST00000164948	Gm7945
diffreps_peak_360032	60301601	60301900	299	down	5.70455	5.96369e-06	chr18	NM_001101475	F830016B08Rik
diffreps_peak_295364	49081317	49081413	96	down	37.7719	3.33451e-09	chr16	NM_001166210	Myh15
diffreps_peak_49854	193280801	193280921	120	down	59.9	3.99489e-06	chr1	uc007eee.1	Lamb3
diffreps_peak_491537	73887201	73887483	282	down	117.3	2.09108e-09	chr4	NM_001085538	Gm11757
diffreps_peak_283141	17132123	17132383	260	down	7.02073	3.93975e-09	chr16	NM_022324	Sdf2l1
diffreps_peak_574800	42315881	42316260	379	down	8.7377	1.22087e-09	chr6	NM_029528	Fam131b
diffreps_peak_539957	87465407	87465556	149	down	55.7941	4.27214e-09	chr5	NM_053184	Ugt2a1
diffreps_peak_377802	34619621	34620182	561	down	6.41022	1.97114e-13	chr19	NM_053217	2010002M12Rik
diffreps_peak_86669	85960021	85960541	520	down	10.726	5.06974e-11	chr10	NM_177772	Bpifc
diffreps_peak_361766	66022481	66022580	99	down	110.7	4.7886e-11	chr18	ENSMUST00000143990	Lman1
diffreps_peak_695575	48353363	48353454	91	down	10.5969	2.03001e-08	chr9	ENSMUST00000137976	Nxpe2
diffreps_peak_116088	34273668	34273754	86	down	8.73196	9.50225e-06	chr11	NM_033374	Dock2
diffreps_peak_70881	52170061	52170113	52	down	153.3	3.39008e-12	chr10	NM_011282	Ros1
diffreps_peak_554423	129122410	129122560	150	down	53.8	9.21708e-06	chr5	NM_001081342	Adgrd1
diffreps_peak_483077	41882041	41882400	359	down	64.8	2.44778e-06	chr4	uc029uqw.1	4933409K07Rik
diffreps_peak_510094	139784482	139784580	98	down	143.3	2.40311e-09	chr4	NM_011039	Pax7
diffreps_peak_617188	43845167	43845400	233	down	101.7	4.10039e-09	chr7	NM_026806	Klk5
diffreps_peak_72577	56228681	56228689	8	down	36.7059	4.11747e-11	chr10	NM_001033385	Tbc1d32
diffreps_peak_65968	39970421	39970880	459	down	3.94479	3.8262e-06	chr10	NM_001113385	BC021785
diffreps_peak_168503	87648836	87648900	64	down	136.1	5.48039e-11	chr12	NM_001166062	Gm16381
[truncated: 3,695 more rows]
