# Supplementary material for: The m6A methylation and expression profiles of mouse neural stem cells after hypoxia/reoxygenation
Source: Stem Cell Res Ther. 2024 Feb 16;15:43. doi: 10.1186/s13287-024-03658-8 (PMC10870567; doi:10.1186/s13287-024-03658-8)
Supplement: Supplementary file 8 — Additional file 8: Table S7. The detailed information of significantly changed mRNAs. [file 13287_2024_3658_MOESM8_ESM.xlsx]

## Sheet: up_HR_vs_control
Table S7.1 The detailed information of significantly up-regulated mRNAs
gene_id	gene_name	P-value	log2(Foldchange)	regulation
ENSMUSG00000091712	Sec14l5	5.34123e-08	8.27714	up
ENSMUSG00000078776	9530053A07Rik	8.72281e-06	7.70489	up
ENSMUSG00000055368	Slc6a2	0.000254219	7.17102	up
ENSMUSG00000068105	Tnfrsf13c	0.00107311	6.86324	up
ENSMUSG00000007122	Casq1	0.00118946	6.85326	up
ENSMUSG00000070891	Gm12689	0.00233809	6.65969	up
ENSMUSG00000029669	Tspan12	0.0044146	6.47004	up
ENSMUSG00000062151	Unc13c	0.00379243	6.44572	up
ENSMUSG00000026012	Cd28	0.00394663	6.42898	up
ENSMUSG00000033032	Afap1l1	0.0042397	6.41604	up
ENSMUSG00000022197	Pdzd2	0.00448218	6.39135	up
ENSMUSG00000035804	Ins1	0.015243	6.37972	up
ENSMUSG00000054555	Adam12	0.00444846	6.37733	up
ENSMUSG00000097643	A130051J06Rik	0.00526256	6.31015	up
ENSMUSG00000052013	Btla	0.0064987	6.27592	up
ENSMUSG00000025946	Pth2r	0.00766862	6.21822	up
ENSMUSG00000056687	Gm11696	0.00678254	6.21416	up
ENSMUSG00000042532	Golga7b	0.00744238	6.16745	up
ENSMUSG00000028287	1700009N14Rik	0.00779693	6.13725	up
ENSMUSG00000039508	Fam26d	0.00994672	6.05472	up
ENSMUSG00000021922	Itih4	0.0105814	6.01954	up
ENSMUSG00000026765	Lypd6b	0.0125551	6.01205	up
ENSMUSG00000062826	Ces2f	0.0104563	6.00915	up
ENSMUSG00000056133	Gm9992	0.011553	5.94418	up
ENSMUSG00000058589	Anks1b	0.0129053	5.9026	up
ENSMUSG00000022156	Gzme	0.0133021	5.86387	up
ENSMUSG00000006411	Pvrl4	0.0151436	5.84118	up
ENSMUSG00000028269	Gbp2b	0.0161536	5.78173	up
ENSMUSG00000038608	Dock10	0.0193636	5.75958	up
ENSMUSG00000030518	Fam189a1	0.0211863	5.73506	up
ENSMUSG00000033508	Asprv1	0.0200283	5.64332	up
ENSMUSG00000043531	Sorcs1	0.0231647	5.62743	up
ENSMUSG00000016942	Tmprss6	0.0221277	5.58523	up
ENSMUSG00000025500	1600016N20Rik	0.0226634	5.57857	up
ENSMUSG00000053025	Sv2b	0.0239152	5.56799	up
ENSMUSG00000055748	Gsdmc4	0.0244278	5.55933	up
ENSMUSG00000029765	Plxna4	0.0275957	5.55387	up
ENSMUSG00000031594	Fgl1	0.0247183	5.53448	up
ENSMUSG00000064247	Plcxd1	0.0245222	5.5264	up
ENSMUSG00000020932	Gfap	0.0287342	5.51688	up
ENSMUSG00000038917	3930402G23Rik	0.0268111	5.49403	up
ENSMUSG00000020399	Havcr2	0.0282252	5.45498	up
ENSMUSG00000049307	Fut4	0.0325887	5.45019	up
ENSMUSG00000032890	Rims3	0.0313722	5.44953	up
ENSMUSG00000060843	Ctnna3	0.0290922	5.44884	up
ENSMUSG00000014503	Pkd2l2	0.0290835	5.44469	up
ENSMUSG00000026480	Ncf2	0.0347091	5.38771	up
ENSMUSG00000025225	Nfkb2	0.034652	5.32902	up
ENSMUSG00000041377	Ninj2	0.038374	5.32238	up
ENSMUSG00000093910	Zfp853	0.0381751	5.3211	up
ENSMUSG00000061082	Plac1	0.0360052	5.31715	up
ENSMUSG00000021278	Amn	0.0351649	5.30074	up
ENSMUSG00000048163	Selplg	0.037025	5.26667	up
ENSMUSG00000052026	Slc6a7	0.037285	5.2646	up
ENSMUSG00000023236	Scg5	0.0375691	5.25922	up
ENSMUSG00000091215	Gm17252	0.0387865	5.25582	up
ENSMUSG00000097706	E030037K01Rik	0.0424572	5.2452	up
ENSMUSG00000068547	Clca6	0.0426885	5.24452	up
ENSMUSG00000040432	Ltb4r2	0.0434341	5.24318	up
ENSMUSG00000037169	Mycn	0.0433651	5.2347	up
ENSMUSG00000022996	Wnt10b	0.041127	5.22523	up
ENSMUSG00000050822	Slc29a4	0.0433969	5.21532	up
ENSMUSG00000052496	Pkdrej	0.0396139	5.20634	up
ENSMUSG00000009394	Syn2	0.0437392	5.20556	up
ENSMUSG00000051048	P4ha3	0.043595	5.1607	up
ENSMUSG00000017978	Cadps2	0.0430533	5.15341	up
ENSMUSG00000046245	Pilra	0.0450736	5.15189	up
ENSMUSG00000024558	Mapk4	0.0482976	5.13018	up
ENSMUSG00000079677	Fdx1l	0.0480654	5.07714	up
ENSMUSG00000089901	Gm8113	0.0487883	5.06884	up
ENSMUSG00000036764	Dnajc12	0.0482629	5.06798	up
ENSMUSG00000074273	Gm10657	0.0480937	5.06649	up
ENSMUSG00000034413	Neurl1b	0.000155645	5.0384	up
ENSMUSG00000031886	Ces2e	1.67268e-18	4.87436	up
ENSMUSG00000031790	Mmp15	2.65128e-08	4.83431	up
ENSMUSG00000021998	Lcp1	0.00158488	4.67143	up
ENSMUSG00000020062	Slc5a8	0.00166757	4.65505	up
ENSMUSG00000027827	Kcnab1	0.00489462	4.44404	up
ENSMUSG00000040907	Atp1a3	4.52485e-08	4.26343	up
ENSMUSG00000016194	Hsd11b1	2.28555e-09	4.2375	up
ENSMUSG00000031289	Il13ra2	6.25104e-05	4.10108	up
ENSMUSG00000079304	4933413G19Rik	0.0154254	4.05629	up
ENSMUSG00000028164	Manba	0.0161797	4.03129	up
ENSMUSG00000000093	Tbx2	0.0172618	4.01333	up
ENSMUSG00000022875	Kng1	0.0192979	3.96136	up
ENSMUSG00000037833	Sh2d4b	0.00257709	3.88175	up
ENSMUSG00000027855	Sycp1	0.00338682	3.86235	up
ENSMUSG00000020010	Vnn3	1.77978e-12	3.79204	up
ENSMUSG00000027435	Cd93	0.00695501	3.69039	up
ENSMUSG00000049511	Htr1b	2.77043e-05	3.68193	up
ENSMUSG00000096576	Oog1	0.0414406	3.6367	up
ENSMUSG00000027861	Casq2	0.0459362	3.61352	up
ENSMUSG00000097509	B230322F03Rik	0.0400086	3.6037	up
ENSMUSG00000051235	Gen1	0.0116865	3.57213	up
ENSMUSG00000033717	Adra2a	0.047644	3.55686	up
ENSMUSG00000026414	Tnnt2	0.000439609	3.5461	up
ENSMUSG00000097273	C630004M23Rik	0.0454935	3.53445	up
ENSMUSG00000069302	Hist1h2ah	1.30238e-05	3.53304	up
ENSMUSG00000041920	Slc16a6	1.8541e-11	3.53119	up
ENSMUSG00000059406	Tmprss9	0.00230032	3.51176	up
ENSMUSG00000027329	Spef1	1.20374e-12	3.48671	up
ENSMUSG00000062480	Acat3	3.1836e-09	3.46339	up
ENSMUSG00000044258	Ctla2a	0.000872104	3.45793	up
ENSMUSG00000094777	Hist1h2ap	0.0217119	3.43869	up
ENSMUSG00000042106	Fam212a	0.021499	3.41529	up
ENSMUSG00000049604	Hoxb13	0.000699698	3.41302	up
ENSMUSG00000034818	Celf5	1.7817e-12	3.3529	up
ENSMUSG00000038600	Atp6v0a4	0.000738853	3.32471	up
ENSMUSG00000044033	Ccdc141	0.00676279	3.32251	up
ENSMUSG00000053965	Pde5a	0.0303508	3.30703	up
ENSMUSG00000069309	Hist1h2an	3.33167e-07	3.25524	up
ENSMUSG00000033847	Pla2g4c	0.0212113	3.24514	up
ENSMUSG00000053706	B430305J03Rik	0.000682567	3.22448	up
ENSMUSG00000060459	Kng2	0.000707467	3.20646	up
ENSMUSG00000016756	Cmah	0.0150171	3.17536	up
ENSMUSG00000022468	Endou	0.00706293	3.08731	up
ENSMUSG00000041064	Pif1	0.0489749	3.05405	up
ENSMUSG00000074999	Gm10797	0.0474101	3.04919	up
ENSMUSG00000069516	Lyz2	2.68308e-12	3.01291	up
ENSMUSG00000071516	Hist1h2ai	0.000678463	2.97041	up
ENSMUSG00000067006	Serpinb5	0.0142596	2.9267	up
ENSMUSG00000027603	Ggt7	0.0346494	2.89096	up
ENSMUSG00000053846	Lipg	0.000105369	2.82087	up
ENSMUSG00000039055	Eme1	8.9946e-10	2.80677	up
ENSMUSG00000027318	Adam33	0.00963973	2.78806	up
ENSMUSG00000029352	Crybb3	1.18257e-07	2.78704	up
ENSMUSG00000027654	Fam83d	4.86949e-07	2.76502	up
ENSMUSG00000026018	Ica1l	0.00158618	2.75951	up
ENSMUSG00000072680	Tmem254c	0.0250197	2.75922	up
ENSMUSG00000062727	Hist1h2bk	0.000320117	2.75681	up
ENSMUSG00000074968	Ano3	0.0123733	2.73835	up
ENSMUSG00000000037	Scml2	0.00167931	2.73428	up
ENSMUSG00000054753	AU018091	0.0326194	2.6894	up
ENSMUSG00000025089	Gfra1	0.00675474	2.68764	up
ENSMUSG00000027797	Dclk1	3.0464e-20	2.6793	up
ENSMUSG00000094248	Hist1h2ao	3.54159e-07	2.66409	up
ENSMUSG00000038264	Sema7a	3.61932e-09	2.66172	up
ENSMUSG00000051378	Kif18b	4.06176e-16	2.65734	up
ENSMUSG00000030641	4632434I11Rik	5.49388e-19	2.65067	up
ENSMUSG00000055675	Kbtbd11	1.98141e-13	2.63505	up
ENSMUSG00000038379	Ttk	3.56429e-17	2.63096	up
ENSMUSG00000020808	Fam64a	1.44988e-15	2.63056	up
ENSMUSG00000056271	Lman1l	0.00925077	2.63019	up
ENSMUSG00000026204	Ptprn	0.00987296	2.63004	up
ENSMUSG00000022385	Gtse1	3.59567e-05	2.62031	up
ENSMUSG00000025221	Kcnip2	0.00536504	2.59462	up
ENSMUSG00000026955	Sapcd2	0.00311805	2.58799	up
ENSMUSG00000044770	Scml4	0.0429137	2.58316	up
ENSMUSG00000042129	Rassf4	0.000133408	2.58284	up
ENSMUSG00000032783	Troap	8.93765e-08	2.57815	up
ENSMUSG00000040828	Catsperd	0.00148019	2.57488	up
ENSMUSG00000033576	Apol6	0.000399933	2.51398	up
ENSMUSG00000017002	Slpi	1.38248e-06	2.50765	up
ENSMUSG00000033707	Lrrc24	0.0322855	2.49531	up
ENSMUSG00000029685	Asb15	0.0057712	2.48421	up
ENSMUSG00000048602	Morc2b	0.0105508	2.46994	up
ENSMUSG00000023017	Asic1	0.0417485	2.46347	up
ENSMUSG00000048458	Fam212b	3.76584e-05	2.46181	up
ENSMUSG00000003779	Kif20a	1.93476e-19	2.45977	up
ENSMUSG00000061991	Hist1h2af	4.82983e-08	2.44925	up
ENSMUSG00000026605	Cenpf	0.00307058	2.44066	up
ENSMUSG00000095159	Tubb4b-ps1	0.0107906	2.43622	up
ENSMUSG00000028341	Nr4a3	0.00517276	2.41453	up
ENSMUSG00000070034	Sp110	0.0127164	2.3937	up
ENSMUSG00000041828	Abca8a	0.000576148	2.38695	up
ENSMUSG00000036411	9530077C05Rik	0.000383313	2.37372	up
ENSMUSG00000026839	Upp2	0.0164728	2.37127	up
ENSMUSG00000058773	Hist1h1b	1.30739e-05	2.36008	up
ENSMUSG00000002847	Pla1a	1.47621e-05	2.35594	up
ENSMUSG00000044056	Efcab9	0.00965183	2.34869	up
ENSMUSG00000062417	Hist1h3g	0.00017834	2.31451	up
ENSMUSG00000074735	Gm21994	0.0015116	2.30858	up
ENSMUSG00000046295	Ankle1	1.50829e-06	2.30313	up
ENSMUSG00000020080	Hkdc1	0.00248531	2.28325	up
ENSMUSG00000019326	Aoc3	0.0243833	2.28299	up
ENSMUSG00000020330	Hmmr	3.81513e-06	2.27971	up
ENSMUSG00000028965	Tnfrsf9	1.93881e-16	2.27081	up
ENSMUSG00000030867	Plk1	1.13437e-10	2.26931	up
ENSMUSG00000047669	Msl3l2	7.70136e-09	2.26847	up
ENSMUSG00000058252	1700008I05Rik	0.0287961	2.2681	up
ENSMUSG00000022322	Shcbp1	3.72903e-06	2.26603	up
ENSMUSG00000037466	4930427A07Rik	1.14093e-10	2.23045	up
ENSMUSG00000027952	Pmvk	5.21307e-13	2.22902	up
ENSMUSG00000078995	Zfp456	0.00133421	2.2117	up
ENSMUSG00000006398	Cdc20	3.93762e-10	2.20878	up
ENSMUSG00000032193	Ldlr	1.83434e-32	2.2079	up
ENSMUSG00000021965	Ska3	6.42382e-11	2.20618	up
ENSMUSG00000021763	BC067074	0.00404409	2.20346	up
ENSMUSG00000069265	Hist1h3a	7.68277e-07	2.18553	up
ENSMUSG00000023832	Acat2	6.01479e-24	2.17643	up
ENSMUSG00000020649	Rrm2	2.12e-12	2.17053	up
ENSMUSG00000090700	Cyp4f40	0.00775476	2.16651	up
ENSMUSG00000045328	Cenpe	9.87882e-06	2.15865	up
ENSMUSG00000024799	Tm7sf2	5.52874e-09	2.1584	up
ENSMUSG00000034773	BC030867	1.54338e-07	2.15072	up
ENSMUSG00000025912	Mybl1	2.25117e-22	2.14933	up
ENSMUSG00000037434	Slc30a1	1.50072e-07	2.14664	up
ENSMUSG00000024065	Ehd3	0.00579415	2.1316	up
ENSMUSG00000040026	Saa3	0.00586359	2.13114	up
ENSMUSG00000072082	Ccnf	1.33798e-11	2.12445	up
ENSMUSG00000022033	Pbk	7.67311e-08	2.12374	up
ENSMUSG00000040350	Trim7	7.11957e-14	2.12255	up
ENSMUSG00000036223	Ska1	2.26401e-08	2.10696	up
ENSMUSG00000020251	Glt8d2	3.94714e-24	2.09564	up
ENSMUSG00000069310	Hist1h3c	3.08613e-07	2.08464	up
ENSMUSG00000055202	Zfp811	0.000530524	2.07456	up
ENSMUSG00000025359	Pmel	0.0183446	2.07111	up
ENSMUSG00000069300	Hist1h2bj	5.7243e-06	2.04509	up
ENSMUSG00000015217	Hmgb3	0.000249753	2.03523	up
ENSMUSG00000055809	Dnaaf3	0.0132547	2.03234	up
ENSMUSG00000037725	Ckap2	8.07274e-17	2.02938	up
ENSMUSG00000094338	Hist1h2bl	4.13263e-08	2.02863	up
ENSMUSG00000044433	Camsap3	0.02424	2.02763	up
ENSMUSG00000021176	Efcab11	4.29994e-05	2.01863	up
ENSMUSG00000001053	N4bp3	0.0422467	2.01807	up
ENSMUSG00000028873	Cdca8	1.29361e-10	2.01509	up
ENSMUSG00000075031	Hist1h2bb	2.62915e-05	2.0145	up
ENSMUSG00000070713	Gm10282	3.45449e-08	2.01362	up
ENSMUSG00000031877	Ces2g	2.85237e-18	1.99801	up
ENSMUSG00000046714	Foxc2	0.0133193	1.98916	up
ENSMUSG00000024989	Cep55	2.49262e-14	1.98064	up
ENSMUSG00000074794	Arrdc3	3.68915e-25	1.97876	up
ENSMUSG00000027496	Aurka	2.57909e-07	1.9729	up
ENSMUSG00000028678	Kif2c	1.34127e-08	1.97009	up
ENSMUSG00000032254	Kif23	2.58494e-13	1.96982	up
ENSMUSG00000019214	Chtf18	3.44175e-09	1.9676	up
ENSMUSG00000034883	Lrr1	0.000625621	1.96516	up
ENSMUSG00000078521	Aunip	3.40034e-05	1.96491	up
ENSMUSG00000049872	Fam26e	3.71304e-15	1.95963	up
ENSMUSG00000037440	Vnn1	0.00684592	1.95174	up
ENSMUSG00000046179	E2f8	9.15327e-14	1.94177	up
ENSMUSG00000027326	Casc5	0.00180866	1.9396	up
ENSMUSG00000061353	Cxcl12	8.11623e-10	1.9329	up
ENSMUSG00000043346	Gm6741	0.00307663	1.93169	up
ENSMUSG00000029380	Cxcl1	9.25402e-12	1.91733	up
ENSMUSG00000052387	Trpm3	0.000133671	1.91701	up
ENSMUSG00000079553	Kifc1	5.22363e-16	1.9157	up
ENSMUSG00000026494	Kif26b	1.63182e-14	1.91538	up
ENSMUSG00000020493	Prr11	5.12583e-11	1.90949	up
ENSMUSG00000025271	Pfkfb1	8.58888e-05	1.90867	up
ENSMUSG00000024056	Ndc80	6.72666e-15	1.90865	up
ENSMUSG00000071722	Spin4	3.08227e-06	1.90272	up
ENSMUSG00000021280	Exoc3l4	0.000832945	1.89827	up
ENSMUSG00000001467	Cyp51	6.80734e-29	1.89685	up
ENSMUSG00000074140	Zfp319	4.80556e-07	1.89432	up
ENSMUSG00000032968	Inha	0.000349035	1.89243	up
ENSMUSG00000027379	Bub1	6.0306e-17	1.88808	up
ENSMUSG00000021697	Depdc1b	2.73062e-06	1.88445	up
ENSMUSG00000021765	Fst	1.84897e-12	1.88145	up
ENSMUSG00000029438	Bcl7a	1.63742e-14	1.87832	up
ENSMUSG00000031349	Nsdhl	2.07986e-07	1.87574	up
ENSMUSG00000033952	Aspm	3.97032e-14	1.87526	up
ENSMUSG00000078716	Tmem8b	0.0464275	1.8742	up
ENSMUSG00000052085	Dock8	2.89727e-06	1.87332	up
ENSMUSG00000043587	Acpl2	2.01212e-06	1.87087	up
ENSMUSG00000081058	Hist2h3c2	0.0113201	1.87025	up
ENSMUSG00000033350	Chst2	3.6876e-19	1.86505	up
ENSMUSG00000027323	Rad51	1.95259e-13	1.85132	up
ENSMUSG00000044860	Gm1123	0.01715	1.85065	up
ENSMUSG00000054717	Hmgb2	2.53398e-17	1.84999	up
ENSMUSG00000020897	Aurkb	1.31617e-07	1.84984	up
ENSMUSG00000048922	Cdca2	7.10018e-06	1.84912	up
ENSMUSG00000022103	Gfra2	0.00164888	1.84732	up
ENSMUSG00000012443	Kif11	0.00680254	1.84415	up
ENSMUSG00000042489	Clspn	2.06251e-19	1.84305	up
ENSMUSG00000038295	Atg9b	2.2559e-16	1.8425	up
ENSMUSG00000020053	Igf1	7.66071e-07	1.83413	up
ENSMUSG00000005470	Asf1b	5.40553e-09	1.82324	up
ENSMUSG00000026779	Mastl	1.79004e-16	1.82314	up
ENSMUSG00000019102	Aldh3a1	1.63787e-07	1.8216	up
ENSMUSG00000034311	Kif4	2.89217e-15	1.82031	up
ENSMUSG00000000142	Axin2	0.000544286	1.81626	up
ENSMUSG00000031934	Panx1	0.00849701	1.81542	up
ENSMUSG00000042564	Fam227a	0.000414251	1.81232	up
ENSMUSG00000049109	Themis	4.45292e-07	1.80919	up
ENSMUSG00000044350	Lacc1	3.70354e-09	1.80109	up
ENSMUSG00000020185	E2f7	2.44138e-05	1.79597	up
ENSMUSG00000038943	Prc1	9.20721e-20	1.79016	up
ENSMUSG00000090066	1110002E22Rik	2.42905e-10	1.789	up
ENSMUSG00000041351	Rap1gap	0.0141729	1.78882	up
ENSMUSG00000020326	Ccng1	7.23984e-30	1.78614	up
ENSMUSG00000005233	Spc25	2.19603e-12	1.78439	up
ENSMUSG00000030725	Lipt2	0.000682269	1.7837	up
ENSMUSG00000028862	Map3k6	0.00160419	1.78195	up
ENSMUSG00000070997	1700055D18Rik	0.0155959	1.78161	up
ENSMUSG00000019992	Mtfr2	1.09292e-10	1.78074	up
ENSMUSG00000029177	Cenpa	9.60099e-07	1.7805	up
ENSMUSG00000054999	Naaladl1	0.0244091	1.7795	up
ENSMUSG00000026576	Atp1b1	2.02231e-09	1.7788	up
ENSMUSG00000021822	Plau	2.65436e-13	1.77545	up
ENSMUSG00000074384	AI429214	8.30578e-07	1.77399	up
ENSMUSG00000068101	Cenpm	1.27151e-05	1.77272	up
ENSMUSG00000028364	Tnc	1.53235e-12	1.76369	up
ENSMUSG00000027715	Ccna2	0.0220906	1.7544	up
ENSMUSG00000064168	Hist1h2bh	0.000273763	1.75289	up
ENSMUSG00000007035	Msh5	0.00763528	1.74612	up
ENSMUSG00000020135	Apc2	0.00213828	1.74578	up
ENSMUSG00000026039	Sgol2	2.26865e-13	1.74019	up
ENSMUSG00000019997	Ctgf	0.00042372	1.73981	up
ENSMUSG00000042659	Arrdc4	8.17129e-09	1.73496	up
ENSMUSG00000025507	Lrdd	1.84659e-09	1.73491	up
ENSMUSG00000023067	Cdkn1a	2.11481e-16	1.73475	up
ENSMUSG00000034926	Dhcr24	1.09436e-24	1.73304	up
ENSMUSG00000024791	Cdca5	6.83303e-07	1.72607	up
ENSMUSG00000047632	Fgfbp3	0.0427433	1.72232	up
ENSMUSG00000049539	Hist1h1a	2.55752e-05	1.72232	up
ENSMUSG00000025154	Arhgap19	3.4398e-06	1.72222	up
ENSMUSG00000041219	Arhgap11a	4.20089e-08	1.72143	up
ENSMUSG00000029516	Cit	1.02941e-16	1.71957	up
ENSMUSG00000042333	Tnfrsf14	0.0120107	1.718	up
ENSMUSG00000003038	Hmgn2	2.57478e-13	1.71791	up
ENSMUSG00000028702	Rad54l	7.03548e-13	1.71335	up
ENSMUSG00000028970	Abcb1b	7.94146e-19	1.70367	up
ENSMUSG00000026873	Phf19	0.00469454	1.70362	up
ENSMUSG00000031520	Vegfc	0.000181799	1.70118	up
ENSMUSG00000028212	Ccne2	0.000964577	1.68839	up
ENSMUSG00000030752	Kdm8	0.036511	1.68489	up
ENSMUSG00000047443	Fam132b	1.65215e-11	1.68062	up
ENSMUSG00000003604	Aven	0.000671761	1.68016	up
ENSMUSG00000025511	Tspan4	7.79947e-14	1.67993	up
ENSMUSG00000060275	Nrg2	0.00338357	1.6798	up
ENSMUSG00000069808	Fam57a	4.3775e-10	1.67706	up
ENSMUSG00000032218	Ccnb2	2.00977e-06	1.67205	up
ENSMUSG00000016526	Dyrk3	1.21771e-07	1.66956	up
ENSMUSG00000036875	Dna2	2.86227e-05	1.66884	up
ENSMUSG00000028068	Iqgap3	1.89765e-13	1.66198	up
ENSMUSG00000005057	Sh2b2	0.00157492	1.66179	up
ENSMUSG00000017861	Mybl2	2.49773e-10	1.65728	up
ENSMUSG00000025321	Itgb8	1.93497e-13	1.65653	up
ENSMUSG00000003134	Tbc1d8	4.33428e-09	1.64843	up
ENSMUSG00000051220	Ercc6l	1.04986e-13	1.647	up
ENSMUSG00000022978	Mis18a	3.1151e-08	1.64641	up
ENSMUSG00000050107	Gsg2	1.17569e-06	1.63857	up
ENSMUSG00000020057	Dram1	0.000589392	1.63333	up
ENSMUSG00000038178	Slc43a2	8.58388e-15	1.62872	up
ENSMUSG00000026822	Lcn2	8.63954e-06	1.6269	up
ENSMUSG00000048327	Ckap2l	2.62176e-11	1.61605	up
ENSMUSG00000041431	Ccnb1	3.82933e-09	1.61559	up
ENSMUSG00000034206	Polq	6.51998e-13	1.61447	up
ENSMUSG00000021903	Galnt15	0.0470236	1.61265	up
ENSMUSG00000039748	Exo1	2.37283e-06	1.60337	up
ENSMUSG00000027306	Nusap1	0.00358534	1.6029	up
ENSMUSG00000068196	Col8a1	3.76642e-27	1.59778	up
ENSMUSG00000030468	Siglecg	2.99381e-11	1.59744	up
ENSMUSG00000026068	Il18rap	4.9758e-08	1.59454	up
ENSMUSG00000030677	Kif22	2.1875e-07	1.59094	up
ENSMUSG00000027330	Cdc25b	4.33511e-07	1.58814	up
ENSMUSG00000029910	Mad2l1	1.64897e-16	1.58655	up
ENSMUSG00000006403	Adamts4	1.62531e-22	1.57844	up
ENSMUSG00000051615	Rap2a	1.08531e-16	1.57593	up
ENSMUSG00000058290	Espl1	5.98175e-10	1.57516	up
ENSMUSG00000001517	Foxm1	0.041682	1.57292	up
ENSMUSG00000031262	Cenpi	3.09691e-09	1.57251	up
ENSMUSG00000022034	Esco2	2.45321e-13	1.57215	up
ENSMUSG00000037638	Zbtb42	0.000363499	1.5673	up
ENSMUSG00000031004	Mki67	0.0049981	1.56717	up
ENSMUSG00000005950	P2rx5	4.87446e-10	1.5661	up
ENSMUSG00000069910	Spdl1	9.68761e-09	1.56298	up
ENSMUSG00000066152	Slc31a2	1.51016e-17	1.56274	up
ENSMUSG00000026669	Mcm10	2.22601e-11	1.56139	up
ENSMUSG00000046324	Ermp1	1.43621e-20	1.55897	up
ENSMUSG00000017716	Birc5	8.42889e-13	1.55788	up
ENSMUSG00000022671	Mzt2	1.03886e-06	1.55304	up
ENSMUSG00000049932	H2afx	5.10418e-12	1.55203	up
ENSMUSG00000024742	Fen1	2.69053e-14	1.55114	up
ENSMUSG00000096807	Hist1h2bm	1.0978e-06	1.54877	up
ENSMUSG00000026675	Hsd17b7	7.11358e-20	1.54053	up
ENSMUSG00000032577	Mapkapk3	3.65061e-06	1.53696	up
ENSMUSG00000042115	Klhdc8a	1.34437e-07	1.53637	up
ENSMUSG00000028698	Pik3r3	1.97021e-16	1.52575	up
ENSMUSG00000091900	Gm4353	0.000621012	1.52531	up
ENSMUSG00000010154	Spire2	0.0154384	1.52515	up
ENSMUSG00000032221	Mns1	0.000231321	1.5248	up
ENSMUSG00000012428	Steap4	0.0152453	1.52413	up
ENSMUSG00000020601	Trib2	0.000258044	1.52176	up
ENSMUSG00000062488	I830012O16Rik	0.0136584	1.52164	up
ENSMUSG00000024795	Kif20b	5.41082e-08	1.52025	up
ENSMUSG00000024511	Rab27b	1.16171e-06	1.51699	up
ENSMUSG00000027811	4930579G24Rik	2.68408e-08	1.51688	up
ENSMUSG00000060716	Plekhh1	0.000461347	1.50853	up
ENSMUSG00000035285	Nat14	0.0107981	1.50707	up
ENSMUSG00000023505	Cdca3	0.0178402	1.50315	up
ENSMUSG00000031963	Bmper	6.48174e-07	1.50099	up
ENSMUSG00000021811	Dnajc9	5.43628e-13	1.4986	up
ENSMUSG00000025854	Fam20c	5.35938e-15	1.49545	up
ENSMUSG00000024691	Fam111a	4.55075e-21	1.49488	up
ENSMUSG00000037419	Endod1	7.65169e-14	1.4935	up
ENSMUSG00000028033	Kcnq5	3.77923e-15	1.49232	up
ENSMUSG00000027171	Prrg4	1.88636e-11	1.49146	up
ENSMUSG00000053964	Lgals4	0.0220117	1.49043	up
ENSMUSG00000041498	Kif14	0.00500351	1.48937	up
ENSMUSG00000049904	Tmem17	0.00153716	1.4865	up
ENSMUSG00000019303	Psmc3ip	5.3556e-05	1.48638	up
ENSMUSG00000028175	Depdc1a	2.67251e-08	1.48448	up
ENSMUSG00000045273	Cenph	1.58743e-06	1.4822	up
ENSMUSG00000037628	Cdkn3	0.00492713	1.48013	up
ENSMUSG00000024301	Kifc5b	2.54895e-07	1.47937	up
ENSMUSG00000015880	Ncapg	1.41056e-15	1.47281	up
ENSMUSG00000004360	9330159F19Rik	0.00400787	1.46155	up
ENSMUSG00000053469	Tg	3.30849e-06	1.45798	up
ENSMUSG00000050410	Tcf19	9.21099e-13	1.45763	up
ENSMUSG00000036992	Nxt1	3.97615e-07	1.45051	up
ENSMUSG00000040584	Abcb1a	0.000464732	1.45025	up
ENSMUSG00000004105	Angptl2	2.40737e-08	1.4473	up
ENSMUSG00000017146	Brca1	9.03323e-13	1.44661	up
ENSMUSG00000042978	Sbk1	7.04764e-07	1.44651	up
ENSMUSG00000022428	Cby1	5.94827e-11	1.44528	up
ENSMUSG00000002835	Chaf1a	3.34814e-16	1.44507	up
ENSMUSG00000019773	Fbxo5	5.66494e-12	1.44444	up
ENSMUSG00000002984	Tomm40	0.00106722	1.44297	up
ENSMUSG00000064288	Hist1h4k	1.2808e-11	1.44264	up
ENSMUSG00000025395	Prim1	1.59364e-18	1.44193	up
ENSMUSG00000020973	Dnaaf2	2.037e-08	1.4417	up
ENSMUSG00000040189	Ccdc114	1.38693e-09	1.44004	up
ENSMUSG00000005410	Mcm5	3.71194e-18	1.4396	up
ENSMUSG00000034110	Kctd7	1.00929e-08	1.43827	up
ENSMUSG00000024235	Map3k8	2.12729e-09	1.43478	up
ENSMUSG00000061533	Cep128	4.36206e-11	1.4288	up
ENSMUSG00000003184	Irf3	0.0124583	1.42653	up
ENSMUSG00000018983	E2f2	0.000143863	1.42252	up
ENSMUSG00000018102	Hist1h2bc	0.0030377	1.42168	up
ENSMUSG00000025352	Gdf11	1.02339e-15	1.42131	up
ENSMUSG00000022309	Angpt1	9.5057e-06	1.42059	up
ENSMUSG00000024529	Lox	3.55353e-20	1.42002	up
ENSMUSG00000074283	Zfp109	0.00480291	1.4197	up
ENSMUSG00000036678	Aaas	8.19596e-17	1.41736	up
ENSMUSG00000050751	Pgbd5	0.0204436	1.41542	up
ENSMUSG00000048856	Slc25a47	0.00419483	1.41456	up
ENSMUSG00000023243	Kcnk5	2.58892e-05	1.41406	up
ENSMUSG00000075028	Prdm11	0.00178887	1.41348	up
ENSMUSG00000041143	Tmco4	4.67516e-07	1.41108	up
ENSMUSG00000030032	Wdr54	0.000569731	1.40986	up
ENSMUSG00000035778	Ggta1	8.652e-20	1.40744	up
ENSMUSG00000032601	Prkar2a	2.42566e-18	1.40556	up
ENSMUSG00000010047	Hyal2	9.90396e-06	1.40416	up
ENSMUSG00000061143	Maml3	2.28929e-09	1.40239	up
ENSMUSG00000029406	Pitpnm2	3.00319e-15	1.40226	up
ENSMUSG00000021457	Syk	0.000473541	1.39786	up
ENSMUSG00000028587	Orc1	2.4799e-06	1.39762	up
ENSMUSG00000078773	Rad54b	7.85695e-07	1.39748	up
ENSMUSG00000033715	Akr1c14	4.29615e-07	1.39663	up
ENSMUSG00000079277	Hoxd3	1.05799e-06	1.3956	up
ENSMUSG00000027489	Necab3	5.71843e-05	1.39559	up
ENSMUSG00000030031	Kbtbd8	0.000476493	1.39462	up
ENSMUSG00000041939	Mvk	1.08887e-07	1.39274	up
ENSMUSG00000066800	Rnasel	2.24224e-05	1.39161	up
ENSMUSG00000070892	Gm10305	0.0383711	1.39146	up
ENSMUSG00000034906	Ncaph	4.29426e-08	1.39049	up
ENSMUSG00000028211	Trp53inp1	2.30878e-22	1.38968	up
ENSMUSG00000021287	Xrcc3	0.0166335	1.38388	up
ENSMUSG00000047747	Rnf150	3.51667e-13	1.37966	up
ENSMUSG00000030616	Sytl2	0.0333781	1.37887	up
ENSMUSG00000022440	C1qtnf6	3.84578e-20	1.37733	up
ENSMUSG00000038402	Foxf2	6.41933e-05	1.37617	up
ENSMUSG00000041199	Rpusd1	3.40558e-06	1.37371	up
ENSMUSG00000007080	Pole	0.00122463	1.37328	up
ENSMUSG00000096727	Psmb9	0.0150647	1.37224	up
ENSMUSG00000044149	Nkrf	1.17889e-10	1.37142	up
ENSMUSG00000011179	Odc1	6.25369e-22	1.37111	up
ENSMUSG00000022673	Mcm4	7.99887e-20	1.36961	up
ENSMUSG00000028718	Stil	2.17888e-09	1.36499	up
ENSMUSG00000045667	Smtnl2	0.00553264	1.3644	up
ENSMUSG00000029231	Pdgfra	2.57902e-09	1.36213	up
ENSMUSG00000079852	Klra4	0.00013963	1.3607	up
ENSMUSG00000036197	Gxylt1	3.21021e-07	1.35762	up
ENSMUSG00000066233	Tmem42	0.0397455	1.35607	up
ENSMUSG00000059824	Dbp	0.0179056	1.35265	up
ENSMUSG00000051022	Hs3st1	0.00925387	1.3514	up
ENSMUSG00000025790	Slco3a1	1.58478e-11	1.35092	up
ENSMUSG00000036298	Slc2a13	0.0101261	1.35047	up
ENSMUSG00000058454	Dhcr7	3.10821e-16	1.35034	up
ENSMUSG00000029570	Lfng	9.71126e-05	1.35032	up
ENSMUSG00000004151	Etv1	2.53807e-10	1.34837	up
ENSMUSG00000023940	Sgol1	0.000144551	1.34784	up
ENSMUSG00000078234	Klhdc7a	0.033426	1.34781	up
ENSMUSG00000029126	Nsg1	2.58687e-09	1.3473	up
ENSMUSG00000073434	Wdr90	1.83242e-08	1.34416	up
ENSMUSG00000006800	Sulf2	6.02547e-20	1.33904	up
ENSMUSG00000017550	Atad5	9.8366e-09	1.33806	up
ENSMUSG00000040195	Tmem194	8.93741e-14	1.33733	up
ENSMUSG00000036777	Anln	9.67247e-15	1.33404	up
ENSMUSG00000079003	Samd1	4.20909e-07	1.33291	up
ENSMUSG00000095217	Hist1h2bn	1.44597e-07	1.3309	up
ENSMUSG00000042677	Zc3h12a	0.0260057	1.32697	up
ENSMUSG00000026489	Adck3	0.00981259	1.32549	up
ENSMUSG00000047557	Lxn	4.29997e-07	1.32425	up
ENSMUSG00000001227	Sema6b	0.000736982	1.32343	up
ENSMUSG00000026622	Nek2	1.27282e-07	1.32083	up
ENSMUSG00000037106	Fer1l6	0.00364558	1.31925	up
ENSMUSG00000028312	Smc2	5.94556e-15	1.31624	up
ENSMUSG00000033068	Entpd6	1.16741e-05	1.31513	up
ENSMUSG00000034329	Brip1	1.28914e-12	1.31414	up
ENSMUSG00000020455	Trim11	2.09772e-16	1.31311	up
ENSMUSG00000054517	Trim65	0.0107213	1.31198	up
ENSMUSG00000026176	Ctdsp1	1.14078e-07	1.31006	up
ENSMUSG00000035278	Plekhj1	0.000890984	1.30847	up
ENSMUSG00000069274	Hist1h4f	2.73811e-06	1.30723	up
ENSMUSG00000013622	Atraid	1.37722e-12	1.30632	up
ENSMUSG00000044966	Fbxo48	0.000398026	1.30627	up
ENSMUSG00000069793	Slfn9	1.46569e-16	1.3058	up
ENSMUSG00000027469	Tpx2	1.17521e-13	1.30555	up
ENSMUSG00000033147	Slc22a15	9.04274e-05	1.30534	up
ENSMUSG00000038393	Txnip	1.25374e-16	1.30528	up
ENSMUSG00000048347	Pcdhb18	4.33898e-05	1.30434	up
ENSMUSG00000034275	Igsf9b	1.40504e-07	1.30284	up
ENSMUSG00000022816	Fstl1	1.03499e-22	1.30181	up
ENSMUSG00000058385	Hist1h2bg	8.8905e-10	1.30146	up
ENSMUSG00000048965	Mrgpre	2.94827e-05	1.29811	up
ENSMUSG00000048755	Mcat	2.60213e-07	1.2977	up
ENSMUSG00000027331	Knstrn	6.6274e-08	1.29603	up
ENSMUSG00000036768	Kif15	4.25173e-06	1.29502	up
ENSMUSG00000006715	Gmnn	4.86226e-06	1.29336	up
ENSMUSG00000062510	Nsl1	7.50848e-07	1.29274	up
ENSMUSG00000057706	Mex3b	0.000559607	1.29131	up
ENSMUSG00000020914	Top2a	0.00922752	1.28871	up
ENSMUSG00000031079	Zfp300	0.0473114	1.28863	up
ENSMUSG00000067608	Pcna-ps2	6.97114e-09	1.2878	up
ENSMUSG00000063415	Cyp26b1	0.0049044	1.28773	up
ENSMUSG00000068267	Cenpb	2.6018e-12	1.28663	up
ENSMUSG00000026429	Ube2t	0.000202963	1.28256	up
ENSMUSG00000041842	Fhdc1	0.014566	1.2803	up
ENSMUSG00000063021	Hist1h2ak	6.58019e-07	1.27998	up
ENSMUSG00000019359	Gdpd2	6.91297e-08	1.27961	up
ENSMUSG00000044201	Cdc25c	0.000314375	1.27953	up
ENSMUSG00000026683	Nuf2	0.000535965	1.27801	up
ENSMUSG00000024833	Pola2	1.01229e-10	1.27683	up
ENSMUSG00000051439	Cd14	1.73297e-05	1.27298	up
ENSMUSG00000019942	Cdk1	1.10448e-13	1.27242	up
ENSMUSG00000024778	Fas	0.0127411	1.2699	up
ENSMUSG00000041189	Chrnb1	1.23277e-05	1.26721	up
ENSMUSG00000026880	Stom	6.11175e-06	1.26589	up
ENSMUSG00000039396	Neil3	3.45712e-08	1.26455	up
ENSMUSG00000028933	Xrcc2	1.04235e-07	1.26439	up
ENSMUSG00000026833	Olfm1	7.95077e-06	1.26143	up
ENSMUSG00000002803	Btbd6	0.0443836	1.26085	up
ENSMUSG00000032782	Cntrob	1.51767e-06	1.26051	up
ENSMUSG00000033105	Lss	3.22146e-14	1.26044	up
ENSMUSG00000037572	Wdhd1	8.89365e-10	1.25962	up
ENSMUSG00000052512	Nav2	2.7859e-11	1.25879	up
ENSMUSG00000037313	Tacc3	7.57028e-09	1.25343	up
ENSMUSG00000046186	Cd109	1.38043e-21	1.25181	up
ENSMUSG00000025534	Gusb	1.82311e-17	1.25045	up
ENSMUSG00000049093	Il23r	0.00853471	1.24952	up
ENSMUSG00000025792	Slc25a10	6.59349e-05	1.24735	up
ENSMUSG00000041801	Phlda3	1.06919e-15	1.2467	up
ENSMUSG00000031629	Mlf1ip	7.50493e-07	1.24614	up
ENSMUSG00000040918	Slc19a2	1.3227e-13	1.24561	up
ENSMUSG00000000884	Gnb1l	6.87484e-05	1.24271	up
ENSMUSG00000019966	Kitl	3.54796e-16	1.24252	up
ENSMUSG00000032889	Gm6685	0.00454734	1.24072	up
ENSMUSG00000007989	Fzd3	2.04726e-05	1.24071	up
ENSMUSG00000069312	Hist1h3h	0.000651799	1.23686	up
ENSMUSG00000035455	Fignl1	1.20655e-09	1.23508	up
ENSMUSG00000074874	Ctla2b	0.0474702	1.23209	up
ENSMUSG00000022802	Lmln	1.92619e-06	1.23203	up
ENSMUSG00000042178	Armc5	0.000182188	1.23142	up
ENSMUSG00000068744	Psrc1	7.34579e-08	1.22941	up
ENSMUSG00000019796	Lrp11	4.83539e-11	1.22713	up
ENSMUSG00000003949	Hlf	0.00484113	1.22643	up
ENSMUSG00000023947	Nfkbie	2.18387e-09	1.22635	up
ENSMUSG00000020419	Hormad2	0.00432762	1.22086	up
ENSMUSG00000070583	Fv1	3.98297e-05	1.21822	up
ENSMUSG00000028270	Gbp2	2.54544e-06	1.21699	up
ENSMUSG00000052688	5430435G22Rik	0.0130902	1.21682	up
ENSMUSG00000062762	Ei24	3.62431e-17	1.21512	up
ENSMUSG00000024349	Tmem173	9.73156e-10	1.21509	up
ENSMUSG00000025747	Tyms	0.000132499	1.21421	up
ENSMUSG00000029414	Kntc1	8.71567e-11	1.21325	up
ENSMUSG00000047344	Lancl3	6.71094e-09	1.2121	up
ENSMUSG00000024308	Tapbp	4.5715e-20	1.21108	up
ENSMUSG00000027641	Rbl1	2.62698e-13	1.21026	up
ENSMUSG00000034614	Pik3ip1	1.92151e-08	1.20962	up
ENSMUSG00000026308	Klhl30	9.24811e-09	1.2085	up
ENSMUSG00000031765	Mt1	1.42156e-05	1.20783	up
ENSMUSG00000049811	Fam161a	0.0161022	1.20355	up
ENSMUSG00000030930	Chst15	7.89132e-09	1.20355	up
ENSMUSG00000066042	Med18	0.000496382	1.20323	up
ENSMUSG00000015776	Med22	1.65769e-08	1.20314	up
ENSMUSG00000024981	Acsl5	4.91096e-18	1.20266	up
ENSMUSG00000056665	Them6	1.03329e-10	1.20174	up
ENSMUSG00000023015	Racgap1	3.32889e-12	1.19943	up
ENSMUSG00000046806	3110062M04Rik	0.000108066	1.19871	up
ENSMUSG00000032012	Pvrl1	3.5594e-07	1.19769	up
ENSMUSG00000034875	Nudt19	5.01389e-07	1.1971	up
ENSMUSG00000035834	Polr3g	3.02568e-06	1.19643	up
ENSMUSG00000023963	Cyp39a1	3.72134e-06	1.19492	up
ENSMUSG00000058258	Idi1	0.000575146	1.19359	up
ENSMUSG00000025574	Tk1	1.94362e-06	1.19205	up
ENSMUSG00000022389	Tef	1.44932e-11	1.19088	up
ENSMUSG00000040749	Siah1b	0.0122437	1.18936	up
ENSMUSG00000039316	Rftn1	1.23063e-10	1.18909	up
ENSMUSG00000035311	Gnptab	3.7006e-18	1.18775	up
ENSMUSG00000038252	Ncapd2	1.66443e-08	1.18697	up
ENSMUSG00000034333	Zbed4	3.59303e-07	1.18608	up
ENSMUSG00000040734	Ppp1r13l	0.00253835	1.18442	up
ENSMUSG00000069266	Hist1h4b	1.64804e-07	1.18361	up
ENSMUSG00000001228	Uhrf1	2.09736e-15	1.18131	up
ENSMUSG00000029869	Ephb6	5.3453e-13	1.18126	up
ENSMUSG00000098753	PYURF	0.014124	1.18	up
ENSMUSG00000021707	Dhfr	1.34887e-06	1.17973	up
ENSMUSG00000035683	Melk	1.88272e-06	1.17957	up
ENSMUSG00000040102	Klhl42	3.42968e-13	1.17931	up
ENSMUSG00000035365	Parpbp	2.85988e-08	1.17755	up
ENSMUSG00000079671	2610203C22Rik	0.00500515	1.17707	up
ENSMUSG00000028884	Rpa2	9.83675e-08	1.1769	up
ENSMUSG00000057982	Zfp809	0.0313502	1.17683	up
ENSMUSG00000032018	Sc5d	1.69683e-17	1.17313	up
ENSMUSG00000072980	Oip5	0.00259432	1.17257	up
ENSMUSG00000030346	Rad51ap1	5.79612e-05	1.16988	up
ENSMUSG00000038637	Lrrc56	0.0307156	1.16896	up
ENSMUSG00000040274	Cdk6	2.85883e-13	1.16844	up
ENSMUSG00000057594	Arl16	1.51303e-06	1.16839	up
ENSMUSG00000026385	Dbi	1.40638e-13	1.16692	up
ENSMUSG00000031604	Sc4mol	1.93527e-18	1.16574	up
ENSMUSG00000042029	Ncapg2	2.72952e-13	1.16459	up
ENSMUSG00000039208	Metrnl	0.0116849	1.16363	up
ENSMUSG00000010067	Rassf1	4.20203e-11	1.16228	up
ENSMUSG00000021485	Mxd3	0.00988195	1.16143	up
ENSMUSG00000034485	Uaca	7.04198e-13	1.15965	up
ENSMUSG00000051396	Hspa14	2.44036e-11	1.1595	up
ENSMUSG00000021391	Cenpp	0.00220301	1.15901	up
ENSMUSG00000039754	Alkbh4	0.00391816	1.15667	up
ENSMUSG00000028226	Mmp16	1.11175e-09	1.15627	up
ENSMUSG00000027284	Cdan1	4.92709e-06	1.15478	up
ENSMUSG00000032883	Acsl3	1.16169e-14	1.15426	up
ENSMUSG00000034799	Unc13a	0.0486854	1.1516	up
ENSMUSG00000040888	Gfer	4.59793e-07	1.14562	up
ENSMUSG00000041346	Wrap53	0.000247082	1.14411	up
ENSMUSG00000020893	Per1	6.49163e-07	1.1428	up
ENSMUSG00000072437	Nanos1	0.0011077	1.14251	up
ENSMUSG00000066235	Pomgnt2	0.000140006	1.14195	up
ENSMUSG00000026196	Bard1	4.83123e-09	1.14172	up
ENSMUSG00000026251	Chrnd	0.000305816	1.14014	up
ENSMUSG00000004043	Stat5a	5.40689e-05	1.13974	up
ENSMUSG00000046997	Spsb4	0.000167473	1.13953	up
ENSMUSG00000044244	Il20rb	0.00048378	1.13808	up
ENSMUSG00000005370	Msh6	1.86181e-17	1.13607	up
ENSMUSG00000010751	Tnfrsf22	1.22071e-06	1.13475	up
ENSMUSG00000047246	Hist1h2be	0.00730425	1.13454	up
ENSMUSG00000042312	S100a13	4.11273e-05	1.13379	up
ENSMUSG00000028438	Kif24	2.89987e-05	1.13375	up
ENSMUSG00000040640	Erc2	0.00542539	1.12901	up
ENSMUSG00000021868	Ppif	1.12976e-05	1.12876	up
ENSMUSG00000059273	Zc3h4	5.40107e-13	1.1282	up
ENSMUSG00000040612	Ildr2	0.000139673	1.12729	up
ENSMUSG00000027160	Ccdc34	2.04778e-05	1.12603	up
ENSMUSG00000024378	Stard4	4.49249e-11	1.12526	up
ENSMUSG00000065979	Cpped1	9.37061e-14	1.1242	up
ENSMUSG00000037752	Xkr8	0.000209917	1.12235	up
ENSMUSG00000031822	Gse1	8.3498e-12	1.12212	up
ENSMUSG00000025001	Hells	1.50474e-10	1.11909	up
ENSMUSG00000091898	Tnnc1	0.00630457	1.11856	up
ENSMUSG00000027242	Wdr76	1.96897e-08	1.11732	up
ENSMUSG00000036894	Rap2b	4.20615e-10	1.11546	up
ENSMUSG00000023147	Wrb	2.66654e-08	1.1152	up
ENSMUSG00000039747	Orai2	3.8971e-09	1.11315	up
ENSMUSG00000029304	Spp1	5.36706e-18	1.1095	up
ENSMUSG00000044367	Slc16a13	8.83116e-07	1.10874	up
ENSMUSG00000039187	Fanci	5.38861e-05	1.10419	up
ENSMUSG00000022945	Chaf1b	8.167e-07	1.10088	up
ENSMUSG00000017386	Traf4	1.42161e-10	1.09973	up
ENSMUSG00000049672	Zbtb14	4.20684e-08	1.09904	up
ENSMUSG00000021871	Pnp	0.0107948	1.09835	up
ENSMUSG00000030609	Aen	2.34021e-14	1.09768	up
ENSMUSG00000024660	Incenp	2.16769e-11	1.09602	up
ENSMUSG00000003813	Rad23a	5.70715e-09	1.09447	up
ENSMUSG00000033589	Reep4	3.2781e-05	1.09119	up
ENSMUSG00000024590	Lmnb1	2.57391e-07	1.09108	up
ENSMUSG00000072941	Sod3	6.72146e-09	1.09079	up
ENSMUSG00000057897	Camk2b	0.00872659	1.08905	up
ENSMUSG00000036918	Ttc7	1.33592e-07	1.08901	up
ENSMUSG00000020019	Ntn4	1.28287e-11	1.08777	up
ENSMUSG00000024169	Ift140	1.29816e-10	1.08717	up
ENSMUSG00000031538	Plat	5.9391e-15	1.08692	up
ENSMUSG00000058900	Rsl1	2.76033e-05	1.08669	up
ENSMUSG00000051065	Mb21d2	2.00248e-05	1.08626	up
ENSMUSG00000020834	Dhrs13	0.00136945	1.08461	up
ENSMUSG00000058833	2810428I15Rik	0.0393922	1.08358	up
ENSMUSG00000033970	Rfc3	5.35901e-06	1.08305	up
ENSMUSG00000029730	Mcm7	1.24228e-12	1.08072	up
ENSMUSG00000045294	Insig1	1.08747e-09	1.07837	up
ENSMUSG00000032586	Traip	0.000346603	1.07666	up
ENSMUSG00000023345	Poc1a	0.0110854	1.07215	up
ENSMUSG00000022885	St6gal1	4.60528e-09	1.07208	up
ENSMUSG00000021025	Nfkbia	6.67499e-09	1.07207	up
ENSMUSG00000024177	Nme4	0.000456195	1.07162	up
ENSMUSG00000029366	Dck	6.41629e-11	1.07055	up
ENSMUSG00000045636	Mtus1	1.35491e-11	1.06997	up
ENSMUSG00000005225	Plekha8	2.58904e-10	1.06987	up
ENSMUSG00000020042	Btbd11	7.3508e-10	1.06409	up
ENSMUSG00000036158	Prickle1	0.00144855	1.06349	up
ENSMUSG00000038058	Nod1	0.00208934	1.06324	up
ENSMUSG00000042256	Ptchd4	1.71085e-13	1.06093	up
ENSMUSG00000060032	H2afj	5.61886e-06	1.0598	up
ENSMUSG00000024925	Rnaseh2c	0.00100485	1.05761	up
ENSMUSG00000059316	Slc27a4	6.21926e-08	1.05756	up
ENSMUSG00000037762	Slc16a9	0.0202659	1.0567	up
ENSMUSG00000031077	Fadd	0.000391792	1.05418	up
ENSMUSG00000024959	Bad	1.31544e-05	1.05303	up
ENSMUSG00000022881	Rfc4	2.24202e-05	1.05207	up
ENSMUSG00000000028	Cdc45	2.0869e-09	1.04989	up
ENSMUSG00000043702	Pde12	4.87616e-08	1.04922	up
ENSMUSG00000048807	Slc35e4	9.83342e-08	1.04823	up
ENSMUSG00000004642	Slbp	7.80501e-11	1.04747	up
ENSMUSG00000026858	Fam73b	2.61624e-05	1.04734	up
ENSMUSG00000078503	Gm13225	0.0348892	1.04694	up
ENSMUSG00000008540	Mgst1	5.59549e-15	1.04564	up
ENSMUSG00000017057	Il13ra1	2.62083e-15	1.04502	up
ENSMUSG00000031749	St3gal2	9.33716e-17	1.04322	up
ENSMUSG00000022479	Vdr	1.13196e-06	1.04156	up
ENSMUSG00000019194	Scn1b	0.00955715	1.04067	up
ENSMUSG00000087370	Tmem170b	5.89625e-11	1.04064	up
ENSMUSG00000039043	2610034B18Rik	6.65922e-08	1.03756	up
ENSMUSG00000022021	Diap3	4.52343e-10	1.03656	up
ENSMUSG00000074873	AI606181	1.83481e-07	1.036	up
ENSMUSG00000055884	Fancm	1.29574e-07	1.03484	up
ENSMUSG00000060093	Hist1h4a	1.4336e-09	1.03425	up
ENSMUSG00000031107	Rbmx2	0.000869855	1.03242	up
ENSMUSG00000067071	Hes6	0.000628798	1.03226	up
ENSMUSG00000031200	Mtcp1	0.0245274	1.03145	up
ENSMUSG00000031971	Ccsap	0.00861765	1.03025	up
ENSMUSG00000025203	Scd2	4.7942e-19	1.02983	up
ENSMUSG00000027394	Ttl	3.31531e-06	1.02949	up
ENSMUSG00000041926	Rnpep	1.13883e-07	1.02923	up
ENSMUSG00000053475	Tnfaip6	0.0136819	1.02853	up
ENSMUSG00000022146	Osmr	4.70406e-15	1.02748	up
ENSMUSG00000022351	Sqle	9.10906e-16	1.02647	up
ENSMUSG00000029401	Rilpl2	5.75152e-06	1.02609	up
ENSMUSG00000039741	Bahcc1	1.02948e-07	1.02324	up
ENSMUSG00000066643	Wdr35	8.7699e-09	1.02323	up
ENSMUSG00000033610	Pank1	4.71872e-05	1.02314	up
ENSMUSG00000032403	2300009A05Rik	0.0447156	1.0231	up
ENSMUSG00000067455	Hist1h4j	0.00677234	1.02294	up
ENSMUSG00000027983	Cyp2u1	0.000334541	1.02072	up
ENSMUSG00000006219	Fblim1	6.95997e-05	1.01975	up
ENSMUSG00000031647	Mfap3l	6.09411e-13	1.0191	up
ENSMUSG00000010609	Psen2	0.00090211	1.01818	up
ENSMUSG00000041995	Zbed3	1.66063e-07	1.01813	up
ENSMUSG00000058761	Rnf169	1.03521e-12	1.01733	up
ENSMUSG00000038718	Pbx3	1.22028e-05	1.01692	up
ENSMUSG00000041859	Mcm3	4.23662e-10	1.01669	up
ENSMUSG00000019866	Aim1	6.07373e-13	1.01649	up
ENSMUSG00000034023	Fancd2	0.0160096	1.01495	up
ENSMUSG00000027635	Dsn1	3.26944e-05	1.01307	up
ENSMUSG00000037071	Scd1	2.4867e-13	1.01289	up
ENSMUSG00000020453	Patz1	0.000131835	1.01154	up
ENSMUSG00000032555	Topbp1	4.18027e-13	1.01047	up
ENSMUSG00000048148	Nwd1	0.00931885	1.00856	up
ENSMUSG00000086965	Gm16314	0.0456295	1.00849	up
ENSMUSG00000037979	Ccdc92	6.15171e-06	1.00806	up
ENSMUSG00000038213	Tapbpl	0.0131241	1.00475	up
ENSMUSG00000035842	Ddx11	3.40122e-07	1.00317	up
ENSMUSG00000027342	Pcna	4.15307e-13	1.00277	up
ENSMUSG00000039244	E130309D02Rik	4.52851e-07	1.00229	up
ENSMUSG00000032062	2310030G06Rik	0.000454276	1.00161	up

## Sheet: down_HR_vs_control
Table S7.2 The detailed information of significantly down-regulated mRNA
gene_id	gene_name	P-value	log2(Foldchange)	regulation
ENSMUSG00000041578	Crx	0.00113455	-6.7994	down
ENSMUSG00000052726	Kcnt2	1.49292e-06	-6.68088	down
ENSMUSG00000037705	Tecta	0.00138551	-6.64464	down
ENSMUSG00000021680	Crhbp	0.00586589	-5.97582	down
ENSMUSG00000003484	Cyp4f18	0.00842911	-5.93324	down
ENSMUSG00000029490	Mfsd7a	0.00846557	-5.92659	down
ENSMUSG00000070999	Ccin	0.00735107	-5.92465	down
ENSMUSG00000073465	Park2	0.00826339	-5.82366	down
ENSMUSG00000001027	Scn4a	0.0123982	-5.74683	down
ENSMUSG00000061802	Armc4	0.0111745	-5.73328	down
ENSMUSG00000059830	Gm16380	0.0117482	-5.7095	down
ENSMUSG00000052180	Serpinb6c	0.0117477	-5.63632	down
ENSMUSG00000022371	Col14a1	0.00114824	-5.62674	down
ENSMUSG00000045498	Pcdhb3	0.0140485	-5.58729	down
ENSMUSG00000022032	Scara5	9.74504e-08	-5.57064	down
ENSMUSG00000034645	Zyg11a	0.0138179	-5.55112	down
ENSMUSG00000044787	Spata32	0.0149429	-5.48572	down
ENSMUSG00000022586	Ly6i	0.0149429	-5.48572	down
ENSMUSG00000038067	Csf3	0.0169268	-5.45996	down
ENSMUSG00000042155	Klhl23	0.0169268	-5.45996	down
ENSMUSG00000079429	Mroh2a	0.0169268	-5.45996	down
ENSMUSG00000038775	Vill	0.0169268	-5.45996	down
ENSMUSG00000028259	Fhl5	0.0169268	-5.45996	down
ENSMUSG00000021803	Cdhr1	0.0185069	-5.45948	down
ENSMUSG00000044499	Hs3st5	0.01504	-5.45746	down
ENSMUSG00000023000	Dhh	0.0173781	-5.44287	down
ENSMUSG00000091017	Fam71a	0.0173781	-5.44287	down
ENSMUSG00000028758	Kif17	0.00186627	-5.42571	down
ENSMUSG00000000903	Vpreb3	0.0175154	-5.39245	down
ENSMUSG00000034416	Pkd1l2	0.0192798	-5.32383	down
ENSMUSG00000038515	Grtp1	0.0194769	-5.31186	down
ENSMUSG00000078161	BC007180	0.019558	-5.30711	down
ENSMUSG00000032172	Olfm2	0.0231582	-5.29124	down
ENSMUSG00000020120	Plek	0.0231582	-5.29124	down
ENSMUSG00000017211	Gsdma2	0.0231582	-5.29124	down
ENSMUSG00000022449	Adamts20	0.0231582	-5.29124	down
ENSMUSG00000039194	Rlbp1	0.0231582	-5.29124	down
ENSMUSG00000046561	Arsj	0.0231582	-5.29124	down
ENSMUSG00000037509	Arhgef4	0.00363661	-5.23664	down
ENSMUSG00000044359	P2ry4	0.0224125	-5.22055	down
ENSMUSG00000062296	Trank1	0.0210099	-5.2191	down
ENSMUSG00000095180	Rhox5	0.0224688	-5.21765	down
ENSMUSG00000096834	Gm15127	0.0224688	-5.21765	down
ENSMUSG00000040552	C3ar1	0.0259947	-5.14826	down
ENSMUSG00000090863	A530084C06Rik	0.0259947	-5.14826	down
ENSMUSG00000026405	C4bp	0.0259947	-5.14826	down
ENSMUSG00000028148	Them5	0.0259947	-5.14826	down
ENSMUSG00000039720	Got1l1	0.0259947	-5.14826	down
ENSMUSG00000090551	A730015C16Rik	0.0241621	-5.1438	down
ENSMUSG00000022237	Ankrd33b	0.0261231	-5.14231	down
ENSMUSG00000035298	Klhl35	0.0261231	-5.14231	down
ENSMUSG00000048728	Zfp454	0.0261231	-5.14231	down
ENSMUSG00000019852	D10Bwg1379e	0.0261231	-5.14231	down
ENSMUSG00000073400	Trim10	0.00635938	-5.14215	down
ENSMUSG00000041754	Trem3	0.0296283	-5.10095	down
ENSMUSG00000022696	Sidt1	0.0285083	-5.08154	down
ENSMUSG00000040583	Cyp2b13	0.028527	-5.08075	down
ENSMUSG00000044749	Abca6	0.00625151	-5.0745	down
ENSMUSG00000005413	Hmox1	0.00211654	-5.06965	down
ENSMUSG00000043385	Olfr267	0.0287863	-5.04238	down
ENSMUSG00000031387	Renbp	0.0308555	-4.9828	down
ENSMUSG00000079267	Gm5930	0.0308555	-4.9828	down
ENSMUSG00000059479	B3gnt8	0.0330446	-4.96273	down
ENSMUSG00000027022	Xirp2	0.0313683	-4.96191	down
ENSMUSG00000071984	Fndc1	0.0313683	-4.96191	down
ENSMUSG00000085272	Gm1078	1.07618e-06	-4.93145	down
ENSMUSG00000027840	Wnt2b	0.0387658	-4.88199	down
ENSMUSG00000022790	Igsf11	0.0387658	-4.88199	down
ENSMUSG00000012350	Ehf	0.0387658	-4.88199	down
ENSMUSG00000042269	Fam92b	0.0387658	-4.88199	down
ENSMUSG00000067529	Olfr1423	0.0387658	-4.88199	down
ENSMUSG00000038745	Nlrp6	0.0387658	-4.88199	down
ENSMUSG00000029651	Mtus2	0.0387658	-4.88199	down
ENSMUSG00000020481	Ankrd36	0.0387658	-4.88199	down
ENSMUSG00000053181	A830005F24Rik	0.0387658	-4.88199	down
ENSMUSG00000026611	Spata17	0.0387658	-4.88199	down
ENSMUSG00000044349	Snhg11	0.0387658	-4.88199	down
ENSMUSG00000030785	Cox6a2	0.000144425	-4.86943	down
ENSMUSG00000075224	Lrrc55	0.0377251	-4.83835	down
ENSMUSG00000034382	AI661453	0.0382322	-4.81635	down
ENSMUSG00000006575	Rundc3a	0.036667	-4.81544	down
ENSMUSG00000071490	Vmn1r212	0.0390142	-4.79422	down
ENSMUSG00000030742	Lat	0.039124	-4.79059	down
ENSMUSG00000086815	3110082J24Rik	0.0401762	-4.77198	down
ENSMUSG00000029561	Oasl2	1.80841e-10	-4.76998	down
ENSMUSG00000029736	Nobox	0.0427986	-4.74962	down
ENSMUSG00000026894	Morn5	0.0427986	-4.74962	down
ENSMUSG00000042351	Grap2	0.0427986	-4.74962	down
ENSMUSG00000000317	Bcl6b	0.0427986	-4.74962	down
ENSMUSG00000044534	Ackr2	0.0427986	-4.74962	down
ENSMUSG00000003555	Cyp17a1	0.0427986	-4.74962	down
ENSMUSG00000069085	Dytn	0.0427986	-4.74962	down
ENSMUSG00000051225	Fam83a	0.0427986	-4.74962	down
ENSMUSG00000064272	Gpbar1	0.0427986	-4.74962	down
ENSMUSG00000072423	Psmb11	0.0427986	-4.74962	down
ENSMUSG00000075410	Gm11744	0.0427986	-4.74962	down
ENSMUSG00000055072	Gm9964	0.0427986	-4.74962	down
ENSMUSG00000066279	Chrna10	0.0427986	-4.74962	down
ENSMUSG00000055471	Alk	0.0408805	-4.7487	down
ENSMUSG00000024391	Apom	0.0404006	-4.74778	down
ENSMUSG00000057193	Slc44a2	0.0409949	-4.74503	down
ENSMUSG00000051727	Kctd14	0.0429757	-4.74411	down
ENSMUSG00000096953	Gm26571	0.0429757	-4.74411	down
ENSMUSG00000034919	Ttc22	0.0429757	-4.74411	down
ENSMUSG00000030792	Dkkl1	0.0429757	-4.74411	down
ENSMUSG00000015957	Wnt11	0.0429757	-4.74411	down
ENSMUSG00000090877	Hspa1b	0.0127533	-4.73046	down
ENSMUSG00000034145	Tmem63c	0.0106964	-4.73009	down
ENSMUSG00000053216	Btn2a2	0.0044363	-4.69705	down
ENSMUSG00000040550	Otud6b	0.0144649	-4.65401	down
ENSMUSG00000053749	Gm9920	0.0181816	-4.64422	down
ENSMUSG00000068245	Phf11d	0.0168163	-4.52672	down
ENSMUSG00000033213	AA467197	0.0241584	-4.37754	down
ENSMUSG00000020848	Doc2b	0.0250192	-4.35139	down
ENSMUSG00000032417	Rwdd2a	0.0127246	-4.24543	down
ENSMUSG00000028037	Ifi44	3.34501e-27	-4.24406	down
ENSMUSG00000078972	Gm15557	0.0301166	-4.24372	down
ENSMUSG00000025823	Pdia4	8.62605e-51	-4.15748	down
ENSMUSG00000024013	Fgd2	0.0344628	-4.12492	down
ENSMUSG00000047281	Sfn	2.78925e-05	-4.08484	down
ENSMUSG00000032564	Cpne4	0.0394476	-4.06894	down
ENSMUSG00000031970	Dbndd1	0.0424168	-4.06266	down
ENSMUSG00000021336	Slc17a4	0.0456755	-4.06149	down
ENSMUSG00000074006	Omp	0.0406159	-4.05734	down
ENSMUSG00000023473	Celsr3	0.0422259	-4.00141	down
ENSMUSG00000096140	Ankrd66	0.0429489	-3.97345	down
ENSMUSG00000021948	Prkcd	3.71673e-16	-3.96777	down
ENSMUSG00000095306	Gm21807	0.00613225	-3.95523	down
ENSMUSG00000032911	Cspg4	0.047369	-3.93303	down
ENSMUSG00000090958	Lrrc32	0.0491936	-3.9304	down
ENSMUSG00000022805	Maats1	1.80061e-06	-3.9284	down
ENSMUSG00000046991	Wdr27	0.0249528	-3.92725	down
ENSMUSG00000063851	Rnf183	0.0493861	-3.92721	down
ENSMUSG00000068758	Il3ra	0.0305556	-3.91821	down
ENSMUSG00000025498	Irf7	4.93565e-15	-3.91693	down
ENSMUSG00000024610	Cd74	6.72006e-33	-3.88555	down
ENSMUSG00000047787	Flrt1	2.10142e-06	-3.85908	down
ENSMUSG00000091971	Hspa1a	0.00111175	-3.81553	down
ENSMUSG00000026628	Atf3	0.00303536	-3.75818	down
ENSMUSG00000023272	Creld2	1.83504e-43	-3.7368	down
ENSMUSG00000028463	Car9	0.000103385	-3.73085	down
ENSMUSG00000022769	Sdf2l1	2.0153e-32	-3.7136	down
ENSMUSG00000047230	Cldn2	0.0383453	-3.69789	down
ENSMUSG00000009108	Gnat2	1.17466e-05	-3.6452	down
ENSMUSG00000033579	Fa2h	0.000362202	-3.54575	down
ENSMUSG00000054594	Oscar	0.0437176	-3.53347	down
ENSMUSG00000031026	Trim66	0.0395968	-3.52598	down
ENSMUSG00000023045	Soat2	4.70933e-05	-3.5243	down
ENSMUSG00000037318	Traf3ip3	0.0163394	-3.50962	down
ENSMUSG00000030376	Slc8a2	0.0292073	-3.50548	down
ENSMUSG00000037086	1110059M19Rik	0.00515551	-3.45457	down
ENSMUSG00000050296	Abca12	2.40435e-07	-3.43335	down
ENSMUSG00000030107	Usp18	1.76635e-08	-3.42814	down
ENSMUSG00000028972	Car6	0.0264975	-3.42793	down
ENSMUSG00000039372	March4	0.000980351	-3.3398	down
ENSMUSG00000027636	Sla2	0.0465216	-3.3389	down
ENSMUSG00000032115	Hyou1	3.96329e-45	-3.2774	down
ENSMUSG00000049536	Tceal1	0.0234129	-3.27579	down
ENSMUSG00000030674	Qprt	0.0495816	-3.26286	down
ENSMUSG00000020048	Hsp90b1	4.71166e-47	-3.23532	down
ENSMUSG00000029410	Ppef2	0.000587438	-3.23123	down
ENSMUSG00000034459	Ifit1	9.64639e-12	-3.22264	down
ENSMUSG00000039518	Cdsn	2.76205e-24	-3.19451	down
ENSMUSG00000078879	Gm14306	0.017223	-3.19407	down
ENSMUSG00000027408	Cpxm1	0.0269881	-3.18246	down
ENSMUSG00000091735	Gpr62	0.0184478	-3.17576	down
ENSMUSG00000025408	Ddit3	0.00031936	-3.17506	down
ENSMUSG00000024965	Fermt3	1.51495e-07	-3.15174	down
ENSMUSG00000041046	Ramp3	0.000807614	-3.14622	down
ENSMUSG00000039891	Txlnb	0.00352665	-3.14228	down
ENSMUSG00000071691	Gm960	0.0163761	-3.12281	down
ENSMUSG00000027412	Lpin3	6.35114e-08	-3.1218	down
ENSMUSG00000049422	Chchd10	1.03543e-05	-3.08846	down
ENSMUSG00000017390	Aldoc	0.00030799	-3.05791	down
ENSMUSG00000035692	Isg15	2.49374e-13	-3.05191	down
ENSMUSG00000074570	Cass4	4.71281e-05	-3.01593	down
ENSMUSG00000059108	Ifitm6	0.00139514	-3.01397	down
ENSMUSG00000026864	Hspa5	2.42181e-45	-2.987	down
ENSMUSG00000094900	Chdc2	0.0440801	-2.92579	down
ENSMUSG00000003814	Calr	1.98337e-44	-2.92466	down
ENSMUSG00000031465	Angpt2	0.0320074	-2.89521	down
ENSMUSG00000032575	Manf	2.08717e-41	-2.86687	down
ENSMUSG00000020571	Pdia6	1.69019e-42	-2.85164	down
ENSMUSG00000068246	Apol9b	1.06119e-19	-2.85004	down
ENSMUSG00000000753	Serpinf1	4.04339e-35	-2.82799	down
ENSMUSG00000054568	Usp17la	9.73465e-08	-2.81294	down
ENSMUSG00000011171	Vipr2	4.74938e-21	-2.80531	down
ENSMUSG00000079484	Phyhd1	0.00261453	-2.79843	down
ENSMUSG00000032690	Oas2	1.57314e-08	-2.79423	down
ENSMUSG00000025432	Avil	1.82625e-23	-2.7833	down
ENSMUSG00000020641	Rsad2	3.47531e-08	-2.78298	down
ENSMUSG00000038742	Angptl6	4.23551e-13	-2.78109	down
ENSMUSG00000068299	1700019G17Rik	0.0319902	-2.78058	down
ENSMUSG00000028909	Ptpru	0.00488527	-2.77868	down
ENSMUSG00000041658	Rragb	0.030671	-2.77811	down
ENSMUSG00000046718	Bst2	8.34343e-27	-2.74104	down
ENSMUSG00000030827	Fgf21	1.3944e-08	-2.71428	down
ENSMUSG00000040594	Ranbp17	0.0430475	-2.68901	down
ENSMUSG00000029797	Sspo	0.00957004	-2.68368	down
ENSMUSG00000031770	Herpud1	1.76854e-39	-2.6793	down
ENSMUSG00000090326	Gm17384	3.35491e-18	-2.67926	down
ENSMUSG00000021751	Acox2	4.99571e-30	-2.63592	down
ENSMUSG00000054545	Ugt1a6a	5.14116e-09	-2.6119	down
ENSMUSG00000020836	Coro6	2.33464e-09	-2.59102	down
ENSMUSG00000029544	Cabp1	1.07339e-08	-2.58981	down
ENSMUSG00000002489	Tiam1	0.00685459	-2.57817	down
ENSMUSG00000031620	1700007B14Rik	0.0460387	-2.56866	down
ENSMUSG00000007888	Crlf1	0.0142787	-2.5616	down
ENSMUSG00000032401	Lctl	0.00395474	-2.56138	down
ENSMUSG00000030895	Hpx	0.00254427	-2.54826	down
ENSMUSG00000030659	Nucb2	5.80416e-36	-2.53653	down
ENSMUSG00000027070	Lrp2	3.6699e-07	-2.52739	down
ENSMUSG00000033722	BC034090	2.59893e-05	-2.51789	down
ENSMUSG00000057265	Ccdc176	0.000633994	-2.50952	down
ENSMUSG00000074818	Pdzd7	3.1416e-14	-2.50429	down
ENSMUSG00000040729	AK129341	0.00029897	-2.50223	down
ENSMUSG00000045591	Olig3	5.48835e-11	-2.50041	down
ENSMUSG00000044338	Aplnr	0.0161796	-2.49488	down
ENSMUSG00000026564	Dusp27	0.00118822	-2.47644	down
ENSMUSG00000031442	Mcf2l	7.31298e-25	-2.41727	down
ENSMUSG00000057069	Ero1lb	6.05979e-25	-2.41569	down
ENSMUSG00000034570	Inpp5j	5.16262e-07	-2.40513	down
ENSMUSG00000041912	Tdrkh	0.00108666	-2.39454	down
ENSMUSG00000057346	Apol9a	1.5313e-19	-2.39304	down
ENSMUSG00000069049	Eif2s3y	2.18544e-14	-2.36405	down
ENSMUSG00000060445	Sycp2	0.0395016	-2.35879	down
ENSMUSG00000022512	Cldn1	5.40064e-08	-2.35617	down
ENSMUSG00000022415	Syngr1	0.000329297	-2.34273	down
ENSMUSG00000015243	Abca1	0.000153515	-2.33913	down
ENSMUSG00000030556	Lrrc28	0.00946284	-2.32333	down
ENSMUSG00000004952	Rasa4	0.00550816	-2.30059	down
ENSMUSG00000027248	Pdia3	4.9069e-37	-2.2457	down
ENSMUSG00000041577	Prelp	4.17531e-11	-2.24328	down
ENSMUSG00000040483	Xaf1	1.03231e-15	-2.2179	down
ENSMUSG00000036882	Arhgap33	1.32883e-07	-2.21345	down
ENSMUSG00000002325	Irf9	1.75675e-17	-2.21093	down
ENSMUSG00000029001	Fbxo44	8.71734e-06	-2.20408	down
ENSMUSG00000017830	Dhx58	5.91292e-11	-2.19347	down
ENSMUSG00000028978	Nos3	0.025827	-2.19152	down
ENSMUSG00000025140	Pycr1	1.15675e-24	-2.18732	down
ENSMUSG00000000567	Sox9	0.00826725	-2.18079	down
ENSMUSG00000048852	Gm12185	0.00106065	-2.1803	down
ENSMUSG00000022136	Dnajc3	3.66277e-34	-2.16882	down
ENSMUSG00000028100	Nudt17	0.0301064	-2.15244	down
ENSMUSG00000025545	Clybl	6.32203e-08	-2.13715	down
ENSMUSG00000048373	Fgfbp1	5.93434e-11	-2.13664	down
ENSMUSG00000020788	Atp2a3	2.16305e-16	-2.13026	down
ENSMUSG00000069874	Irgm2	1.15791e-11	-2.12935	down
ENSMUSG00000049985	Ankrd55	0.00070924	-2.12452	down
ENSMUSG00000051590	Map3k19	0.00177777	-2.11975	down
ENSMUSG00000044303	Cdkn2a	0.000596959	-2.09285	down
ENSMUSG00000014905	Dnajb9	8.62542e-29	-2.0814	down
ENSMUSG00000052131	Akr1b7	4.27395e-07	-2.07609	down
ENSMUSG00000051228	Nyx	0.0439335	-2.0741	down
ENSMUSG00000071203	Naip5	0.00112492	-2.05283	down
ENSMUSG00000040466	Blvrb	1.82159e-13	-2.04041	down
ENSMUSG00000031398	Plxna3	4.95399e-15	-2.03805	down
ENSMUSG00000038085	Cnbd2	7.20222e-05	-2.03579	down
ENSMUSG00000030062	Rpn1	5.58385e-34	-2.03555	down
ENSMUSG00000040435	Ppp1r15a	0.00138431	-2.03443	down
ENSMUSG00000036036	Zfp57	1.83986e-06	-2.033	down
ENSMUSG00000034449	Dhrs11	1.32729e-12	-2.02623	down
ENSMUSG00000005125	Ndrg1	3.19203e-28	-2.02072	down
ENSMUSG00000020256	Aldh1l2	1.78429e-33	-1.99782	down
ENSMUSG00000021314	Amph	0.00620121	-1.99123	down
ENSMUSG00000028497	Ptplad2	0.000107716	-1.98955	down
ENSMUSG00000031381	Piga	5.59355e-20	-1.98598	down
ENSMUSG00000015619	Gata3	2.47462e-05	-1.9818	down
ENSMUSG00000031066	Usp11	5.52296e-05	-1.97736	down
ENSMUSG00000032246	Calml4	0.00161606	-1.97611	down
ENSMUSG00000034586	Hid1	3.10063e-05	-1.96513	down
ENSMUSG00000028278	Rragd	2.45189e-05	-1.95794	down
ENSMUSG00000052631	Sh2d6	0.000188724	-1.94403	down
ENSMUSG00000030699	Tbx6	0.000572415	-1.94114	down
ENSMUSG00000039145	Camk1d	1.01266e-09	-1.93541	down
ENSMUSG00000035208	Slfn8	1.36182e-19	-1.93158	down
ENSMUSG00000022844	Pdia5	1.19801e-19	-1.93058	down
ENSMUSG00000050304	Slc25a2	0.0118927	-1.92883	down
ENSMUSG00000032489	Kif9	0.00356591	-1.91279	down
ENSMUSG00000050761	Gp1bb	0.0035503	-1.90988	down
ENSMUSG00000004460	Dnajb11	2.28819e-31	-1.90561	down
ENSMUSG00000042010	Acacb	3.49465e-05	-1.90103	down
ENSMUSG00000038418	Egr1	6.49075e-13	-1.89898	down
ENSMUSG00000035279	Ssc5d	2.18275e-05	-1.8915	down
ENSMUSG00000074578	1500012F01Rik	3.97109e-16	-1.88879	down
ENSMUSG00000020873	Slc35b1	7.89437e-15	-1.88669	down
ENSMUSG00000026456	Cyb5r1	3.56564e-30	-1.88163	down
ENSMUSG00000013921	Clip3	5.80436e-08	-1.87357	down
ENSMUSG00000096221	1500002C15Rik	1.09189e-06	-1.87189	down
ENSMUSG00000029861	Fam131b	4.78524e-05	-1.86706	down
ENSMUSG00000022827	Rabl3	5.84295e-10	-1.84935	down
ENSMUSG00000053395	Cacng8	0.00292069	-1.84627	down
ENSMUSG00000032633	Flcn	0.04903	-1.83728	down
ENSMUSG00000029449	Rhof	0.0293108	-1.8339	down
ENSMUSG00000004127	Trmt10a	7.7968e-12	-1.82483	down
ENSMUSG00000043333	Rhbdl2	0.0258777	-1.82119	down
ENSMUSG00000055633	Zfp580	0.0343532	-1.81738	down
ENSMUSG00000020964	Sel1l	2.15812e-30	-1.81391	down
ENSMUSG00000021572	Cep72	0.00030956	-1.80872	down
ENSMUSG00000071855	Ccdc112	0.0032115	-1.80645	down
ENSMUSG00000027194	Ttc17	1.18393e-27	-1.80083	down
ENSMUSG00000029361	Nos1	2.81307e-06	-1.79633	down
ENSMUSG00000020901	Pik3r5	0.0146001	-1.78817	down
ENSMUSG00000047123	Ticam1	6.21177e-18	-1.78565	down
ENSMUSG00000030717	Nupr1	5.07347e-23	-1.78427	down
ENSMUSG00000017943	Gdap1l1	1.53324e-05	-1.78052	down
ENSMUSG00000039234	Sec24d	0.0303004	-1.77387	down
ENSMUSG00000078606	Gm4070	1.239e-13	-1.76627	down
ENSMUSG00000034936	Arl4d	0.038872	-1.75505	down
ENSMUSG00000031202	Rab39b	2.6586e-10	-1.74719	down
ENSMUSG00000028399	Ptprd	0.0221775	-1.73882	down
ENSMUSG00000037138	Aff3	4.61995e-06	-1.73794	down
ENSMUSG00000072623	Zfp9	1.89165e-19	-1.72287	down
ENSMUSG00000025355	Mmp19	9.7027e-09	-1.71856	down
ENSMUSG00000031232	Magt1	3.39505e-27	-1.71594	down
ENSMUSG00000022558	Mroh1	5.96362e-24	-1.70315	down
ENSMUSG00000063558	Aox1	4.312e-09	-1.69877	down
ENSMUSG00000005628	Tmod4	0.0173482	-1.69424	down
ENSMUSG00000003355	Fkbp11	5.10529e-18	-1.68822	down
ENSMUSG00000078816	Prkcg	0.0364546	-1.68401	down
ENSMUSG00000066842	Hmcn1	7.41351e-07	-1.68189	down
ENSMUSG00000090278	D130062J21Rik	0.0123516	-1.68068	down
ENSMUSG00000026430	Rassf5	2.84649e-10	-1.68058	down
ENSMUSG00000035504	Reep6	2.17035e-11	-1.67691	down
ENSMUSG00000028979	Masp2	9.79577e-11	-1.67614	down
ENSMUSG00000056598	Lrrc48	5.158e-05	-1.67546	down
ENSMUSG00000056899	Immp2l	0.00759334	-1.66866	down
ENSMUSG00000037306	Man1c1	3.18646e-05	-1.66858	down
ENSMUSG00000018909	Arrb1	0.0190993	-1.66255	down
ENSMUSG00000026535	Ifi202b	4.48238e-16	-1.66014	down
ENSMUSG00000033355	Rtp4	6.05704e-07	-1.65993	down
ENSMUSG00000029084	Cd38	5.33116e-12	-1.65782	down
ENSMUSG00000038180	Spag4	0.0293629	-1.65495	down
ENSMUSG00000023927	Satb1	7.66335e-09	-1.65401	down
ENSMUSG00000029552	Tes	1.29702e-22	-1.65332	down
ENSMUSG00000072647	Adam1a	0.000475439	-1.65211	down
ENSMUSG00000018411	Mapt	3.30934e-13	-1.63455	down
ENSMUSG00000020484	Xbp1	3.60731e-11	-1.62002	down
ENSMUSG00000040213	Ccbl2	4.07411e-09	-1.61999	down
ENSMUSG00000024516	Sec11c	5.48629e-16	-1.61982	down
ENSMUSG00000060923	Acyp2	0.000497865	-1.61939	down
ENSMUSG00000032262	Elovl4	2.80153e-05	-1.61527	down
ENSMUSG00000073427	Gm4924	0.00465267	-1.60935	down
ENSMUSG00000031342	Gpm6b	2.63525e-10	-1.60922	down
ENSMUSG00000058743	Kcnj14	0.0234452	-1.60596	down
ENSMUSG00000031661	Nkd1	0.000369051	-1.60587	down
ENSMUSG00000027460	Angpt4	3.52084e-07	-1.60217	down
ENSMUSG00000030739	Myh14	4.08509e-06	-1.6008	down
ENSMUSG00000015837	Sqstm1	0.00316499	-1.59925	down
ENSMUSG00000070371	Prss36	0.00255037	-1.58884	down
ENSMUSG00000021266	Wars	3.43678e-24	-1.58388	down
ENSMUSG00000079108	Srp54b	8.29776e-07	-1.57986	down
ENSMUSG00000057880	Abat	0.0115088	-1.57432	down
ENSMUSG00000020335	Zfp354b	0.0456947	-1.56964	down
ENSMUSG00000040033	Stat2	2.02942e-21	-1.5634	down
ENSMUSG00000034853	Acot11	0.00565012	-1.55973	down
ENSMUSG00000075591	Gm10874	0.000266602	-1.5594	down
ENSMUSG00000038205	Prkab2	7.55938e-12	-1.55893	down
ENSMUSG00000093661	Eif4e3	0.000328313	-1.55724	down
ENSMUSG00000008136	Fhl2	1.14868e-07	-1.54799	down
ENSMUSG00000068227	Il2rb	0.000526345	-1.53384	down
ENSMUSG00000029407	Uso1	6.30502e-26	-1.52895	down
ENSMUSG00000038372	Gmds	2.97314e-16	-1.52881	down
ENSMUSG00000019817	Plagl1	3.0451e-09	-1.52855	down
ENSMUSG00000040269	Mrps28	4.63339e-05	-1.52803	down
ENSMUSG00000045868	Gvin1	4.92233e-06	-1.52286	down
ENSMUSG00000004885	Crabp2	8.76395e-12	-1.52214	down
ENSMUSG00000050022	Amz1	0.0210685	-1.52054	down
ENSMUSG00000052911	Lamb2	4.67479e-06	-1.51527	down
ENSMUSG00000035845	Alg12	1.81102e-12	-1.51137	down
ENSMUSG00000027750	Postn	2.36583e-05	-1.50946	down
ENSMUSG00000022838	Eaf2	0.00247951	-1.50711	down
ENSMUSG00000053646	Plxnb1	0.000353623	-1.50282	down
ENSMUSG00000039058	Ak5	1.45173e-05	-1.49238	down
ENSMUSG00000029093	Sorcs2	0.0088923	-1.49112	down
ENSMUSG00000041949	Tango6	1.91685e-08	-1.4883	down
ENSMUSG00000049676	Catsperg1	0.0134808	-1.47799	down
ENSMUSG00000048402	Gli2	0.00171819	-1.47708	down
ENSMUSG00000022895	Ets2	1.2143e-23	-1.47673	down
ENSMUSG00000038550	Gm129	3.09088e-05	-1.46134	down
ENSMUSG00000003123	Lipe	3.33453e-06	-1.46106	down
ENSMUSG00000025422	Agap2	0.00688723	-1.46002	down
ENSMUSG00000073002	Vamp5	0.0386407	-1.46001	down
ENSMUSG00000037818	3110057O12Rik	9.12873e-06	-1.45993	down
ENSMUSG00000040219	Ttc12	0.000332088	-1.45934	down
ENSMUSG00000037206	Islr	0.000829428	-1.457	down
ENSMUSG00000028133	Rwdd3	5.96141e-06	-1.45443	down
ENSMUSG00000025130	P4hb	4.27427e-26	-1.45028	down
ENSMUSG00000047963	Stbd1	2.78404e-17	-1.44338	down
ENSMUSG00000063305	Psg20	0.00112202	-1.43996	down
ENSMUSG00000039252	Lgi2	7.72987e-07	-1.43548	down
ENSMUSG00000038774	Ascc3	1.23594e-24	-1.43113	down
ENSMUSG00000059674	Cdh24	0.00058225	-1.42385	down
ENSMUSG00000068457	Uty	1.69046e-11	-1.4237	down
ENSMUSG00000010095	Slc3a2	3.37962e-24	-1.42196	down
ENSMUSG00000027397	Slc20a1	7.17137e-23	-1.41945	down
ENSMUSG00000001497	Pax9	0.000264543	-1.41531	down
ENSMUSG00000022346	Myc	2.05302e-11	-1.41489	down
ENSMUSG00000020646	Mboat2	5.95069e-07	-1.41165	down
ENSMUSG00000027313	Chac1	1.21998e-06	-1.40895	down
ENSMUSG00000029616	Erp29	1.97387e-19	-1.40871	down
ENSMUSG00000028780	Sema3c	3.86772e-13	-1.40521	down
ENSMUSG00000025353	Ormdl2	4.20218e-18	-1.39762	down
ENSMUSG00000096210	H1f0	2.27507e-09	-1.39124	down
ENSMUSG00000027533	Fabp5	1.76221e-06	-1.39107	down
ENSMUSG00000017677	Wsb1	0.00435338	-1.3874	down
ENSMUSG00000039474	Wfs1	1.65512e-17	-1.38675	down
ENSMUSG00000056629	Fkbp2	2.23717e-10	-1.38571	down
ENSMUSG00000028645	Slc2a1	3.03999e-18	-1.38513	down
ENSMUSG00000030541	Idh2	2.04087e-09	-1.3802	down
ENSMUSG00000025007	Aldh18a1	1.06263e-18	-1.38017	down
ENSMUSG00000030688	Stard10	0.0154102	-1.37936	down
ENSMUSG00000069045	Ddx3y	1.74744e-12	-1.37817	down
ENSMUSG00000022768	Ccdc116	0.00730334	-1.37625	down
ENSMUSG00000034765	Dusp5	4.47925e-06	-1.37582	down
ENSMUSG00000050908	Tvp23a	2.48432e-05	-1.37204	down
ENSMUSG00000030759	Far1	2.78281e-18	-1.36621	down
ENSMUSG00000023266	Frs3	0.040196	-1.36297	down
ENSMUSG00000041132	N4bp2l1	3.75793e-06	-1.36155	down
ENSMUSG00000035390	Brsk1	5.99969e-06	-1.36111	down
ENSMUSG00000075327	Zbtb2	0.000480838	-1.35984	down
ENSMUSG00000040296	Ddx58	1.84027e-05	-1.35887	down
ENSMUSG00000033192	Lpcat2	0.00789977	-1.35882	down
ENSMUSG00000048078	Tenm4	1.68968e-21	-1.35273	down
ENSMUSG00000022365	Derl1	4.95363e-23	-1.352	down
ENSMUSG00000034994	Eef2	1.58823e-20	-1.34994	down
ENSMUSG00000028542	Slc6a9	2.89585e-21	-1.34655	down
ENSMUSG00000076435	Acsf2	5.25703e-14	-1.3446	down
ENSMUSG00000071573	Rnls	0.0273705	-1.34358	down
ENSMUSG00000031626	Sorbs2	0.00538542	-1.34338	down
ENSMUSG00000038900	Rpl12	5.96957e-21	-1.33937	down
ENSMUSG00000000628	Hk2	1.18843e-18	-1.33628	down
ENSMUSG00000042766	Trim46	0.0163699	-1.33475	down
ENSMUSG00000026553	Copa	4.69582e-23	-1.33343	down
ENSMUSG00000063889	Crem	0.0211055	-1.33042	down
ENSMUSG00000019139	Isyna1	3.95866e-05	-1.32954	down
ENSMUSG00000039158	Akna	2.12293e-11	-1.32847	down
ENSMUSG00000032525	Nktr	3.76974e-12	-1.32566	down
ENSMUSG00000041556	Fbxo2	0.00402307	-1.32557	down
ENSMUSG00000071052	Rpl7a-ps5	0.00688181	-1.3255	down
ENSMUSG00000028573	Fggy	2.52194e-08	-1.32531	down
ENSMUSG00000032383	Ppib	1.13055e-22	-1.32322	down
ENSMUSG00000021733	Slc4a7	4.11351e-18	-1.32309	down
ENSMUSG00000037722	Gnpnat1	4.6563e-18	-1.32263	down
ENSMUSG00000078667	1700094D03Rik	0.0015691	-1.32216	down
ENSMUSG00000021619	Atg10	4.76907e-05	-1.32082	down
ENSMUSG00000023952	Gtpbp2	1.03686e-19	-1.3137	down
ENSMUSG00000018906	P4ha2	1.92355e-09	-1.31313	down
ENSMUSG00000027828	Ssr3	1.85319e-23	-1.3128	down
ENSMUSG00000020044	Timp3	1.28512e-23	-1.30919	down
ENSMUSG00000021179	Nrde2	3.21169e-07	-1.30851	down
ENSMUSG00000056144	Trim34a	8.31879e-07	-1.30843	down
ENSMUSG00000055322	Tns1	1.68194e-11	-1.30663	down
ENSMUSG00000041096	Tspyl2	1.08781e-16	-1.30526	down
ENSMUSG00000035722	Abca7	1.39037e-12	-1.30452	down
ENSMUSG00000045365	Rbm15b	9.81523e-15	-1.30251	down
ENSMUSG00000026188	Tmem169	0.0134107	-1.30237	down
ENSMUSG00000007833	Aldh16a1	0.000492599	-1.30201	down
ENSMUSG00000054277	Arfgap3	1.61092e-13	-1.30193	down
ENSMUSG00000069920	B3gnt9	0.000163911	-1.30002	down
ENSMUSG00000075701	Vimp	2.00988e-18	-1.2999	down
ENSMUSG00000016239	Lonrf3	0.00356326	-1.29801	down
ENSMUSG00000024807	Syvn1	7.73381e-18	-1.29741	down
ENSMUSG00000056648	Hoxb8	0.00133846	-1.29319	down
ENSMUSG00000021238	Aldh6a1	1.19764e-13	-1.29256	down
ENSMUSG00000002107	Celf2	1.44215e-07	-1.29156	down
ENSMUSG00000031532	Tmem66	5.37969e-21	-1.29101	down
ENSMUSG00000053460	Ggcx	4.75855e-15	-1.28964	down
ENSMUSG00000006345	Ggt1	0.000151542	-1.28819	down
ENSMUSG00000030871	Ears2	4.96709e-07	-1.2878	down
ENSMUSG00000033961	Zfp446	0.000444859	-1.28766	down
ENSMUSG00000058443	Rpl10-ps3	0.00722132	-1.28667	down
ENSMUSG00000029185	Fam114a1	5.67485e-15	-1.28339	down
ENSMUSG00000059142	Zfp945	5.18402e-16	-1.28231	down
ENSMUSG00000021390	Ogn	2.55581e-15	-1.28148	down
ENSMUSG00000002014	Ssr4	4.24731e-18	-1.2745	down
ENSMUSG00000058655	Eif4b	6.80398e-13	-1.27448	down
ENSMUSG00000021338	Lrrc16a	2.65734e-08	-1.27322	down
ENSMUSG00000028124	Gclm	0.0203084	-1.27278	down
ENSMUSG00000032715	Trib3	1.35932e-19	-1.27115	down
ENSMUSG00000008348	Ubc	0.0476584	-1.26961	down
ENSMUSG00000050541	Adra1b	0.00152636	-1.26838	down
ENSMUSG00000050957	Insl6	0.024048	-1.2663	down
ENSMUSG00000033278	Ptprm	6.5664e-15	-1.26378	down
ENSMUSG00000028145	Them4	3.55341e-11	-1.26065	down
ENSMUSG00000005447	Pafah1b3	0.00543113	-1.25984	down
ENSMUSG00000007594	Hapln4	1.72257e-12	-1.25752	down
ENSMUSG00000025423	Pias2	0.0075739	-1.25462	down
ENSMUSG00000072915	Gm12258	8.22187e-10	-1.25364	down
ENSMUSG00000000531	Grasp	9.66984e-06	-1.253	down
ENSMUSG00000022498	Txndc11	4.90038e-14	-1.25257	down
ENSMUSG00000003199	Mpnd	2.14206e-11	-1.25037	down
ENSMUSG00000073676	Hspe1	0.0149978	-1.24864	down
ENSMUSG00000031379	Pir	3.39086e-06	-1.24833	down
ENSMUSG00000062611	Rps3a2	0.000285019	-1.24814	down
ENSMUSG00000035227	Spcs2	2.35374e-17	-1.24608	down
ENSMUSG00000063328	Gm9396	1.49122e-05	-1.24592	down
ENSMUSG00000022974	Paxbp1	6.0782e-18	-1.24487	down
ENSMUSG00000017493	Igfbp4	4.31356e-12	-1.24444	down
ENSMUSG00000040618	Pck2	2.87966e-18	-1.2442	down
ENSMUSG00000006732	Mettl1	5.90463e-08	-1.24369	down
ENSMUSG00000039770	Ypel5	7.41074e-16	-1.2432	down
ENSMUSG00000089989	Flt3l	0.00267176	-1.24101	down
ENSMUSG00000001627	Ifrd1	0.00907075	-1.24061	down
ENSMUSG00000045954	Sdpr	0.00034177	-1.2364	down
ENSMUSG00000003545	Fosb	0.0213368	-1.23443	down
ENSMUSG00000032353	Tmed3	2.86534e-16	-1.2341	down
ENSMUSG00000024018	Ccdc167	3.15729e-08	-1.23362	down
ENSMUSG00000041891	Lman1	2.83021e-21	-1.23286	down
ENSMUSG00000020576	Nbas	5.81502e-17	-1.23271	down
ENSMUSG00000018669	Cdk5rap3	5.55991e-12	-1.22948	down
ENSMUSG00000058883	Zfp708	0.000350092	-1.22929	down
ENSMUSG00000023904	Hcfc1r1	1.54277e-12	-1.22914	down
ENSMUSG00000020076	Ddx50	5.8625e-20	-1.2287	down
ENSMUSG00000026104	Stat1	2.87979e-12	-1.22845	down
ENSMUSG00000024426	Atat1	0.000515686	-1.22695	down
ENSMUSG00000022311	Csmd3	0.00149491	-1.21953	down
ENSMUSG00000026615	Eprs	1.48594e-21	-1.21844	down
ENSMUSG00000040473	A330021E22Rik	4.73182e-15	-1.21598	down
ENSMUSG00000006095	Tbcb	8.37091e-11	-1.21594	down
ENSMUSG00000027901	Dennd2d	0.00867375	-1.21428	down
ENSMUSG00000042682	Selk	6.64556e-17	-1.21313	down
ENSMUSG00000056131	Pgm3	6.82056e-10	-1.20763	down
ENSMUSG00000017740	Slc12a5	0.029906	-1.20437	down
ENSMUSG00000032116	Stt3a	7.5758e-21	-1.20327	down
ENSMUSG00000069682	Gm10275	3.80091e-15	-1.20135	down
ENSMUSG00000025531	Chm	1.34721e-07	-1.20025	down
ENSMUSG00000039221	Rpl22l1	8.03814e-10	-1.1997	down
ENSMUSG00000071661	Zbtb3	0.041091	-1.19343	down
ENSMUSG00000055725	Paqr3	1.36912e-13	-1.19276	down
ENSMUSG00000034088	Hdlbp	6.6611e-22	-1.19256	down
ENSMUSG00000031570	Ppapdc1b	3.98062e-08	-1.19173	down
ENSMUSG00000090053	Palm2	0.00200041	-1.19076	down
ENSMUSG00000025935	Tram1	1.92605e-20	-1.19042	down
ENSMUSG00000029844	Hoxa1	4.79226e-06	-1.1899	down
ENSMUSG00000002661	Alkbh7	0.010452	-1.18913	down
ENSMUSG00000027955	Fam198b	8.35767e-14	-1.18902	down
ENSMUSG00000056476	Med12l	0.00050566	-1.18662	down
ENSMUSG00000056666	Retsat	5.01579e-10	-1.18538	down
ENSMUSG00000031375	Bgn	0.00610511	-1.18392	down
ENSMUSG00000019505	Ubb	0.00307611	-1.18089	down
ENSMUSG00000022758	P2rx6	0.0133687	-1.18073	down
ENSMUSG00000034006	Pqlc1	0.000194708	-1.18021	down
ENSMUSG00000020770	Unk	2.95785e-07	-1.17803	down
ENSMUSG00000044060	A830010M20Rik	3.37359e-05	-1.17614	down
ENSMUSG00000026566	Mpzl1	0.000942594	-1.17525	down
ENSMUSG00000027332	Ivd	0.00510865	-1.17383	down
ENSMUSG00000033487	Fndc3a	2.56689e-15	-1.16993	down
ENSMUSG00000030824	Nucb1	5.23596e-16	-1.16837	down
ENSMUSG00000039233	Tbce	3.21399e-12	-1.16783	down
ENSMUSG00000038797	Zscan2	0.00446736	-1.1675	down
ENSMUSG00000044468	Fam46c	0.0103342	-1.16512	down
ENSMUSG00000004187	Kifc2	0.00446062	-1.16438	down
ENSMUSG00000025190	Got1	2.40571e-14	-1.16302	down
ENSMUSG00000042289	Hsd3b7	0.000638561	-1.16208	down
ENSMUSG00000001323	Srr	5.25182e-12	-1.16068	down
ENSMUSG00000027709	Mccc1	1.42808e-10	-1.16	down
ENSMUSG00000074129	Rpl13a	1.30598e-19	-1.15469	down
ENSMUSG00000050270	Tmem220	0.015187	-1.15293	down
ENSMUSG00000060397	Zfp128	0.00131908	-1.1517	down
ENSMUSG00000033096	Apmap	3.32298e-12	-1.15043	down
ENSMUSG00000022419	Deptor	1.30775e-06	-1.14878	down
ENSMUSG00000053317	Sec61b	1.17517e-06	-1.14783	down
ENSMUSG00000053040	Aph1c	0.0247401	-1.14641	down
ENSMUSG00000036854	Hspb6	6.31391e-05	-1.14377	down
ENSMUSG00000027642	Rpn2	4.69968e-20	-1.14201	down
ENSMUSG00000072974	Gm4787	0.00112165	-1.14129	down
ENSMUSG00000029402	Snrnp35	0.0346437	-1.13988	down
ENSMUSG00000024357	Sil1	1.97808e-09	-1.13863	down
ENSMUSG00000038168	Leprel1	4.5564e-14	-1.13728	down
ENSMUSG00000042207	Kdm5b	6.39669e-17	-1.13584	down
ENSMUSG00000024856	Cdk2ap2	4.01931e-11	-1.13567	down
ENSMUSG00000051457	Spn	0.000363581	-1.1353	down
ENSMUSG00000021236	Entpd5	2.47627e-10	-1.13306	down
ENSMUSG00000039840	Epg5	1.04773e-12	-1.13129	down
ENSMUSG00000036306	Lzts1	0.00526275	-1.13126	down
ENSMUSG00000028184	Lphn2	1.03546e-05	-1.13068	down
ENSMUSG00000026380	Tfcp2l1	9.95587e-05	-1.12962	down
ENSMUSG00000059751	Rps3a3	2.33748e-08	-1.12799	down
ENSMUSG00000062006	Rpl34	5.76374e-16	-1.1265	down
ENSMUSG00000020368	Canx	5.1647e-21	-1.12515	down
ENSMUSG00000015222	Map2	1.92279e-12	-1.12303	down
ENSMUSG00000020412	Ascc2	1.87321e-17	-1.1206	down
ENSMUSG00000045312	Lhfpl2	6.11612e-18	-1.11708	down
ENSMUSG00000022323	Hrsp12	4.39082e-05	-1.11474	down
ENSMUSG00000078566	Bnip3	7.77162e-14	-1.1145	down
ENSMUSG00000030268	Bcat1	6.671e-17	-1.11326	down
ENSMUSG00000056220	Pla2g4a	3.86972e-09	-1.11052	down
ENSMUSG00000050379	Sept6	1.19257e-07	-1.10844	down
ENSMUSG00000035783	Acta2	2.84603e-15	-1.10608	down
ENSMUSG00000060441	Trim5	0.0287941	-1.10573	down
ENSMUSG00000053641	Dennd4a	2.61492e-18	-1.10413	down
ENSMUSG00000038991	Txndc5	5.02992e-17	-1.10336	down
ENSMUSG00000055963	Triqk	0.000615041	-1.10077	down
ENSMUSG00000027230	Creb3l1	1.42881e-09	-1.10011	down
ENSMUSG00000005882	Uqcc1	0.00785256	-1.09978	down
ENSMUSG00000078851	Hist3h2a	0.0256212	-1.09801	down
ENSMUSG00000026404	Ddx59	0.00167485	-1.09667	down
ENSMUSG00000031938	4931406C07Rik	4.18847e-07	-1.09422	down
ENSMUSG00000078853	Igtp	4.20253e-05	-1.0937	down
ENSMUSG00000046962	Zbtb21	7.06334e-12	-1.09324	down
ENSMUSG00000027676	Ccdc39	0.000794209	-1.09284	down
ENSMUSG00000034636	Zyg11b	5.35021e-18	-1.09212	down
ENSMUSG00000040621	Gemin8	0.00501162	-1.09022	down
ENSMUSG00000004540	Psg17	0.00166711	-1.08875	down
ENSMUSG00000090602	Gm5611	0.0335445	-1.08845	down
ENSMUSG00000070436	Serpinh1	2.90945e-19	-1.08767	down
ENSMUSG00000072704	2700089E24Rik	5.06723e-13	-1.08714	down
ENSMUSG00000027808	Serp1	1.23576e-15	-1.08701	down
ENSMUSG00000030934	Oat	4.40866e-16	-1.08599	down
ENSMUSG00000071644	Eef1g	1.87114e-18	-1.08466	down
ENSMUSG00000026365	Cfh	3.60856e-16	-1.08458	down
ENSMUSG00000079343	Gm5077	0.000539092	-1.08432	down
ENSMUSG00000032757	Bet1	8.90498e-13	-1.08223	down
ENSMUSG00000068739	Sars	7.3491e-18	-1.08032	down
ENSMUSG00000020952	Scfd1	1.53523e-11	-1.08009	down
ENSMUSG00000057036	Gm7536	2.85961e-06	-1.07992	down
ENSMUSG00000026209	Dnpep	2.04027e-07	-1.07751	down
ENSMUSG00000038527	C1rl	3.30003e-05	-1.07749	down
ENSMUSG00000091449	Gm10269	0.0382994	-1.07636	down
ENSMUSG00000041560	Gltscr2	3.34898e-10	-1.07462	down
ENSMUSG00000060036	Rpl3	2.13315e-18	-1.07455	down
ENSMUSG00000091086	Gm5428	7.60168e-15	-1.07447	down
ENSMUSG00000041477	Dcp1b	0.000664199	-1.07406	down
ENSMUSG00000033207	Mamdc2	0.000781875	-1.07357	down
ENSMUSG00000002395	Use1	1.00826e-07	-1.07308	down
ENSMUSG00000023007	Prpf40b	3.04251e-08	-1.07235	down
ENSMUSG00000008682	Rpl10	4.30361e-16	-1.06881	down
ENSMUSG00000024843	Chka	5.61798e-15	-1.0687	down
ENSMUSG00000026768	Itga8	0.0152759	-1.06817	down
ENSMUSG00000023951	Vegfa	2.11255e-16	-1.06723	down
ENSMUSG00000062093	Gm10110	0.00236807	-1.06312	down
ENSMUSG00000052748	Swt1	9.76969e-08	-1.06257	down
ENSMUSG00000028675	Pnrc2	1.0903e-16	-1.06239	down
ENSMUSG00000074971	Fibin	0.00687757	-1.06154	down
ENSMUSG00000022701	2610015P09Rik	7.55046e-06	-1.06013	down
ENSMUSG00000070284	Gmppb	0.000135697	-1.05941	down
ENSMUSG00000053334	Ficd	1.4172e-06	-1.0589	down
ENSMUSG00000074824	Rslcan18	0.00977497	-1.05862	down
ENSMUSG00000026463	Atp2b4	3.57829e-05	-1.05814	down
ENSMUSG00000002279	Lmf1	0.000154773	-1.05789	down
ENSMUSG00000035456	Prdm8	0.0255943	-1.056	down
ENSMUSG00000040105	Ppapdc2	5.04096e-05	-1.0554	down
ENSMUSG00000048794	Ccdc37	0.00179742	-1.05401	down
ENSMUSG00000074102	Rbm15b	3.73864e-07	-1.05394	down
ENSMUSG00000030826	Bcat2	1.60473e-08	-1.0528	down
ENSMUSG00000014867	Surf4	5.55277e-18	-1.05277	down
ENSMUSG00000028706	Nsun4	0.000137274	-1.05072	down
ENSMUSG00000051984	Sec31b	0.0246989	-1.0483	down
ENSMUSG00000030882	Dnhd1	3.68974e-09	-1.04783	down
ENSMUSG00000029992	Gfpt1	8.31563e-16	-1.04769	down
ENSMUSG00000092035	Peg10	1.4455e-15	-1.04757	down
ENSMUSG00000024944	Arl2	6.29947e-06	-1.04737	down
ENSMUSG00000025366	Esyt1	4.97744e-14	-1.04588	down
ENSMUSG00000020372	Gnb2l1	5.94407e-15	-1.04555	down
ENSMUSG00000038860	Garnl3	0.000140334	-1.04442	down
ENSMUSG00000064215	Ifi27	2.61046e-12	-1.04329	down
ENSMUSG00000041319	Thoc6	2.27549e-05	-1.04327	down
ENSMUSG00000057147	Dph6	2.5964e-08	-1.04171	down
ENSMUSG00000000275	Trim25	2.57754e-07	-1.04108	down
ENSMUSG00000020321	Mdh1	2.65174e-16	-1.04104	down
ENSMUSG00000041552	Ptchd1	0.0417642	-1.04061	down
ENSMUSG00000001663	Gstt1	0.00153086	-1.03968	down
ENSMUSG00000062997	Rpl35	4.30271e-17	-1.03888	down
ENSMUSG00000019188	H13	1.49449e-15	-1.03851	down
ENSMUSG00000016356	Col20a1	1.00327e-06	-1.03827	down
ENSMUSG00000063873	Slc24a3	3.10678e-13	-1.03724	down
ENSMUSG00000037827	Gm5884	0.00108452	-1.03481	down
ENSMUSG00000046027	Stard5	1.43192e-12	-1.03391	down
ENSMUSG00000040040	Ift88	2.9989e-07	-1.03163	down
ENSMUSG00000021250	Fos	0.000859504	-1.02984	down
ENSMUSG00000031824	6430548M08Rik	4.52945e-10	-1.02662	down
ENSMUSG00000067288	Rps28	4.98882e-15	-1.026	down
ENSMUSG00000049439	Cyp20a1	1.54691e-10	-1.02369	down
ENSMUSG00000057841	Rpl32	1.14143e-17	-1.0233	down
ENSMUSG00000041841	Rpl37	5.93595e-10	-1.02302	down
ENSMUSG00000048388	Fam171b	1.26425e-15	-1.02082	down
ENSMUSG00000058297	Spock2	0.0386968	-1.01962	down
ENSMUSG00000021615	Xrcc4	1.17612e-05	-1.01929	down
ENSMUSG00000058569	Tmed9	3.77533e-15	-1.01873	down
ENSMUSG00000028811	Yars	1.94424e-15	-1.01835	down
ENSMUSG00000042406	Atf4	7.04809e-18	-1.0178	down
ENSMUSG00000028343	Erp44	5.81316e-14	-1.01711	down
ENSMUSG00000028189	Ctbs	6.26949e-06	-1.01691	down
ENSMUSG00000039648	Ccbl1	0.0060703	-1.01687	down
ENSMUSG00000045790	Ccdc149	8.17488e-05	-1.01567	down
ENSMUSG00000016493	Cd46	0.0126474	-1.01364	down
ENSMUSG00000056737	Capg	2.73357e-10	-1.01334	down
ENSMUSG00000028757	Ddost	3.0678e-16	-1.01278	down
ENSMUSG00000066724	Gm10175	0.0284296	-1.01268	down
ENSMUSG00000033021	Gmppa	1.26553e-08	-1.01048	down
ENSMUSG00000002996	Hbp1	1.62586e-12	-1.00989	down
ENSMUSG00000039166	Akap7	5.42021e-07	-1.00887	down
ENSMUSG00000020629	Adi1	8.66365e-11	-1.00872	down
ENSMUSG00000029403	Cdkl2	0.0182587	-1.00848	down
ENSMUSG00000029993	Nfu1	3.2765e-08	-1.00675	down
ENSMUSG00000019066	Rab3d	0.0259351	-1.00535	down
ENSMUSG00000020680	Taf15	3.44359e-16	-1.0045	down
ENSMUSG00000001518	Itfg2	0.00862115	-1.00054	down
