# Supplementary material for: The m6A methylation and expression profiles of mouse neural stem cells after hypoxia/reoxygenation
Source: Stem Cell Res Ther. 2024 Feb 16;15:43. doi: 10.1186/s13287-024-03658-8 (PMC10870567; doi:10.1186/s13287-024-03658-8)
Supplement: Supplementary file 11 — Additional file 11: Table S10. The detailed information of conjoint analysis between m6A methylation and RNA expression [file 13287_2024_3658_MOESM11_ESM.xlsx]

## Sheet: conjoint analysis
Table S10. The detailed information of conjoint analysis between m6A methylation and RNA expression
Gene name	m6A peak	mRNA expression
	Regulation	Regulation	log2(Foldchange)	P-value
1110002E22Rik	up	up	1.789	2.42905e-10
2310030G06Rik	up	up	1.00161	0.000454276
2610034B18Rik	up	up	1.03756	6.65922e-08
4930427A07Rik	up	up	2.23045	1.14093e-10
4930579G24Rik	up	up	1.51688	2.68408e-08
5430435G22Rik	up	up	1.21682	0.0130902
9530053A07Rik	up	up	7.70489	8.72281e-06
9530077C05Rik	up	up	2.37372	0.000383313
Acsl3	up	up	1.15426	1.16169e-14
Adamts4	up	up	1.57844	1.62531e-22
Aen	up	up	1.09768	2.34021e-14
Aim1	up	up	1.01649	6.07373e-13
Aldh3a1	up	up	1.8216	1.63787e-07
Alkbh4	up	up	1.15667	0.00391816
Angpt1	up	up	1.42059	9.5057e-06
Angptl2	up	up	1.4473	2.40737e-08
Ankle1	up	up	2.30313	1.50829e-06
Ankrd66	up	down	-3.97345	0.0429489
Anln	up	up	1.33404	9.67247e-15
Apc2	up	up	1.74578	0.00213828
Apol6	up	up	2.51398	0.000399933
Arhgap11a	up	up	1.72143	4.20089e-08
Arrdc3	up	up	1.97876	3.68915e-25
Arrdc4	up	up	1.73496	8.17129e-09
Asf1b	up	up	1.82324	5.40553e-09
Aspm	up	up	1.87526	3.97032e-14
Atad5	up	up	1.33806	9.8366e-09
Atg9b	up	up	1.8425	2.2559e-16
Aunip	up	up	1.96491	3.40034e-05
Aurkb	up	up	1.84984	1.31617e-07
Aven	up	up	1.68016	0.000671761
Axin2	up	up	1.81626	0.000544286
B430305J03Rik	up	up	3.22448	0.000682567
Bad	up	up	1.05303	1.31544e-05
Bahcc1	up	up	1.02324	1.02948e-07
BC030867	up	up	2.15072	1.54338e-07
BC067074	up	up	2.20346	0.00404409
Bcl7a	up	up	1.87832	1.63742e-14
Birc5	up	up	1.55788	8.42889e-13
Brca1	up	up	1.44661	9.03323e-13
Brip1	up	up	1.31414	1.28914e-12
Btbd11	up	up	1.06409	7.3508e-10
C1qtnf6	up	up	1.37733	3.84578e-20
Camk2b	up	up	1.08905	0.00872659
Camsap3	up	up	2.02763	0.02424
Casc5	up	up	1.9396	0.00180866
Cby1	up	up	1.44528	5.94827e-11
Ccdc92	up	up	1.00806	6.15171e-06
Ccna2	up	up	1.7544	0.0220906
Ccnb2	up	up	1.67205	2.00977e-06
Ccne2	up	up	1.68839	0.000964577
Ccnf	up	up	2.12445	1.33798e-11
Ccng1	up	up	1.78614	7.23984e-30
Ccsap	up	up	1.03025	0.00861765
Cd109	up	up	1.25181	1.38043e-21
Cd14	up	up	1.27298	1.73297e-05
Cd93	up	up	3.69039	0.00695501
Cdca2	up	up	1.84912	7.10018e-06
Cdca3	up	up	1.50315	0.0178402
Cdca5	up	up	1.72607	6.83303e-07
Cdca8	up	up	2.01509	1.29361e-10
Cdk1	up	up	1.27242	1.10448e-13
Cdk6	up	up	1.16844	2.85883e-13
Cdkn1a	up	up	1.73475	2.11481e-16
Celf5	up	up	3.3529	1.7817e-12
Cenpb	up	up	1.28663	2.6018e-12
Cenpe	up	up	2.15865	9.87882e-06
Cenpf	up	up	2.44066	0.00307058
Cenph	up	up	1.4822	1.58743e-06
Cep128	up	up	1.4288	4.36206e-11
Cep55	up	up	1.98064	2.49262e-14
Ces2e	up	up	4.87436	1.67268e-18
Ces2g	up	up	1.99801	2.85237e-18
Chaf1a	up	up	1.44507	3.34814e-16
Chaf1b	up	up	1.10088	8.167e-07
Chrnb1	up	up	1.26721	1.23277e-05
Chst15	up	up	1.20355	7.89132e-09
Chst2	up	up	1.86505	3.6876e-19
Cit	up	up	1.71957	1.02941e-16
Ckap2	up	up	2.02938	8.07274e-17
Ckap2l	up	up	1.61605	2.62176e-11
Clspn	up	up	1.84305	2.06251e-19
Col8a1	up	up	1.59778	3.76642e-27
Cpped1	up	up	1.1242	9.37061e-14
Crhbp	up	down	-5.97582	0.0058659
Crybb3	up	up	2.78704	1.18257e-07
Cspg4	up	down	-3.93303	0.047369
Ctdsp1	up	up	1.31006	1.14078e-07
Ctgf	up	up	1.73981	0.00042372
Cxcl12	up	up	1.9329	8.11623e-10
Cyp2u1	up	up	1.02072	0.000334541
Cyp51	up	up	1.89685	6.80734e-29
Dbi	up	up	1.16692	1.40638e-13
Dclk1	up	up	2.6793	3.0464e-20
Ddx11	up	up	1.00317	3.40122e-07
Depdc1a	up	up	1.48448	2.67251e-08
Depdc1b	up	up	1.88445	2.73062e-06
Dhcr24	up	up	1.73304	1.09436e-24
Dhcr7	up	up	1.35034	3.10821e-16
Dhfr	up	up	1.17973	1.34887e-06
Dhrs13	up	up	1.08461	0.00136945
Diap3	up	up	1.03656	4.52343e-10
Dnaaf2	up	up	1.4417	2.037e-08
Dnajc9	up	up	1.4986	5.43628e-13
Dram1	up	up	1.63333	0.000589392
Dsn1	up	up	1.01307	3.26944e-05
Dyrk3	up	up	1.66956	1.21771e-07
E130309D02Rik	up	up	1.00229	4.52851e-07
E2f2	up	up	1.42252	0.000143863
E2f7	up	up	1.79597	2.44138e-05
E2f8	up	up	1.94177	9.15327e-14
Ei24	up	up	1.21512	3.62431e-17
Eme1	up	up	2.80677	8.9946e-10
Endod1	up	up	1.4935	7.65169e-14
Entpd6	up	up	1.31513	1.16741e-05
Ephb6	up	up	1.18126	5.3453e-13
Ercc6l	up	up	1.647	1.04986e-13
Ermp1	up	up	1.55897	1.43621e-20
Esco2	up	up	1.57215	2.45321e-13
Espl1	up	up	1.57516	5.98175e-10
Etv1	up	up	1.34837	2.53807e-10
Exo1	up	up	1.60337	2.37283e-06
Fam111a	up	up	1.49488	4.55075e-21
Fam132b	up	up	1.68062	1.65215e-11
Fam20c	up	up	1.49545	5.35938e-15
Fam212b	up	up	2.46181	3.76584e-05
Fam227a	up	up	1.81232	0.000414251
Fam26e	up	up	1.95963	3.71304e-15
Fam57a	up	up	1.67706	4.3775e-10
Fam64a	up	up	2.63056	1.44988e-15
Fam83d	up	up	2.76502	4.86949e-07
Fancm	up	up	1.03484	1.29574e-07
Fbxo48	up	up	1.30627	0.000398026
Fbxo5	up	up	1.44444	5.66494e-12
Fen1	up	up	1.55114	2.69053e-14
Fhdc1	up	up	1.2803	0.014566
Fignl1	up	up	1.23508	1.20655e-09
Foxc2	up	up	1.98916	0.0133193
Foxf2	up	up	1.37617	6.41933e-05
Foxm1	up	up	1.57292	0.041682
Fst	up	up	1.88145	1.84897e-12
Fstl1	up	up	1.30181	1.03499e-22
Galnt15	up	up	1.61265	0.0470236
Gbp2	up	up	1.21699	2.54544e-06
Gdf11	up	up	1.42131	1.02339e-15
Gdpd2	up	up	1.27961	6.91297e-08
Gen1	up	up	3.57213	0.0116865
Gfra2	up	up	1.84732	0.00164888
Ggta1	up	up	1.40744	8.652e-20
Glt8d2	up	up	2.09564	3.94714e-24
Gm10282	up	up	2.01362	3.45449e-08
Gm12689	up	up	6.65969	0.00233809
Gnb1l	up	up	1.24271	6.87484e-05
Gnptab	up	up	1.18775	3.7006e-18
Golga7b	up	up	6.16745	0.00744238
Gse1	up	up	1.12212	8.3498e-12
Gsg2	up	up	1.63857	1.17569e-06
Gtse1	up	up	2.62031	3.59567e-05
Gxylt1	up	up	1.35762	3.21021e-07
Hes6	up	up	1.03226	0.000628798
Hist1h2af	up	up	2.44925	4.82983e-08
Hist1h2ai	up	up	2.97041	0.000678463
Hist1h2ak	up	up	1.27998	6.58019e-07
Hist1h2ao	up	up	2.66409	3.54159e-07
Hist1h2bc	up	up	1.42168	0.00303769
Hist1h2be	up	up	1.13454	0.00730425
Hist1h2bh	up	up	1.75289	0.000273763
Hist1h2bm	up	up	1.54877	1.0978e-06
Hist1h3g	up	up	2.31451	0.00017834
Hist2h3c2	up	up	1.87025	0.0113201
Hmgb2	up	up	1.84999	2.53398e-17
Hmgb3	up	up	2.03523	0.000249753
Hmmr	up	up	2.27971	3.81513e-06
Hoxd3	up	up	1.3956	1.05799e-06
Hsd17b7	up	up	1.54053	7.11358e-20
Htr1b	up	up	3.68193	2.77043e-05
Hyal2	up	up	1.40416	9.90396e-06
Ift140	up	up	1.08717	1.29816e-10
Igf1	up	up	1.83413	7.66071e-07
Igsf9b	up	up	1.30284	1.40504e-07
Il13ra1	up	up	1.04502	2.62083e-15
Il18rap	up	up	1.59454	4.9758e-08
Il20rb	up	up	1.13808	0.00048378
Ildr2	up	up	1.12729	0.000139673
Incenp	up	up	1.09602	2.16769e-11
Inha	up	up	1.89243	0.000349035
Iqgap3	up	up	1.66198	1.89765e-13
Itgb8	up	up	1.65653	1.93497e-13
Kbtbd11	up	up	2.63505	1.98141e-13
Kcnk5	up	up	1.41406	2.58892e-05
Kcnq5	up	up	1.49232	3.77923e-15
Kctd7	up	up	1.43827	1.00929e-08
Kif14	up	up	1.48937	0.00500351
Kif15	up	up	1.29502	4.25173e-06
Kif18b	up	up	2.65734	4.06176e-16
Kif20a	up	up	2.45977	1.93476e-19
Kif20b	up	up	1.52025	5.41082e-08
Kif22	up	up	1.59094	2.1875e-07
Kif23	up	up	1.96982	2.58494e-13
Kif24	up	up	1.13375	2.89987e-05
Kif26b	up	up	1.91538	1.63182e-14
Kif2c	up	up	1.97009	1.34127e-08
Kif4	up	up	1.82031	2.89217e-15
Kifc1	up	up	1.9157	5.22363e-16
Kifc5b	up	up	1.47937	2.54895e-07
Kitl	up	up	1.24252	3.54796e-16
Klhdc7a	up	up	1.34781	0.033426
Klhdc8a	up	up	1.53637	1.34437e-07
Klhl30	up	up	1.2085	9.24811e-09
Klhl42	up	up	1.17931	3.42968e-13
Klra4	up	up	1.3607	0.00013963
Kng1	up	up	3.96136	0.0192979
Kng2	up	up	3.20646	0.000707467
Knstrn	up	up	1.29603	6.6274e-08
Lancl3	up	up	1.2121	6.71094e-09
Ldlr	up	up	2.2079	1.83434e-32
Lfng	up	up	1.35032	9.71126e-05
Lipg	up	up	2.82087	0.000105369
Lmln	up	up	1.23203	1.92619e-06
Lmnb1	up	up	1.09108	2.57391e-07
Lox	up	up	1.42002	3.55353e-20
Lrdd	up	up	1.73491	1.84659e-09
Lrr1	up	up	1.96516	0.000625621
Lss	up	up	1.26044	3.22146e-14
Lxn	up	up	1.32425	4.29997e-07
Lyz2	up	up	3.01291	2.68308e-12
Maml3	up	up	1.40239	2.28929e-09
Map3k6	up	up	1.78195	0.00160419
Map3k8	up	up	1.43478	2.12729e-09
Mapkapk3	up	up	1.53696	3.65061e-06
Mastl	up	up	1.82314	1.79004e-16
Mb21d2	up	up	1.08626	2.00248e-05
Mcat	up	up	1.2977	2.60213e-07
Mcm10	up	up	1.56139	2.22601e-11
Mcm3	up	up	1.01669	4.23662e-10
Mcm4	up	up	1.36961	7.99887e-20
Med22	up	up	1.20314	1.65769e-08
Melk	up	up	1.17957	1.88272e-06
Mex3b	up	up	1.29131	0.000559607
Mfap3l	up	up	1.0191	6.09411e-13
Mki67	up	up	1.56717	0.0049981
Mmp15	up	up	4.83431	2.65128e-08
Mns1	up	up	1.5248	0.000231321
Mrgpre	up	up	1.29811	2.94827e-05
Msh6	up	up	1.13607	1.86181e-17
Msl3l2	up	up	2.26847	7.70136e-09
Mt1	up	up	1.20783	1.42156e-05
Mtfr2	up	up	1.78074	1.09292e-10
Mtus1	up	up	1.06997	1.35491e-11
Mvk	up	up	1.39274	1.08887e-07
Mxd3	up	up	1.16143	0.00988195
Mybl1	up	up	2.14933	2.25117e-22
Mybl2	up	up	1.65728	2.49773e-10
Mzt2	up	up	1.55304	1.03886e-06
Nanos1	up	up	1.14251	0.0011077
Nav2	up	up	1.25879	2.7859e-11
Ndc80	up	up	1.90865	6.72666e-15
Nek2	up	up	1.32083	1.27282e-07
Nfkb2	up	up	5.32902	0.034652
Nfkbia	up	up	1.07207	6.67499e-09
Nfkbie	up	up	1.22635	2.18387e-09
Nkrf	up	up	1.37142	1.17889e-10
Nr4a3	up	up	2.41453	0.00517276
Nrg2	up	up	1.6798	0.00338357
Nsg1	up	up	1.3473	2.58687e-09
Ntn4	up	up	1.08777	1.28287e-11
Nuf2	up	up	1.27801	0.000535965
Nusap1	up	up	1.6029	0.00358534
Orai2	up	up	1.11315	3.8971e-09
Osmr	up	up	1.02748	4.70406e-15
P2rx5	up	up	1.5661	4.87446e-10
Pank1	up	up	1.02314	4.71872e-05
Panx1	up	up	1.81542	0.00849701
Parpbp	up	up	1.17755	2.85988e-08
Patz1	up	up	1.01154	0.000131835
Pde12	up	up	1.04922	4.87616e-08
Pdgfra	up	up	1.36213	2.57902e-09
Per1	up	up	1.1428	6.49163e-07
Pgbd5	up	up	1.41542	0.0204436
Phlda3	up	up	1.2467	1.06919e-15
Pif1	up	up	3.05405	0.0489749
Pik3ip1	up	up	1.20962	1.92151e-08
Pik3r3	up	up	1.52575	1.97021e-16
Pitpnm2	up	up	1.40226	3.00319e-15
Plat	up	up	1.08692	5.9391e-15
Plau	up	up	1.77545	2.65436e-13
Plekha8	up	up	1.06987	2.58904e-10
Plekhh1	up	up	1.50853	0.000461347
Pmvk	up	up	2.22902	5.21307e-13
Pnp	up	up	1.09835	0.0107948
Pola2	up	up	1.27683	1.01229e-10
Polq	up	up	1.61447	6.51998e-13
Polr3g	up	up	1.19643	3.02568e-06
Pomgnt2	up	up	1.14195	0.000140006
Ppp1r13l	up	up	1.18442	0.00253835
Prc1	up	up	1.79016	9.20721e-20
Prdm11	up	up	1.41348	0.00178887
Prkar2a	up	up	1.40556	2.42566e-18
Prr11	up	up	1.90949	5.12583e-11
Prrg4	up	up	1.49146	1.88636e-11
Psen2	up	up	1.01818	0.00090211
Psmc3ip	up	up	1.48638	5.3556e-05
Psrc1	up	up	1.22941	7.34579e-08
Ptchd4	up	up	1.06093	1.71085e-13
Ptprn	up	up	2.63004	0.00987296
Pvrl1	up	up	1.19769	3.5594e-07
Rab27b	up	up	1.51699	1.16171e-06
Racgap1	up	up	1.19943	3.32889e-12
Rad23a	up	up	1.09447	5.70715e-09
Rad51	up	up	1.85132	1.95259e-13
Rad54b	up	up	1.39748	7.85695e-07
Rap2a	up	up	1.57593	1.08531e-16
Rassf1	up	up	1.16228	4.20203e-11
Rassf4	up	up	2.58284	0.000133408
Rbl1	up	up	1.21026	2.62698e-13
Rbmx2	up	up	1.03242	0.000869855
Rftn1	up	up	1.18909	1.23063e-10
Rilpl2	up	up	1.02609	5.75152e-06
Rnasel	up	up	1.39161	2.24224e-05
Rnf150	up	up	1.37966	3.51667e-13
Rnf169	up	up	1.01733	1.03521e-12
Rpa2	up	up	1.1769	9.83675e-08
Rpusd1	up	up	1.37371	3.40558e-06
Rrm2	up	up	2.17053	2.12e-12
Rsl1	up	up	1.08669	2.76033e-05
S100a13	up	up	1.13379	4.11273e-05
Samd1	up	up	1.33291	4.20909e-07
Sbk1	up	up	1.44651	7.04764e-07
Sc4mol	up	up	1.16574	1.93527e-18
Scd1	up	up	1.01289	2.4867e-13
Scd2	up	up	1.02983	4.7942e-19
Sec14l5	up	up	8.27714	5.34123e-08
Selplg	up	up	5.26667	0.037025
Sema6b	up	up	1.32343	0.000736982
Sema7a	up	up	2.66172	3.61932e-09
Sgol1	up	up	1.34784	0.000144551
Sh2b2	up	up	1.66179	0.00157492
Ska1	up	up	2.10696	2.26401e-08
Ska3	up	up	2.20618	6.42382e-11
Slc12a5	up	down	-1.20437	0.029906
Slc16a13	up	up	1.10874	8.83116e-07
Slc16a6	up	up	3.53119	1.8541e-11
Slc16a9	up	up	1.0567	0.0202659
Slc19a2	up	up	1.24561	1.3227e-13
Slc20a1	up	down	-1.41945	7.17137e-23
Slc25a10	up	up	1.24735	6.59349e-05
Slc27a4	up	up	1.05756	6.21926e-08
Slc30a1	up	up	2.14664	1.50072e-07
Slc31a2	up	up	1.56274	1.51016e-17
Slc35e4	up	up	1.04823	9.83342e-08
Slc43a2	up	up	1.62872	8.58388e-15
Slc6a2	up	up	7.17102	0.000254219
Slco3a1	up	up	1.35092	1.58478e-11
Slfn9	up	up	1.3058	1.46569e-16
Slpi	up	up	2.50765	1.38248e-06
Smc2	up	up	1.31624	5.94556e-15
Smtnl2	up	up	1.3644	0.00553264
Sod3	up	up	1.09079	6.72146e-09
Spc25	up	up	1.78439	2.19603e-12
Spdl1	up	up	1.56298	9.68761e-09
Spef1	up	up	3.48671	1.20374e-12
Spin4	up	up	1.90272	3.08227e-06
Spire2	up	up	1.52515	0.0154384
Spp1	up	up	1.1095	5.36706e-18
Spsb4	up	up	1.13953	0.000167473
St3gal2	up	up	1.04322	9.33716e-17
St6gal1	up	up	1.07208	4.60528e-09
Stard4	up	up	1.12526	4.49249e-11
Stil	up	up	1.36499	2.17888e-09
Sulf2	up	up	1.33904	6.02547e-20
Sycp1	up	up	3.86235	0.00338682
Syk	up	up	1.39786	0.000473541
Tacc3	up	up	1.25343	7.57028e-09
Tapbpl	up	up	1.00475	0.0131241
Tbc1d8	up	up	1.64843	4.33428e-09
Tcf19	up	up	1.45763	9.21099e-13
Tef	up	up	1.19088	1.44932e-11
Them6	up	up	1.20174	1.03329e-10
Themis	up	up	1.80919	4.45292e-07
Tk1	up	up	1.19205	1.94362e-06
Tmem170b	up	up	1.04064	5.89625e-11
Tmem173	up	up	1.21509	9.73156e-10
Tmem194	up	up	1.33733	8.93741e-14
Tnc	up	up	1.76369	1.53235e-12
Tnfrsf13c	up	up	6.86324	0.00107311
Tnfrsf9	up	up	2.27081	1.93881e-16
Tnnt2	up	up	3.5461	0.000439609
Top2a	up	up	1.28871	0.00922752
Tpx2	up	up	1.30555	1.17521e-13
Traf4	up	up	1.09973	1.42161e-10
Trib2	up	up	1.52176	0.000258044
Trim11	up	up	1.31311	2.09772e-16
Trim7	up	up	2.12255	7.11957e-14
Troap	up	up	2.57815	8.93765e-08
Trp53inp1	up	up	1.38968	2.30878e-22
Ttk	up	up	2.63096	3.56429e-17
Ttl	up	up	1.02949	3.31531e-06
Tubb4b-ps1	up	up	2.43622	0.0107906
Txndc11	up	down	-1.25257	4.90038e-14
Uaca	up	up	1.15965	7.04198e-13
Ube2t	up	up	1.28256	0.000202963
Vdr	up	up	1.04156	1.13196e-06
Vnn3	up	up	3.79204	1.77978e-12
Wdr35	up	up	1.02323	8.7699e-09
Wrb	up	up	1.1152	2.66654e-08
Xrcc2	up	up	1.26439	1.04235e-07
Zbed3	up	up	1.01813	1.66063e-07
Zbed4	up	up	1.18608	3.59303e-07
Zbtb14	up	up	1.09904	4.20684e-08
Zbtb42	up	up	1.5673	0.000363499
Zc3h12a	up	up	1.32697	0.0260057
Zc3h4	up	up	1.1282	5.40107e-13
Zfp319	up	up	1.89432	4.80556e-07
Zfp811	up	up	2.07456	0.000530524
1500002C15Rik	down	down	-1.87189	1.09189e-06
1700007B14Rik	down	down	-2.56866	0.0460387
1700019G17Rik	down	down	-2.78058	0.0319902
2700089E24Rik	down	down	-1.08714	5.06723e-13
9330159F19Rik	down	up	1.46155	0.00400787
A830010M20Rik	down	down	-1.17614	3.37359e-05
Abat	down	down	-1.57432	0.0115088
Abca1	down	down	-2.33913	0.000153515
Abca12	down	down	-3.43335	2.40435e-07
Abca6	down	down	-5.0745	0.00625151
Abca7	down	down	-1.30452	1.39037e-12
Abca8a	down	up	2.38695	0.000576148
Abcb1a	down	up	1.45025	0.000464732
Acacb	down	down	-1.90103	3.49465e-05
Acot11	down	down	-1.55973	0.00565012
Acox2	down	down	-2.63592	4.99571e-30
Adam12	down	up	6.37733	0.00444846
Adam1a	down	down	-1.65211	0.000475439
Adamts20	down	down	-5.29124	0.0231582
Adamts4	down	up	1.57844	1.62531e-22
Adra1b	down	down	-1.26838	0.00152636
Adra2a	down	up	3.55686	0.047644
Aff3	down	down	-1.73794	4.61995e-06
Agap2	down	down	-1.46002	0.00688723
Ak5	down	down	-1.49238	1.45173e-05
Akna	down	down	-1.32847	2.12293e-11
Aldh18a1	down	down	-1.38017	1.06263e-18
Aldh1l2	down	down	-1.99782	1.78429e-33
Alg12	down	down	-1.51137	1.81102e-12
Alk	down	down	-4.7487	0.0408805
Amz1	down	down	-1.52054	0.0210685
Angpt4	down	down	-1.60217	3.52084e-07
Angptl6	down	down	-2.78109	4.23551e-13
Ankrd33b	down	down	-5.14231	0.0261231
Ankrd55	down	down	-2.12452	0.00070924
Anks1b	down	up	5.9026	0.0129053
Ano3	down	up	2.73835	0.0123733
Aox1	down	down	-1.69877	4.312e-09
Aplnr	down	down	-2.49488	0.0161796
Apol6	down	up	2.51398	0.000399933
Apol9a	down	down	-2.39304	1.5313e-19
Apol9b	down	down	-2.85004	1.06119e-19
Apom	down	down	-4.74778	0.0404006
Arhgap33	down	down	-2.21345	1.32883e-07
Arhgef4	down	down	-5.23664	0.00363661
Arl4d	down	down	-1.75505	0.038872
Ascc2	down	down	-1.1206	1.87321e-17
Ascc3	down	down	-1.43113	1.23594e-24
Asic1	down	up	2.46347	0.0417485
Aspm	down	up	1.87526	3.97032e-14
Atf3	down	down	-3.75818	0.00303536
Atf4	down	down	-1.0178	7.04809e-18
Atp2a3	down	down	-2.13026	2.16305e-16
Atp2b4	down	down	-1.05814	3.57829e-05
Atp6v0a4	down	up	3.32471	0.000738853
Avil	down	down	-2.7833	1.82625e-23
BC007180	down	down	-5.30711	0.019558
BC067074	down	up	2.20346	0.00404409
Bcat1	down	down	-1.11326	6.671e-17
Bcat2	down	down	-1.0528	1.60473e-08
Blvrb	down	down	-2.04041	1.82159e-13
Brsk1	down	down	-1.36111	5.99969e-06
Bst2	down	down	-2.74104	8.34343e-27
Btla	down	up	6.27592	0.0064987
C4bp	down	down	-5.14826	0.0259947
Cabp1	down	down	-2.58981	1.07339e-08
Cacng8	down	down	-1.84627	0.00292069
Cadps2	down	up	5.15341	0.0430533
Calml4	down	down	-1.97611	0.00161606
Calr	down	down	-2.92466	1.98337e-44
Camk1d	down	down	-1.93541	1.01266e-09
Canx	down	down	-1.12515	5.1647e-21
Car6	down	down	-3.42793	0.0264975
Cass4	down	down	-3.01593	4.71281e-05
Catsperg1	down	down	-1.47799	0.0134808
Ccbl1	down	down	-1.01687	0.0060703
Ccbl2	down	down	-1.61999	4.07411e-09
Ccdc112	down	down	-1.80645	0.0032115
Ccdc116	down	down	-1.37625	0.00730334
Ccdc167	down	down	-1.23362	3.15729e-08
Ccdc176	down	down	-2.50952	0.000633994
Ccdc39	down	down	-1.09284	0.000794209
Cd28	down	up	6.42898	0.00394662
Cd74	down	down	-3.88555	6.72006e-33
Cdan1	down	up	1.15478	4.92709e-06
Cdk5rap3	down	down	-1.22948	5.55991e-12
Cdkn2a	down	down	-2.09285	0.000596959
Cdsn	down	down	-3.19451	2.76205e-24
Celf2	down	down	-1.29156	1.44215e-07
Celf5	down	up	3.3529	1.7817e-12
Celsr3	down	down	-4.00141	0.0422259
Cep128	down	up	1.4288	4.36206e-11
Ces2f	down	up	6.00915	0.0104563
Cfh	down	down	-1.08458	3.60856e-16
Chac1	down	down	-1.40895	1.21998e-06
Chchd10	down	down	-3.08846	1.03543e-05
Chka	down	down	-1.0687	5.61798e-15
Cldn1	down	down	-2.35617	5.40064e-08
Cldn2	down	down	-3.69789	0.0383453
Clip3	down	down	-1.87357	5.80436e-08
Clybl	down	down	-2.13715	6.32203e-08
Cnbd2	down	down	-2.03579	7.20222e-05
Col14a1	down	down	-5.62674	0.00114824
Coro6	down	down	-2.59102	2.33464e-09
Creb3l1	down	down	-1.10011	1.42881e-09
Creld2	down	down	-3.7368	1.83504e-43
Csmd3	down	down	-1.21953	0.00149491
Cspg4	down	down	-3.93303	0.047369
Ctbs	down	down	-1.01691	6.26949e-06
Ctnna3	down	up	5.44884	0.0290922
Cyb5r1	down	down	-1.88163	3.56564e-30
Cyp20a1	down	down	-1.02369	1.54691e-10
Cyp2b13	down	down	-5.08075	0.028527
Cyp39a1	down	up	1.19492	3.72134e-06
Cyp4f40	down	up	2.16651	0.00775476
Dbndd1	down	down	-4.06266	0.0424168
Ddit3	down	down	-3.17506	0.00031936
Ddx3y	down	down	-1.37817	1.74744e-12
Ddx50	down	down	-1.2287	5.8625e-20
Ddx58	down	down	-1.35887	1.84027e-05
Ddx59	down	down	-1.09667	0.00167485
Derl1	down	down	-1.352	4.95363e-23
Dhrs11	down	down	-2.02623	1.32729e-12
Dhx58	down	down	-2.19347	5.91292e-11
Dna2	down	up	1.66884	2.86227e-05
Dnajb11	down	down	-1.90561	2.28819e-31
Dnajb9	down	down	-2.0814	8.62542e-29
Dnajc3	down	down	-2.16882	3.66277e-34
Dnhd1	down	down	-1.04783	3.68974e-09
Dock10	down	up	5.75958	0.0193636
Dph6	down	down	-1.04171	2.5964e-08
Dusp5	down	down	-1.37582	4.47925e-06
Eaf2	down	down	-1.50711	0.00247951
Ears2	down	down	-1.2878	4.96709e-07
Eef1g	down	down	-1.08466	1.87114e-18
Egr1	down	down	-1.89898	6.49075e-13
Eif2s3y	down	down	-2.36405	2.18544e-14
Eif4b	down	down	-1.27448	6.80398e-13
Eif4e3	down	down	-1.55724	0.000328313
Endou	down	up	3.08731	0.00706293
Epg5	down	down	-1.13129	1.04773e-12
Eprs	down	down	-1.21844	1.48594e-21
Erp44	down	down	-1.01711	5.81316e-14
Ets2	down	down	-1.47673	1.2143e-23
Fam114a1	down	down	-1.28339	5.67485e-15
Fam131b	down	down	-1.86706	4.78524e-05
Fam171b	down	down	-1.02082	1.26425e-15
Fam198b	down	down	-1.18902	8.35767e-14
Fam46c	down	down	-1.16512	0.0103342
Fam71a	down	down	-5.44287	0.0173781
Fbxo2	down	down	-1.32557	0.00402308
Fer1l6	down	up	1.31925	0.00364558
Fgf21	down	down	-2.71428	1.3944e-08
Fgfbp1	down	down	-2.13664	5.93434e-11
Fggy	down	down	-1.32531	2.52194e-08
Fhl2	down	down	-1.54799	1.14868e-07
Ficd	down	down	-1.0589	1.4172e-06
Fkbp11	down	down	-1.68822	5.10529e-18
Fkbp2	down	down	-1.38571	2.23717e-10
Flcn	down	down	-1.83728	0.04903
Flrt1	down	down	-3.85908	2.10142e-06
Fndc1	down	down	-4.96191	0.0313683
Fndc3a	down	down	-1.16993	2.56689e-15
Fos	down	down	-1.02984	0.000859504
Frs3	down	down	-1.36297	0.040196
Gata3	down	down	-1.9818	2.47462e-05
Gbp2b	down	up	5.78173	0.0161536
Gclm	down	down	-1.27278	0.0203084
Gdap1l1	down	down	-1.78052	1.53324e-05
Gfra1	down	up	2.68764	0.00675474
Gli2	down	down	-1.47708	0.00171819
Gm10275	down	down	-1.20135	3.80091e-15
Gm10874	down	down	-1.5594	0.000266602
Gm12185	down	down	-2.1803	0.00106065
Gm12258	down	down	-1.25364	8.22187e-10
Gm129	down	down	-1.46134	3.09088e-05
Gm15127	down	down	-5.21765	0.0224688
Gm21807	down	down	-3.95523	0.00613225
Gm5428	down	down	-1.07447	7.60168e-15
Gm5930	down	down	-4.9828	0.0308555
Gm960	down	down	-3.12281	0.0163761
Gm9992	down	up	5.94418	0.011553
Gmds	down	down	-1.52881	2.97314e-16
Gmppb	down	down	-1.05941	0.000135697
Gnat2	down	down	-3.6452	1.17466e-05
Got1	down	down	-1.16302	2.40571e-14
Got1l1	down	down	-5.14826	0.0259947
Gp1bb	down	down	-1.90988	0.0035503
Gpm6b	down	down	-1.60922	2.63525e-10
Gpr62	down	down	-3.17576	0.0184478
Grap2	down	down	-4.74962	0.0427986
Grasp	down	down	-1.253	9.66984e-06
Gsdmc4	down	up	5.55933	0.0244278
Gstt1	down	down	-1.03968	0.00153086
Gtpbp2	down	down	-1.3137	1.03686e-19
Gvin1	down	down	-1.52286	4.92233e-06
H13	down	down	-1.03851	1.49449e-15
Hapln4	down	down	-1.25752	1.72257e-12
Hcfc1r1	down	down	-1.22914	1.54277e-12
Hdlbp	down	down	-1.19256	6.6611e-22
Hk2	down	down	-1.33628	1.18843e-18
Hmcn1	down	down	-1.68189	7.41351e-07
Hmox1	down	down	-5.06965	0.00211654
Hoxb8	down	down	-1.29319	0.00133846
Hs3st1	down	up	1.3514	0.00925387
Hsp90b1	down	down	-3.23532	4.71166e-47
Hspa1a	down	down	-3.81553	0.00111175
Hspa1b	down	down	-4.73046	0.0127533
Hspe1	down	down	-1.24864	0.0149978
Hyou1	down	down	-3.2774	3.96329e-45
Ifi202b	down	down	-1.66014	4.48238e-16
Ifi44	down	down	-4.24406	3.34501e-27
Ifit1	down	down	-3.22264	9.64639e-12
Igfbp4	down	down	-1.24444	4.31356e-12
Igsf11	down	down	-4.88199	0.0387658
Il13ra2	down	up	4.10108	6.25104e-05
Il2rb	down	down	-1.53384	0.000526345
Il3ra	down	down	-3.91821	0.0305556
Inpp5j	down	down	-2.40513	5.16262e-07
Ins1	down	up	6.37972	0.015243
Irf7	down	down	-3.91693	4.93565e-15
Irf9	down	down	-2.21093	1.75675e-17
Irgm2	down	down	-2.12935	1.15791e-11
Isg15	down	down	-3.05191	2.49374e-13
Islr	down	down	-1.457	0.000829428
Itga8	down	down	-1.06817	0.0152759
Kcnab1	down	up	4.44404	0.00489462
Kcnj14	down	down	-1.60596	0.0234452
Kctd14	down	down	-4.74411	0.0429757
Kdm5b	down	down	-1.13584	6.39669e-17
Kif17	down	down	-5.42571	0.00186627
Kif23	down	up	1.96982	2.58494e-13
Kng1	down	up	3.96136	0.0192979
Leprel1	down	down	-1.13728	4.5564e-14
Lgi2	down	down	-1.43548	7.72987e-07
Lipe	down	down	-1.46106	3.33453e-06
Lman1	down	down	-1.23286	2.83021e-21
Lmf1	down	down	-1.05789	0.000154773
Lonrf3	down	down	-1.29801	0.00356325
Lpcat2	down	down	-1.35882	0.00789977
Lphn2	down	down	-1.13068	1.03546e-05
Lpin3	down	down	-3.1218	6.35114e-08
Lrp11	down	up	1.22713	4.83539e-11
Lrp2	down	down	-2.52739	3.6699e-07
Lrrc16a	down	down	-1.27322	2.65734e-08
Lzts1	down	down	-1.13126	0.00526275
Maats1	down	down	-3.9284	1.80061e-06
Magt1	down	down	-1.71594	3.39505e-27
Manba	down	up	4.03129	0.0161797
Manf	down	down	-2.86687	2.08717e-41
Map2	down	down	-1.12303	1.92279e-12
Map3k19	down	down	-2.11975	0.00177777
Mapt	down	down	-1.63455	3.30934e-13
44624	down	down	-3.3398	0.000980351
Mboat2	down	down	-1.41165	5.95069e-07
Mcf2l	down	down	-2.41727	7.31298e-25
Med12l	down	down	-1.18662	0.00050566
Mmp16	down	up	1.15627	1.11175e-09
Mmp19	down	down	-1.71856	9.7027e-09
Mroh1	down	down	-1.70315	5.96362e-24
Mroh2a	down	down	-5.45996	0.0169268
Mrps28	down	down	-1.52803	4.63339e-05
Msh5	down	up	1.74612	0.00763528
Mtus1	down	up	1.06997	1.35491e-11
Myh14	down	down	-1.6008	4.08509e-06
N4bp2l1	down	down	-1.36155	3.75793e-06
Naaladl1	down	up	1.7795	0.0244091
Naip5	down	down	-2.05283	0.00112492
Nkd1	down	down	-1.60587	0.000369051
Nktr	down	down	-1.32566	3.76974e-12
Nlrp6	down	down	-4.88199	0.0387658
Nos1	down	down	-1.79633	2.81307e-06
Nr4a3	down	up	2.41453	0.00517276
Nucb2	down	down	-2.53653	5.80416e-36
Nupr1	down	down	-1.78427	5.07347e-23
Nyx	down	down	-2.0741	0.0439335
Oas2	down	down	-2.79423	1.57314e-08
Oasl2	down	down	-4.76998	1.80841e-10
Oat	down	down	-1.08599	4.40866e-16
Olig3	down	down	-2.50041	5.48835e-11
Omp	down	down	-4.05734	0.0406159
Ormdl2	down	down	-1.39762	4.20218e-18
Oscar	down	down	-3.53347	0.0437176
P4ha2	down	down	-1.31313	1.92355e-09
P4hb	down	down	-1.45028	4.27427e-26
Pank1	down	up	1.02314	4.71872e-05
Paqr3	down	down	-1.19276	1.36912e-13
Park2	down	down	-5.82366	0.00826339
Paxbp1	down	down	-1.24487	6.0782e-18
Pck2	down	down	-1.2442	2.87966e-18
Pdgfra	down	up	1.36213	2.57902e-09
Pdia3	down	down	-2.2457	4.9069e-37
Pdia4	down	down	-4.15748	8.62605e-51
Pdia5	down	down	-1.93058	1.19801e-19
Pdia6	down	down	-2.85164	1.69019e-42
Pdzd2	down	up	6.39135	0.00448218
Pdzd7	down	down	-2.50429	3.1416e-14
Peg10	down	down	-1.04757	1.4455e-15
Pgm3	down	down	-1.20763	6.82056e-10
Phf11d	down	down	-4.52672	0.0168163
Piga	down	down	-1.98598	5.59355e-20
Pik3r5	down	down	-1.78817	0.0146001
Pkd1l2	down	down	-5.32383	0.0192798
Pkdrej	down	up	5.20634	0.0396139
Pla2g4c	down	up	3.24514	0.0212113
Plagl1	down	down	-1.52855	3.0451e-09
Plat	down	up	1.08692	5.9391e-15
Plxna4	down	up	5.55387	0.0275957
Pnrc2	down	down	-1.06239	1.0903e-16
Ppp1r15a	down	down	-2.03443	0.00138431
Prdm8	down	down	-1.056	0.0255943
Prelp	down	down	-2.24328	4.17531e-11
Prkcd	down	down	-3.96777	3.71673e-16
Prkcg	down	down	-1.68401	0.0364546
Prss36	down	down	-1.58884	0.00255037
Psen2	down	up	1.01818	0.00090211
Psg20	down	down	-1.43996	0.00112202
Psmb11	down	down	-4.74962	0.0427986
Ptchd1	down	down	-1.04061	0.0417642
Pth2r	down	up	6.21822	0.00766862
Ptplad2	down	down	-1.98955	0.000107716
Ptprd	down	down	-1.73882	0.0221775
Ptprm	down	down	-1.26378	6.5664e-15
Ptprn	down	up	2.63004	0.00987296
Ptpru	down	down	-2.77868	0.00488527
Pvrl4	down	up	5.84118	0.0151436
Rab27b	down	up	1.51699	1.16171e-06
Rab39b	down	down	-1.74719	2.6586e-10
Rab3d	down	down	-1.00535	0.0259351
Rabl3	down	down	-1.84935	5.84295e-10
Ramp3	down	down	-3.14622	0.000807614
Ranbp17	down	down	-2.68901	0.0430475
Rassf5	down	down	-1.68058	2.84649e-10
Rbm15b	down	down	-1.05394	3.73864e-07
Rbm15b	down	down	-1.30251	9.81523e-15
Reep6	down	down	-1.67691	2.17035e-11
Rhbdl2	down	down	-1.82119	0.0258777
Rhof	down	down	-1.8339	0.0293107
Rpl10-ps3	down	down	-1.28667	0.00722132
Rpl12	down	down	-1.33937	5.96957e-21
Rpn1	down	down	-2.03555	5.58385e-34
Rps28	down	down	-1.026	4.98882e-15
Rragb	down	down	-2.77811	0.030671
Rragd	down	down	-1.95794	2.45189e-05
Rsad2	down	down	-2.78298	3.47531e-08
Rslcan18	down	down	-1.05862	0.00977497
Rtp4	down	down	-1.65993	6.05704e-07
Sars	down	down	-1.08032	7.3491e-18
Satb1	down	down	-1.65401	7.66335e-09
Scara5	down	down	-5.57064	9.74504e-08
Scfd1	down	down	-1.08009	1.53523e-11
Scml4	down	up	2.58316	0.0429137
Scn4a	down	down	-5.74683	0.0123982
Sdf2l1	down	down	-3.7136	2.0153e-32
Sdpr	down	down	-1.2364	0.00034177
Sec11c	down	down	-1.61982	5.48629e-16
Sel1l	down	down	-1.81391	2.15812e-30
Sema3c	down	down	-1.40521	3.86772e-13
Sema6b	down	up	1.32343	0.000736982
Sept6	down	down	-1.10844	1.19257e-07
Serp1	down	down	-1.08701	1.23576e-15
Serpinf1	down	down	-2.82799	4.04339e-35
Sfn	down	down	-4.08484	2.78925e-05
Sh2d6	down	down	-1.94403	0.000188724
Sidt1	down	down	-5.08154	0.0285083
Sil1	down	down	-1.13863	1.97808e-09
Slc16a9	down	up	1.0567	0.0202659
Slc17a4	down	down	-4.06149	0.0456755
Slc24a3	down	down	-1.03724	3.10678e-13
Slc25a2	down	down	-1.92883	0.0118927
Slc2a1	down	down	-1.38513	3.03999e-18
Slc35b1	down	down	-1.88669	7.89437e-15
Slc3a2	down	down	-1.42196	3.37962e-24
Slc4a7	down	down	-1.32309	4.11351e-18
Slc5a8	down	up	4.65505	0.00166757
Slc6a7	down	up	5.2646	0.037285
Slc8a2	down	down	-3.50548	0.0292073
Slfn8	down	down	-1.93158	1.36182e-19
Snhg11	down	down	-4.88199	0.0387658
Snrnp35	down	down	-1.13988	0.0346437
Soat2	down	down	-3.5243	4.70933e-05
Sorcs1	down	up	5.62743	0.0231647
Sorcs2	down	down	-1.49112	0.0088923
Sox9	down	down	-2.18079	0.00826725
Sp110	down	up	2.3937	0.0127164
Spcs2	down	down	-1.24608	2.35374e-17
Spn	down	down	-1.1353	0.000363581
Spock2	down	down	-1.01962	0.0386968
Ssc5d	down	down	-1.8915	2.18275e-05
Sspo	down	down	-2.68368	0.00957004
Stat1	down	down	-1.22845	2.87979e-12
Stat2	down	down	-1.5634	2.02942e-21
Stbd1	down	down	-1.44338	2.78404e-17
Surf4	down	down	-1.05277	5.55277e-18
Sv2b	down	up	5.56799	0.0239152
Swt1	down	down	-1.06257	9.76969e-08
Syn2	down	up	5.20556	0.0437392
Syngr1	down	down	-2.34273	0.000329297
Syvn1	down	down	-1.29741	7.73381e-18
Taf15	down	down	-1.0045	3.44359e-16
Tango6	down	down	-1.4883	1.91685e-08
Tbc1d8	down	up	1.64843	4.33428e-09
Tbx6	down	down	-1.94114	0.000572415
Tceal1	down	down	-3.27579	0.0234129
Tdrkh	down	down	-2.39454	0.00108666
Tecta	down	down	-6.64464	0.00138551
Tenm4	down	down	-1.35273	1.68968e-21
Tes	down	down	-1.65332	1.29702e-22
Tfcp2l1	down	down	-1.12962	9.95587e-05
Tg	down	up	1.45798	3.30849e-06
Them4	down	down	-1.26065	3.55341e-11
Tiam1	down	down	-2.57817	0.00685459
Ticam1	down	down	-1.78565	6.21177e-18
Tmed3	down	down	-1.2341	2.86534e-16
Tmed9	down	down	-1.01873	3.77533e-15
Tmem220	down	down	-1.15293	0.015187
Tmem63c	down	down	-4.73009	0.0106964
Tmod4	down	down	-1.69424	0.0173482
Tmprss6	down	up	5.58523	0.0221277
Tmprss9	down	up	3.51176	0.00230032
Tnfrsf9	down	up	2.27081	1.93881e-16
Tns1	down	down	-1.30663	1.68194e-11
Trank1	down	down	-5.2191	0.0210099
Trib3	down	down	-1.27115	1.35932e-19
Trim10	down	down	-5.14215	0.00635938
Trim34a	down	down	-1.30843	8.31879e-07
Trmt10a	down	down	-1.82483	7.7968e-12
Trpm3	down	up	1.91701	0.000133671
Tspan12	down	up	6.47004	0.0044146
Tspan4	down	up	1.67993	7.79947e-14
Tspyl2	down	down	-1.30526	1.08781e-16
Ttc12	down	down	-1.45934	0.000332088
Ttc17	down	down	-1.80083	1.18393e-27
Ttc7	down	up	1.08901	1.33592e-07
Tvp23a	down	down	-1.37204	2.48432e-05
Txlnb	down	down	-3.14228	0.00352665
Txndc11	down	down	-1.25257	4.90038e-14
Txndc5	down	down	-1.10336	5.02992e-17
Ugt1a6a	down	down	-2.6119	5.14116e-09
Unc13c	down	up	6.44572	0.00379243
Upp2	down	up	2.37127	0.0164728
Uso1	down	down	-1.52895	6.30502e-26
Usp17la	down	down	-2.81294	9.73465e-08
Vamp5	down	down	-1.46001	0.0386407
Vegfa	down	down	-1.06723	2.11255e-16
Vipr2	down	down	-2.80531	4.74938e-21
Vnn1	down	up	1.95174	0.00684592
Wars	down	down	-1.58388	3.43678e-24
Wfs1	down	down	-1.38675	1.65512e-17
Xaf1	down	down	-2.2179	1.03231e-15
Xbp1	down	down	-1.62002	3.60731e-11
Ypel5	down	down	-1.2432	7.41074e-16
Zbtb2	down	down	-1.35984	0.000480838
Zbtb21	down	down	-1.09324	7.06334e-12
Zbtb3	down	down	-1.19343	0.041091
Zfp128	down	down	-1.1517	0.00131908
Zfp354b	down	down	-1.56964	0.0456947
Zfp446	down	down	-1.28766	0.000444859
Zfp454	down	down	-5.14231	0.0261231
Zfp57	down	down	-2.033	1.83986e-06
Zfp708	down	down	-1.22929	0.000350092
Zfp9	down	down	-1.72287	1.89165e-19
Zfp945	down	down	-1.28231	5.18402e-16
Zyg11b	down	down	-1.09212	5.35021e-18
