# Supplementary material for: The m6A methylation and expression profiles of mouse neural stem cells after hypoxia/reoxygenation
Source: Stem Cell Res Ther. 2024 Feb 16;15:43. doi: 10.1186/s13287-024-03658-8 (PMC10870567; doi:10.1186/s13287-024-03658-8)
Supplement: Supplementary file 14 — Additional file 14: Table S13. Hub gene clusters based on MCODE analysis. [file 13287_2024_3658_MOESM14_ESM.xlsx]

## Sheet: Table S14. Hub gene clusters ba
MCODE App Results
Date: 8:41:43 PM on August 5, 2022
Parameters:
Network Scoring:
Include Loops: false Degree Cutoff: 2
Cluster Finding:
Node Score Cutoff: 0.2 Haircut: true Fluff: false K-Core: 2 Max. Depth from Seed: 100
Cluster	Score (Density*#Nodes)	Nodes	Edges	Node IDs
1	70.194	73	2527	Fam64a, Nusap1, Ckap2, Nuf2, Hmmr, Birc5, Parpbp, Cdk1, Kif15, Fbxo5, Ttk, Tpx2, Mki67, Troap, Smc2, Kif23, Asf1b, Ccnb2, Anln, Cdca2, Rrm2, Depdc1a, Kif22, Espl1, Melk, Arhgap11a, Kifc1, Casc5, Foxm1, Rad51, Prc1, Mcm3, Nek2, Aspm, Ska1, Cdca8, Cdca5, Top2a, Ccna2, Knstrn, Incenp, Cenph, Kif4, Sgol1, Exo1, Ndc80, Cep55, Spc25, Kif20a, Kif18b, Tacc3, Fignl1, Cdca3, Tk1, Cenpf, Aurkb, Lrr1, Racgap…
2	16.696	24	192	Derl1, Ppp1r15a, Pdia6, P4hb, Hsp90b1, Calr, Creld2, Sil1, Hyou1, Sel1l, Erp44, Sdf2l1, Syvn1, Rnasel, Xbp1, Ddit3, Manf, Dnajc3, Pdia4, Canx, Hspa1b, Dnajb11, Atf4, Pdia3
3	15.727	23	173	Pif1, Oasl2, Ddx58, Msh6, Ifi44, Isg15, Gbp5, Irf7, Ifit1, Stat2, Rsad2, Xaf1, Irgm2, Oas2, Phf11d, Bst2, Dhx58, Atad5, Rtp4, Dna2, Stat1, Gbp2, Irf9
4	8.091	23	89	Igf1, Lss, Nfkb2, Ldlr, Cyp51, Pmvk, Abca1, Cdkn2a, Hsd17b7, Mvk, Pik3r3, Ctgf, Cxcl12, Scd1, Stard4, Vegfa, Dhcr24, Sox9, Fos, Dhcr7, Spp1, Lox, Msmo1
5	5.2	6	13	Rpl12, Gm5428, Rps28, Ears2, Eif2s3y, Rpl10-ps3
6	5	5	10	Ccbl1, Got1, Gclm, Got1l1, Ccbl2
7	4	5	8	Hist1h2af, Hist1h2bc, Hist1h2bh, Hist1h2ak, Hist1h2be
8	4	6	10	Angpt1, Plau, Fgf21, Pdgfra, Kitl, Itga8
9	3.5	5	7	Nos1, Hmox1, Nfkbia, Egr1, Prkcd
10	3.429	8	12	Stil, Fen1, Prr11, Mybl2, Ube2t, Kif14, Mcm10, Rad54b
11	3.333	4	5	Dnajb9, Hspa1a, Trib3, Atf3
12	3.333	4	5	Itgb8, Cd28, Syk, Gata3
13	3.333	4	5	Tmed9, Tmed3, Scfd1, Uso1
14	3.2	6	8	Txndc11, Txndc5, Rpn1, Magt1, Surf4, Lman1
15	3	3	3	Ccne2, E2f7, E2f8
16	3	3	3	Rbl1, Cdk6, E2f2
17	3	3	3	Sec11c, Spcs2, H13
18	3	3	3	Leprel1, Col8a1, Col14a1
19	3	3	3	Aldh18a1, Bcat2, Bcat1
20	3	3	3	Acsl3, Mboat2, Lpcat2
21	3	3	3	Vamp5, Unc13c, Rab3d
22	3	3	3	Vnn1, Vnn3, Pank1
23	3	3	3	Flcn, Rragd, Rragb
24	3	3	3	Chst2, Lonrf3, Tbc1d8
25	3	3	3	Rnf169, Ano3, Sec14l5
